# Supplementary material for: Phosphoproteomic Analysis Reveals Downstream PKA Effectors of AKAP Cypher/ZASP in the Pathogenesis of Dilated Cardiomyopathy
Source: Front Cardiovasc Med. 2021 Dec 13;8:753072. doi: 10.3389/fcvm.2021.753072 (PMC8710605; doi:10.3389/fcvm.2021.753072)
Supplement: Supplementary file 1 [file Table_1.XLSX]

## Sheet: peptides
Sequence	N-term cleavage window	C-term cleavage window	Amino acid before	First amino acid	Second amino acid	Second last amino acid	Last amino acid	Amino acid after	A Count	R Count	N Count	D Count	C Count	Q Count	E Count	G Count	H Count	I Count	L Count	K Count	M Count	F Count	P Count	S Count	T Count	W Count	Y Count	V Count	U Count	O Count	Length	Missed cleavages	Mass	Proteins	Leading razor protein	Start position	End position	Unique (Groups)	Unique (Proteins)	Charges	PEP	Score	Fraction Average	Fraction Std. Dev.	Fraction 1	Fraction 2	Fraction 3	Experiment 01	Experiment 02
AAAAAAAAAAGDSDSWDADTFSMEDPVR	________________	FSMEDPVRKVAGGGTA	M	A	A	V	R	K	11	1	0	5	0	0	1	1	0	0	0	0	1	1	1	3	1	1	0	1	0	0	28	0	2739.17	sp|Q3UGC7|EI3JA_MOUSE	sp|Q3UGC7|EI3JA_MOUSE	2	29	yes	yes	3	1.0567e-20	132.72	2.2	0.98	2		3	3	2
AAAAAAAAAAGDSDSWDADTFSMEDPVRK	________________	SMEDPVRKVAGGGTAG	M	A	A	R	K	V	11	1	0	5	0	0	1	1	0	0	0	1	1	1	1	3	1	1	0	1	0	0	29	1	2867.27	sp|Q3UGC7|EI3JA_MOUSE	sp|Q3UGC7|EI3JA_MOUSE	2	30	yes	yes	3	5.2317e-38	182.83	2.14	0.99	3		4	4	3
AAAAAAAAVGDPQPPQPEAPAQGLALDK	________________	AQGLALDKAATAAHLK	M	A	A	D	K	A	11	0	0	2	0	3	1	2	0	0	2	1	0	0	5	0	0	0	0	1	0	0	28	0	2595.33	sp|Q5U430-3|UBR3_MOUSE;sp|Q5U430|UBR3_MOUSE;tr|F6QC57|F6QC57_MOUSE	sp|Q5U430-3|UBR3_MOUSE	2	29	yes	no	3	0.0033258	40.625	1	0	1			1
AAAAALSGAGAPPAGGGAGGGGSPPGGWAVAR	________________	PGGWAVARLEGREFEY	M	A	A	A	R	L	11	1	0	0	0	0	0	11	0	0	1	0	0	0	4	2	0	1	0	1	0	0	32	0	2543.26	sp|Q3UCQ1-2|FOXK2_MOUSE;sp|Q3UCQ1|FOXK2_MOUSE	sp|Q3UCQ1-2|FOXK2_MOUSE	2	33	yes	no	3	2.504e-09	81.241	1	0	2			1	1
AAAAATAAAAAAPSGGGGGGEEERLEEKSEDQDLQGLR	________________	DQDLQGLRDKPLKFKK	M	A	A	L	R	D	11	2	0	2	0	2	6	7	0	0	3	1	0	0	1	2	1	0	0	0	0	0	38	2	3610.71	tr|D3Z7U4|D3Z7U4_MOUSE;sp|Q9Z2D6-2|MECP2_MOUSE	tr|D3Z7U4|D3Z7U4_MOUSE	2	39	yes	no	3;4	2.2231e-37	152.82	2.5	0.5		1	1		2
AAAAAVGPGLGSGPGDSPEGPEADAPERR	________________	EADAPERRRKAHGMLK	M	A	A	R	R	R	7	2	0	2	0	0	3	6	0	0	1	0	0	0	5	2	0	0	0	1	0	0	29	1	2658.26	tr|E0CX85|E0CX85_MOUSE;sp|Q3UVL4-3|VPS51_MOUSE;sp|Q3UVL4-2|VPS51_MOUSE;sp|Q3UVL4|VPS51_MOUSE	tr|E0CX85|E0CX85_MOUSE	2	30	yes	no	3	7.9833e-06	62.02	2	0		1		1
AAAALEEQLEALPGLIWDLGQQLGDLSLESGGLDQESGR	EDAAAARRAAAALEEQ	GLDQESGRSSGFYEDP	R	A	A	G	R	S	5	1	0	3	0	4	5	6	0	1	9	0	0	0	1	3	0	1	0	0	0	0	39	0	4049.02	sp|Q0PHV7|DACT3_MOUSE	sp|Q0PHV7|DACT3_MOUSE	75	113	yes	yes	4	0.011949	29.806	1	0	1			1
AAAASAAEAGIATPGTEGERDSDDALLK	RQEEEARRAAAASAAE	DSDDALLKMTINQQEF	R	A	A	L	K	M	9	1	0	3	0	0	3	3	0	1	2	1	0	0	1	2	2	0	0	0	0	0	28	1	2657.28	sp|O35226-3|PSMD4_MOUSE;sp|O35226-2|PSMD4_MOUSE;tr|F7AI87|F7AI87_MOUSE	sp|O35226-3|PSMD4_MOUSE	238	265	yes	no	3	8.6223e-21	138.96	2	0		2		1	1
AAADGDDSLYPIAVLIDELR	________________	AVLIDELRNEDVQLRL	M	A	A	L	R	N	4	1	0	4	0	0	1	1	0	2	3	0	0	0	1	1	0	0	1	1	0	0	20	0	2116.07	sp|Q76MZ3|2AAA_MOUSE;tr|G3UXQ1|G3UXQ1_MOUSE	sp|Q76MZ3|2AAA_MOUSE	2	21	yes	no	2;3	1.0603e-14	142.43	1	0	4			2	2
AAADGDDSLYPIAVLIDELRNEDVQLR	________________	RNEDVQLRLNSIKKLS	M	A	A	L	R	L	4	2	1	5	0	1	2	1	0	2	4	0	0	0	1	1	0	0	1	2	0	0	27	1	2970.49	sp|Q76MZ3|2AAA_MOUSE;tr|G3UXQ1|G3UXQ1_MOUSE	sp|Q76MZ3|2AAA_MOUSE	2	28	yes	no	3	5.7481e-20	147.11	1	0	1			1
AAAEAANCIMEVSCGQAESSEKPNAEDMTSK	________________	NAEDMTSKDYYFDSYA	M	A	A	S	K	D	7	0	2	1	2	1	5	1	0	1	0	2	2	0	1	4	1	0	0	1	0	0	31	1	3285.39	sp|Q9JIF0-2|ANM1_MOUSE;tr|D3Z3N0|D3Z3N0_MOUSE	sp|Q9JIF0-2|ANM1_MOUSE	2	32	yes	no	3;4	2.0688e-65	228.84	2.33	0.943	3		6	5	4
AAAEEGCGVGVEDDRELEELLESALDDFDK	________________	SALDDFDKAKPSPEHA	M	A	A	D	K	A	4	1	0	5	1	0	7	3	0	0	4	1	0	1	0	1	0	0	0	2	0	0	30	1	3280.46	sp|Q8VCI5|PEX19_MOUSE	sp|Q8VCI5|PEX19_MOUSE	2	31	yes	yes	3	5.3724e-28	152.16	2.67	0.471		2	4	2	4
AAAEEGCGVGVEDDRELEELLESALDDFDKAK	________________	LDDFDKAKPSPEHAPT	M	A	A	A	K	P	5	1	0	5	1	0	7	3	0	0	4	2	0	1	0	1	0	0	0	2	0	0	32	2	3479.59	sp|Q8VCI5|PEX19_MOUSE	sp|Q8VCI5|PEX19_MOUSE	2	33	yes	yes	3	0.00038891	43.103	3	0			1		1
AAAEIYEEFLAAFEGSDGNK	LKKKEDEKAAAEIYEE	FEGSDGNKVKTFVRGG	K	A	A	N	K	V	5	0	1	1	0	0	4	2	0	1	1	1	0	2	0	1	0	0	1	0	0	0	20	0	2130.97	sp|Q6NV83-3|SR140_MOUSE;sp|Q6NV83-2|SR140_MOUSE;sp|Q6NV83|SR140_MOUSE	sp|Q6NV83-3|SR140_MOUSE	68	87	yes	no	3	3.2662e-05	81.807	1	0	2			1	1
AAAHHYGAQCDK	KVSSAVLKAAAHHYGA	HYGAQCDKTNKEFMLC	K	A	A	D	K	T	4	0	0	1	1	1	0	1	2	0	0	1	0	0	0	0	0	0	1	0	0	0	12	0	1327.57	sp|Q9DCJ5|NDUA8_MOUSE	sp|Q9DCJ5|NDUA8_MOUSE	27	38	yes	yes	2	0.00021416	104.24	3	0			1		1
AAAKDSHEDHDTSTENADESNHDPQFEPIVSLPEQEIK	________________	SLPEQEIKTLEEDEEE	M	A	A	I	K	T	4	0	2	5	0	2	6	0	3	2	1	2	0	1	3	4	2	0	0	1	0	0	38	1	4229.89	sp|P34022|RANG_MOUSE	sp|P34022|RANG_MOUSE	2	39	yes	yes	5	0.0001691	50.493	2	0		1			1
AAALGAGGGAGAGDDDFDQFDKPGAER	________________	FDKPGAERSWRRRAAD	M	A	A	E	R	S	7	1	0	5	0	1	1	7	0	0	1	1	0	2	1	0	0	0	0	0	0	0	27	1	2535.13	tr|D3Z5I9|D3Z5I9_MOUSE;sp|Q9CXK9|RBM33_MOUSE;tr|D3YV48|D3YV48_MOUSE;sp|Q9CXK9-2|RBM33_MOUSE	tr|D3Z5I9|D3Z5I9_MOUSE	2	28	yes	no	3	4.2861e-40	189.09	2.33	0.471		2	1	2	1
AAALPTQEAEPQEEAEVVHEDNEWGIELVSEVSEEELK	QQEEYKKRAAALPTQE	EVSEEELKNSSGPVPT	R	A	A	L	K	N	5	0	1	1	0	2	12	1	1	1	3	1	0	0	2	2	1	1	0	4	0	0	38	0	4232.98	sp|Q8VE47|UBA5_MOUSE;tr|F6VRI6|F6VRI6_MOUSE	sp|Q8VE47|UBA5_MOUSE	317	354	yes	no	4	0.00041291	41.695	2	0		3		1	2
AAAPAPEEEMDECEQALAAEPK	AERKEEKKAAAPAPEE	QALAAEPKAKDPFAHL	K	A	A	P	K	A	7	0	0	1	1	1	6	0	0	0	1	1	1	0	3	0	0	0	0	0	0	0	22	0	2356.02	sp|Q9D8N0|EF1G_MOUSE	sp|Q9D8N0|EF1G_MOUSE	254	275	yes	yes	2	3.2334e-17	144.18	3	0			2	1	1
AAAQLLQSQAQQSGAQQTK	VSNFQKKKAAAQLLQS	QSGAQQTKKDKDKKN_	K	A	A	T	K	K	5	0	0	0	0	7	0	1	0	0	2	1	0	0	0	2	1	0	0	0	0	0	19	0	1956	sp|Q8C1B7-3|SEP11_MOUSE;sp|Q8C1B7-2|SEP11_MOUSE;sp|Q8C1B7|SEP11_MOUSE	sp|Q8C1B7-3|SEP11_MOUSE	400	418	yes	no	2;3	0.0077731	54.253	1	0	4			2	2
AAAQYSSQKSVEER	TYGSRWGRAAAQYSSQ	SQKSVEERSWRQPLRR	R	A	A	E	R	S	3	1	0	0	0	2	2	0	0	0	0	1	0	0	0	3	0	0	1	1	0	0	14	1	1552.75	tr|Q9CQ73|Q9CQ73_MOUSE;tr|E0CX59|E0CX59_MOUSE;tr|E0CXK9|E0CXK9_MOUSE	tr|Q9CQ73|Q9CQ73_MOUSE	126	139	yes	no	2	1.2686e-05	119.37	2	0		1			1
AAATADPGAGNPQAGDSSGGDSGGGLPSPGEQELSR	________________	PGEQELSRRLQRLYPA	M	A	A	S	R	R	6	1	1	3	0	2	2	9	0	0	2	0	0	0	4	5	1	0	0	0	0	0	36	0	3237.44	sp|Q6VN19|RBP10_MOUSE	sp|Q6VN19|RBP10_MOUSE	2	37	yes	yes	3	4.4616e-15	99.357	2	0		2		1	1
AAATGLEEAVAPMGALCGLVQDFVMGQQEGPADQVAADVK	________________	DQVAADVKSGGYTVLQ	M	A	A	V	K	S	9	0	0	3	1	4	3	5	0	0	3	1	2	1	2	0	1	0	0	5	0	0	40	0	4013.92	sp|Q9D071-2|MMS19_MOUSE;sp|Q9D071-3|MMS19_MOUSE;sp|Q9D071|MMS19_MOUSE;tr|E9Q5T0|E9Q5T0_MOUSE;tr|E9PW47|E9PW47_MOUSE	sp|Q9D071-2|MMS19_MOUSE	2	41	yes	no	4	6.6222e-18	108.23	1	0	1			1
AAAVAMETDDAGNR	________________	ETDDAGNRLRFQLELE	M	A	A	N	R	L	5	1	1	2	0	0	1	1	0	0	0	0	1	0	0	0	1	0	0	1	0	0	14	0	1390.61	sp|Q9CXU1|MED31_MOUSE	sp|Q9CXU1|MED31_MOUSE	2	15	yes	yes	2	0.0055757	52.5	3	0			1	1
AAAVLSGASAGSPAGAPGGPGGLSAVGSGPR	________________	SAVGSGPRLRLLLLES	M	A	A	P	R	L	8	1	0	0	0	0	0	9	0	0	2	0	0	0	4	5	0	0	0	2	0	0	31	0	2503.28	sp|Q9DBD5|PELP1_MOUSE;tr|Q9D4T3|Q9D4T3_MOUSE	sp|Q9DBD5|PELP1_MOUSE	2	32	yes	no	3;4	7.8783e-09	83.332	1	0	4			2	2
AACEQLHQQQQQQQEETTAATLLLQGEEEGEED	QEKQREKRAACEQLHQ	GEEEGEED________	R	A	A	E	D	-	4	0	0	1	1	9	8	2	1	0	4	0	0	0	0	0	3	0	0	0	0	0	33	0	3768.67	sp|P42669|PURA_MOUSE	sp|P42669|PURA_MOUSE	289	321	yes	yes	3;4	8.5643e-41	175.83	1.83	0.373	1	5		3	3
AADDEPEYEDGR	AGDKNATKAADDEPEY	EPEYEDGRGFGIGELV	K	A	A	G	R	G	2	1	0	3	0	0	3	1	0	0	0	0	0	0	1	0	0	0	1	0	0	0	12	0	1365.53	sp|O88508|DNM3A_MOUSE;sp|O88508-2|DNM3A_MOUSE;tr|G3UZK0|G3UZK0_MOUSE;tr|G3UZN5|G3UZN5_MOUSE;tr|G3UXY2|G3UXY2_MOUSE;tr|G3UZF8|G3UZF8_MOUSE	sp|O88508|DNM3A_MOUSE	273	284	yes	no	2	0.00029207	95.417	2	0		1		1
AADDFDDDEGEEEDEAAAAAAAAAIGYR	SGLRREPRAADDFDDD	AAAAIGYRDNLLLTDG	R	A	A	Y	R	D	11	1	0	6	0	0	5	2	0	1	0	0	0	1	0	0	0	0	1	0	0	0	28	0	2828.15	sp|Q923E4-2|SIR1_MOUSE;tr|Q3UNI1|Q3UNI1_MOUSE;sp|Q923E4|SIR1_MOUSE	sp|Q923E4-2|SIR1_MOUSE	108	135	yes	no	3	6.4509e-76	240.31	3	0			2	1	1
AADEDWDSELEDDLLGEDLLSGK	AERSWRRRAADEDWDS	GEDLLSGKKNQSDLSD	R	A	A	G	K	K	2	0	0	6	0	0	4	2	0	0	5	1	0	0	0	2	0	1	0	0	0	0	23	0	2534.12	tr|D3Z5I9|D3Z5I9_MOUSE;sp|Q9CXK9|RBM33_MOUSE;tr|D3YV48|D3YV48_MOUSE;sp|Q9CXK9-2|RBM33_MOUSE	tr|D3Z5I9|D3Z5I9_MOUSE	34	56	yes	no	2;3	3.582e-17	137.72	2	0		2			2
AADEEAFEDNSEEYIR	IVPNMEFRAADEEAFE	DNSEEYIRRDLEGSDI	R	A	A	I	R	R	3	1	1	2	0	0	5	0	0	1	0	0	0	1	0	1	0	0	1	0	0	0	16	0	1886.78	sp|Q9ERK4|XPO2_MOUSE;tr|E9Q1T9|E9Q1T9_MOUSE;tr|E9QAX7|E9QAX7_MOUSE;tr|F6ZEW4|F6ZEW4_MOUSE	sp|Q9ERK4|XPO2_MOUSE	356	371	yes	no	2	2.7601e-23	184.02	3	0			3	2	1
AADKDTCFSTEGPNLVTR	QFLDTCCKAADKDTCF	EGPNLVTRCKDALA__	K	A	A	T	R	C	2	1	1	2	1	0	1	1	0	0	1	1	0	1	1	1	3	0	0	1	0	0	18	1	1980.92	sp|P07724|ALBU_MOUSE	sp|P07724|ALBU_MOUSE	585	602	yes	yes	3	3.4851e-05	82.709	3	0			2	1	1
AADLGQIPDVDIDSDGVFK	________________	IDSDGVFKYVLIRVHL	M	A	A	F	K	Y	2	0	0	5	0	1	0	2	0	2	1	1	0	1	1	1	0	0	0	2	0	0	19	0	1973.96	sp|Q9DAK9|PHP14_MOUSE	sp|Q9DAK9|PHP14_MOUSE	2	20	yes	yes	2;3	1.0312e-07	107.69	1.67	0.943	4		2	2	4
AADPPAENSSAPEAEQGGAE	PQDGKETKAADPPAEN	EAEQGGAE________	K	A	A	A	E	-	6	0	1	1	0	1	4	2	0	0	0	0	0	0	3	2	0	0	0	0	0	0	20	0	1896.8	sp|P62960|YBOX1_MOUSE;tr|A2BGG7|A2BGG7_MOUSE	sp|P62960|YBOX1_MOUSE	303	322	yes	no	2	6.2242e-14	135.43	2.67	0.471		1	2	1	2
AADSQNSGEGNTSAAESSFSQEVAR	GGAESHQRAADSQNSG	SFSQEVAREQQPTSAS	R	A	A	A	R	E	5	1	2	1	0	2	3	2	0	0	0	0	0	1	0	6	1	0	0	1	0	0	25	0	2499.07	tr|Q7M739|Q7M739_MOUSE;sp|F6ZDS4|TPR_MOUSE	tr|Q7M739|Q7M739_MOUSE	2025	2049	yes	no	2	5.3931e-06	85.376	2	0		1		1
AADVSVTHRPPLSPEAEAEAETPETVDR	________________	ETPETVDRRAPEQELP	M	A	A	D	R	R	5	2	0	2	0	0	5	0	1	0	1	0	0	0	4	2	3	0	0	3	0	0	28	1	2973.43	sp|Q9CW46|RAVR1_MOUSE;sp|Q9CW46-2|RAVR1_MOUSE	sp|Q9CW46|RAVR1_MOUSE	2	29	yes	no	3	3.0001e-76	249.88	2.25	0.433		3	1	2	2
AADVSVTHRPPLSPEAEAEAETPETVDRR	________________	TPETVDRRAPEQELPP	M	A	A	R	R	A	5	3	0	2	0	0	5	0	1	0	1	0	0	0	4	2	3	0	0	3	0	0	29	2	3129.53	sp|Q9CW46|RAVR1_MOUSE;sp|Q9CW46-2|RAVR1_MOUSE	sp|Q9CW46|RAVR1_MOUSE	2	30	yes	no	3;4	7.7385e-22	147.36	2	0		4		2	2
AAEEAASSFSGLQAQLAQAEQLAQSLQETAHQEQDALK	EKLQEKVKAAEEAASS	HQEQDALKFQLSAEIM	K	A	A	L	K	F	10	0	0	1	0	8	5	1	1	0	5	1	0	1	0	4	1	0	0	0	0	0	38	0	3996.93	sp|Q8VDC1|FYCO1_MOUSE	sp|Q8VDC1|FYCO1_MOUSE	926	963	yes	yes	4	0.0014184	40.727	1	0	1				1
AAEEAFVNDIDESSPGTEWER	QKTKANNRAAEEAFVN	SPGTEWERVARLCDFN	R	A	A	E	R	V	3	1	1	2	0	0	5	1	0	1	0	0	0	1	1	2	1	1	0	1	0	0	21	0	2351.02	tr|B1AWE0|B1AWE0_MOUSE;tr|Q6PFA2|Q6PFA2_MOUSE	tr|B1AWE0|B1AWE0_MOUSE	161	181	yes	no	2;3	2.5102e-40	211.33	2.4	0.49		3	2	3	2
AAEEKEPAAPASPAPSPVPSPTPAQPQK	DKNHRKSRAAEEKEPA	PTPAQPQKEQSSTQIP	R	A	A	Q	K	E	7	0	0	0	0	2	3	0	0	0	0	2	0	0	9	3	1	0	0	1	0	0	28	1	2749.39	tr|A2AJI1|A2AJI1_MOUSE;sp|A2AJI0-2|MA7D1_MOUSE;tr|A8Y5P4|A8Y5P4_MOUSE;sp|A2AJI0|MA7D1_MOUSE;tr|F6WF36|F6WF36_MOUSE	tr|A2AJI1|A2AJI1_MOUSE	461	488	yes	no	3	3.4524e-08	88.108	2.33	0.471		2	1	1	2
AAEEPQQQKQEPLGSDSEGVNCLAYDEAIMAQQDR	________________	AIMAQQDRIQQEIAVQ	M	A	A	D	R	I	5	1	1	3	1	6	5	2	0	1	2	1	1	0	2	2	0	0	1	1	0	0	35	1	3904.75	sp|Q7TQI3|OTUB1_MOUSE	sp|Q7TQI3|OTUB1_MOUSE	2	36	yes	yes	3;4	1.1497e-19	121.39	2	0		4		2	2
AAEIDCQDIEER	RRGQELVKAAEIDCQD	DCQDIEERLGHLQSSW	K	A	A	E	R	L	2	1	0	2	1	1	3	0	0	2	0	0	0	0	0	0	0	0	0	0	0	0	12	0	1447.62	sp|P15508|SPTB1_MOUSE;tr|E9Q397|E9Q397_MOUSE;tr|Q3UGX2|Q3UGX2_MOUSE	sp|P15508|SPTB1_MOUSE	1539	1550	yes	no	2	7.9675e-05	120.57	3	0			1	1
AAEINGEVDDDDAGGEWR	VMEARLIRAAEINGEV	DDAGGEWRLKYERAVR	R	A	A	W	R	L	3	1	1	4	0	0	3	3	0	1	0	0	0	0	0	0	0	1	0	1	0	0	18	0	1917.8	sp|Q9JMH9|MY18A_MOUSE;sp|Q9JMH9-6|MY18A_MOUSE;sp|Q9JMH9-2|MY18A_MOUSE;sp|Q9JMH9-1|MY18A_MOUSE;tr|K3W4L0|K3W4L0_MOUSE;tr|B2RRE2|B2RRE2_MOUSE;tr|E9QAX2|E9QAX2_MOUSE;tr|E9Q405|E9Q405_MOUSE;sp|Q9JMH9-5|MY18A_MOUSE;sp|Q9JMH9-7|MY18A_MOUSE;sp|Q9JMH9-4|MY18A_MOUSE;tr|E9QA74|E9QA74_MOUSE	sp|Q9JMH9|MY18A_MOUSE	1351	1368	no	no	2	1.3843e-20	174.78	3	0			2	1	1
AAELAETQSEEEKEEDFREK	LSELAAEKAAELAETQ	KEEDFREKLNAGYSHT	K	A	A	E	K	L	3	1	0	1	0	1	8	0	0	0	1	2	0	1	0	1	1	0	0	0	0	0	20	2	2367.07	sp|P59328-3|WDHD1_MOUSE;sp|P59328|WDHD1_MOUSE;tr|E9QPB3|E9QPB3_MOUSE	sp|P59328-3|WDHD1_MOUSE	776	795	yes	no	2	1.6069e-13	131.27	2	0		1		1
AAEQMSTLPIDAPSPLENLEQK	TASPEPVKAAEQMSTL	PLENLEQKETPGSQPS	K	A	A	Q	K	E	3	0	1	1	0	2	3	0	0	1	3	1	1	0	3	2	1	0	0	0	0	0	22	0	2381.18	sp|P27546-3|MAP4_MOUSE;sp|P27546-2|MAP4_MOUSE;tr|E9QPW8|E9QPW8_MOUSE;sp|P27546|MAP4_MOUSE;tr|F7CK47|F7CK47_MOUSE	sp|P27546-3|MAP4_MOUSE	604	625	yes	no	2;3	4.3773e-05	76.899	2	0.816	2	2	2	2	4
AAETPAVASCWSGPQVSPEHK	QSQSQPSKAAETPAVA	PQVSPEHKELSHSPPR	K	A	A	H	K	E	4	0	0	0	1	1	2	1	1	0	0	1	0	0	3	3	1	1	0	2	0	0	21	0	2208.03	sp|Q8BTI8-2|SRRM2_MOUSE;sp|Q8BTI8|SRRM2_MOUSE;sp|Q8BTI8-3|SRRM2_MOUSE	sp|Q8BTI8-2|SRRM2_MOUSE	1157	1177	yes	no	2;3	3.1228e-26	177.6	2.17	0.687	1	3	2	2	4
AAFDDAIAELDTLSEESYK	DRACRLAKAAFDDAIA	TLSEESYKDSTLIMQL	K	A	A	Y	K	D	4	0	0	3	0	0	3	0	0	1	2	1	0	1	0	2	1	0	1	0	0	0	19	0	2086.96	sp|P62259|1433E_MOUSE	sp|P62259|1433E_MOUSE	197	215	yes	yes	2;3	1.9735e-21	174.87	2.57	0.495		3	4	3	4
AAFDDAIAELDTLSEESYKDSTLIMQLLR	DRACRLAKAAFDDAIA	TLIMQLLRDNLTLWTS	K	A	A	L	R	D	4	1	0	4	0	1	3	0	0	2	5	1	1	1	0	3	2	0	1	0	0	0	29	1	3257.6	sp|P62259|1433E_MOUSE	sp|P62259|1433E_MOUSE	197	225	yes	yes	3;4	4.0116e-55	202.56	1	0	10			5	5
AAFSKDESKEPIVEVR	GKDMEEGKAAFSKDES	KEPIVEVRTEEERTPN	K	A	A	V	R	T	2	1	0	1	0	0	3	0	0	1	0	2	0	1	1	2	0	0	0	2	0	0	16	2	1803.94	sp|P13595|NCAM1_MOUSE;tr|E9QB01|E9QB01_MOUSE;sp|P13595-2|NCAM1_MOUSE	sp|P13595|NCAM1_MOUSE	767	782	yes	no	2;3	1.048e-54	254.4	2.67	0.471		1	2	1	2
AAGAAEAGEAAVAVVEVGSAQQFEELLR	________________	QQFEELLRLKTKSLLV	M	A	A	L	R	L	9	1	0	0	0	2	5	3	0	0	2	0	0	1	0	1	0	0	0	4	0	0	28	0	2742.38	sp|Q9CQM9|GLRX3_MOUSE	sp|Q9CQM9|GLRX3_MOUSE	2	29	yes	yes	3	7.3098e-06	66.36	1	0	1			1
AAGADPLVENFEPLYDLDDSWEK	TRLAALLKAAGADPLV	DLDDSWEKAGEDEGVV	K	A	A	E	K	A	3	0	1	4	0	0	3	1	0	0	3	1	0	1	2	1	0	1	1	1	0	0	23	0	2593.19	sp|P25799-7|NFKB1_MOUSE;sp|P25799-6|NFKB1_MOUSE;tr|F6Z9G5|F6Z9G5_MOUSE;sp|P25799-5|NFKB1_MOUSE;sp|P25799-2|NFKB1_MOUSE;sp|P25799-3|NFKB1_MOUSE;sp|P25799|NFKB1_MOUSE	sp|P25799-7|NFKB1_MOUSE	372	394	yes	no	2	0.0014346	71.651	3	0			1	1
AAGEVMEPANLLAEEKDEDLLFE	EKDLERRRAAGEVMEP	KDEDLLFE________	R	A	A	F	E	-	4	0	1	2	0	0	6	1	0	0	4	1	1	1	1	0	0	0	0	1	0	0	23	1	2532.19	sp|P57746|VATD_MOUSE	sp|P57746|VATD_MOUSE	225	247	yes	yes	2	1.9097e-05	87.793	2	0		2		1	1
AAGSDLLDEVFFNSEVDEK	________________	FNSEVDEKVVSDLVGS	M	A	A	E	K	V	2	0	1	3	0	0	3	1	0	0	2	1	0	2	0	2	0	0	0	2	0	0	19	0	2083.96	tr|E9QAP7|E9QAP7_MOUSE	tr|E9QAP7|E9QAP7_MOUSE	2	20	yes	yes	2	1.1727e-16	157.54	3	0			1	1
AAGVAGWGVEAEEFEDAPDVEPLEPTLSNIIEQR	________________	LSNIIEQRSLKWIFVG	M	A	A	Q	R	S	5	1	1	2	0	1	7	3	0	2	2	0	0	1	3	1	1	1	0	3	0	0	34	0	3637.74	sp|O54984|ASNA_MOUSE	sp|O54984|ASNA_MOUSE	2	35	yes	yes	3;4	1.9081e-19	113.33	1	0	4			2	2
AAHDLLDIEGEPALDCRPIQETTDSISSR	VPVEKLQKAAHDLLDI	TTDSISSRFQNLSCSL	K	A	A	S	R	F	3	2	0	4	1	1	3	1	1	3	3	0	0	0	2	3	2	0	0	0	0	0	29	1	3208.53	tr|E9QA63|E9QA63_MOUSE;tr|B1ARU4|B1ARU4_MOUSE;sp|Q9QXZ0|MACF1_MOUSE;tr|E9PVY8|E9PVY8_MOUSE;sp|Q9QXZ0-3|MACF1_MOUSE;sp|Q9QXZ0-2|MACF1_MOUSE;tr|E9QNP1|E9QNP1_MOUSE;sp|Q9QXZ0-4|MACF1_MOUSE;tr|F6Q750|F6Q750_MOUSE;tr|B1ARU1|B1ARU1_MOUSE	tr|E9QA63|E9QA63_MOUSE	4020	4048	no	no	3	3.8667e-06	71.882	1	0	1			1
AAHGVLLQALDEMLADAEAVLGPPEPNQ	ATGGLGYRAAHGVLLQ	LGPPEPNQ________	R	A	A	N	Q	-	6	0	1	2	0	2	3	2	1	0	5	0	1	0	3	0	0	0	0	2	0	0	28	0	2868.43	sp|Q8VIM9|IRGQ_MOUSE	sp|Q8VIM9|IRGQ_MOUSE	556	583	yes	yes	3;4	1.3509e-11	106.62	1	0	4			2	2
AAIANLCIGDLITAIDGEDTSSMTHLEAQNK	SRVTPGSKAAIANLCI	THLEAQNKIKGCADNM	K	A	A	N	K	I	5	0	2	3	1	1	2	2	1	4	3	1	1	0	0	2	3	0	0	0	0	0	31	0	3271.57	tr|S4R1V0|S4R1V0_MOUSE;sp|O70400|PDLI1_MOUSE	tr|S4R1V0|S4R1V0_MOUSE	39	69	yes	no	3	1.9953e-17	130.32	1	0	2			1	1
AAIGGGVSPDVWPQLSDTPGGLTDSR	DSEAIEVKAAIGGGVS	PGGLTDSRGGMNGASP	K	A	A	S	R	G	2	1	0	3	0	1	0	5	0	1	2	0	0	0	3	3	2	1	0	2	0	0	26	0	2552.25	sp|Q62234|MYOM1_MOUSE	sp|Q62234|MYOM1_MOUSE	813	838	yes	yes	2;3	1.7094e-06	78.642	1	0	4			2	2
AAILKASPK	TEVKKLQRAAILKASP	AILKASPKKAAVAKAA	R	A	A	P	K	K	3	0	0	0	0	0	0	0	0	1	1	2	0	0	1	1	0	0	0	0	0	0	9	1	897.565	sp|Q9CR57|RL14_MOUSE	sp|Q9CR57|RL14_MOUSE	133	141	yes	yes	2	0.00011969	122.39	2.25	0.829	1	1	2	3	1
AAILKASPKK	TEVKKLQRAAILKASP	ILKASPKKAAVAKAAI	R	A	A	K	K	A	3	0	0	0	0	0	0	0	0	1	1	3	0	0	1	1	0	0	0	0	0	0	10	2	1025.66	sp|Q9CR57|RL14_MOUSE	sp|Q9CR57|RL14_MOUSE	133	142	yes	yes	2	0.00040718	113.07	2	0		2		1	1
AAIPPPVYEEPDRPRSPTGPSNSFLANMGGTVAHK	RPRSQSSKAAIPPPVY	MGGTVAHKIMQKYGFR	K	A	A	H	K	I	4	2	2	1	0	0	2	3	1	1	1	1	1	1	7	3	2	0	1	2	0	0	35	2	3659.82	sp|Q8JZX4|SPF45_MOUSE	sp|Q8JZX4|SPF45_MOUSE	207	241	yes	yes	4;5	4.5759e-07	62.89	1	0	4			2	2
AAKESEEEEEEEETEEK	TPASLNGKAAKESEEE	EEEETEEKKKAAGTKP	K	A	A	E	K	K	2	0	0	0	0	0	11	0	0	0	0	2	0	0	0	1	1	0	0	0	0	0	17	1	2023.82	tr|E9Q5C9|E9Q5C9_MOUSE	tr|E9Q5C9|E9Q5C9_MOUSE	559	575	yes	yes	2	6.8172e-13	154.65	1	0	2			1	1
AAKPCPTEASPPAASPSGDSSPPATAPYDPR	ADPVAASRAAKPCPTE	ATAPYDPRVLAAGGLG	R	A	A	P	R	V	7	1	0	2	1	0	1	1	0	0	0	1	0	0	9	5	2	0	1	0	0	0	31	1	3049.41	tr|E9Q8K8|E9Q8K8_MOUSE;sp|Q6ZPZ3-2|ZC3H4_MOUSE;sp|Q6ZPZ3|ZC3H4_MOUSE	tr|E9Q8K8|E9Q8K8_MOUSE	1046	1076	yes	no	3	7.6765e-06	62.116	2	0		3		1	2
AALAQAADCEVEQWNSDDPIPR	GPLPAEGRAALAQAAD	NSDDPIPRKDLEQGVV	R	A	A	P	R	K	5	1	1	3	1	2	2	0	0	1	1	0	0	0	2	1	0	1	0	1	0	0	22	0	2455.11	tr|D6REG4|D6REG4_MOUSE;sp|Q91Z53|GRHPR_MOUSE	tr|D6REG4|D6REG4_MOUSE	15	36	yes	no	2;3;4	1.2573e-17	142.43	3	0			4	3	1
AALDKIDQQYLNEIVGGQEPGEEDTQNDLK	KGLRNDLKAALDKIDQ	EDTQNDLKVHEENTTI	K	A	A	L	K	V	2	0	2	4	0	4	4	3	0	2	3	2	0	0	1	0	1	0	1	1	0	0	30	1	3329.59	sp|Q8BM39-2|PRP18_MOUSE;sp|Q8BM39|PRP18_MOUSE	sp|Q8BM39-2|PRP18_MOUSE	129	158	yes	no	3	8.2284e-05	58.111	3	0			1	1
AALEALGSCLNNK	ASENFCSRAALEALGS	LGSCLNNKYSEGYPGK	R	A	A	N	K	Y	3	0	2	0	1	0	1	1	0	0	3	1	0	0	0	1	0	0	0	0	0	0	13	0	1359.68	tr|Q9CZN7|Q9CZN7_MOUSE	tr|Q9CZN7|Q9CZN7_MOUSE	83	95	yes	yes	2	5.328e-05	98.902	1	0	1			1
AALGLQDSDDEDAAVDIDEQIESMFNSK	NERKKLQKAALGLQDS	IESMFNSKKRVKDMAA	K	A	A	S	K	K	4	0	1	6	0	2	3	1	0	2	2	1	1	1	0	3	0	0	0	1	0	0	28	0	3025.33	sp|Q569Z5-2|DDX46_MOUSE;tr|F8WHR6|F8WHR6_MOUSE;sp|Q569Z5|DDX46_MOUSE	sp|Q569Z5-2|DDX46_MOUSE	792	819	yes	no	3	1.7383e-15	123.51	3	0			3	1	2
AALLAQYADVTDEEDEADKKDDAGASTANVSSDR	SEEEKQRKAALLAQYA	TANVSSDRSILLFVHP	K	A	A	D	R	S	8	1	1	7	0	1	3	1	0	0	2	2	0	0	0	3	2	0	1	2	0	0	34	2	3540.6	sp|Q9CR29-2|CCD43_MOUSE;sp|Q9CR29|CCD43_MOUSE	sp|Q9CR29-2|CCD43_MOUSE	127	160	yes	no	3;4	8.9363e-86	247.68	2.5	0.5		2	2	2	2
AALLTQQADSPEDREPQQK	KRELRLVRAALLTQQA	EDREPQQKRAHTDEPH	R	A	A	Q	K	R	3	1	0	2	0	4	2	0	0	0	2	1	0	0	2	1	1	0	0	0	0	0	19	1	2124.04	tr|B1ATP7|B1ATP7_MOUSE;sp|Q80Y81-2|RNZ2_MOUSE;sp|Q80Y81|RNZ2_MOUSE	tr|B1ATP7|B1ATP7_MOUSE	787	805	yes	no	3	1.2393e-07	105.9	3	0			1		1
AALQELLSK	KIRGSLARAALQELLS	ALQELLSKGLIKLVSK	R	A	A	S	K	G	2	0	0	0	0	1	1	0	0	0	3	1	0	0	0	1	0	0	0	0	0	0	9	0	971.565	sp|P62852|RS25_MOUSE	sp|P62852|RS25_MOUSE	86	94	yes	yes	2	0.00016425	113.62	1	0	1				1
AALSLPANVEDVCPNIPSLEK	NTRSSRERAALSLPAN	PNIPSLEKLMTEIIEL	R	A	A	E	K	L	3	0	2	1	1	0	2	0	0	1	3	1	0	0	3	2	0	0	0	2	0	0	21	0	2236.14	tr|F6U7V1|F6U7V1_MOUSE;sp|E9Q401|RYR2_MOUSE	tr|F6U7V1|F6U7V1_MOUSE	3192	3212	yes	no	3	0.062334	10.554	1	0	1			1
AANEAGYFNEEMAPIEVK	LQSQQRWKAANEAGYF	EMAPIEVKTKKGKQTM	K	A	A	V	K	T	4	0	2	0	0	0	4	1	0	1	0	1	1	1	1	0	0	0	1	1	0	0	18	0	1981.91	sp|Q8BWT1|THIM_MOUSE	sp|Q8BWT1|THIM_MOUSE	192	209	yes	yes	2;3	9.0249e-07	100.45	2	0		2			2
AANKTPPKSPGDPAR	DSKAKPAKAANKTPPK	KSPGDPARAAKRLSLE	K	A	A	A	R	A	3	1	1	1	0	0	0	1	0	0	0	2	0	0	4	1	1	0	0	0	0	0	15	2	1505.8	sp|Q7TQD2|TPPP_MOUSE	sp|Q7TQD2|TPPP_MOUSE	11	25	yes	yes	3	0.012187	48.907	3	0			1		1
AAPAPAAAPAAAPAAAPEPERPK	DAKAAAPKAAPAPAAA	APEPERPKEAEFDASK	K	A	A	P	K	E	12	1	0	0	0	0	2	0	0	0	0	1	0	0	7	0	0	0	0	0	0	0	23	1	2092.11	sp|P09542|MYL3_MOUSE	sp|P09542|MYL3_MOUSE	20	42	yes	yes	2;3	1.8914e-08	110.75	2.33	0.745	1	2	3	3	3
AAPAPAAAPAAAPAAAPEPERPKEAEFDASK	DAKAAAPKAAPAPAAA	EAEFDASKIKIEFTPE	K	A	A	S	K	I	14	1	0	1	0	0	4	0	0	0	0	2	0	1	7	1	0	0	0	0	0	0	31	2	2969.49	sp|P09542|MYL3_MOUSE	sp|P09542|MYL3_MOUSE	20	50	yes	yes	3	3.2444e-28	153.06	2.5	0.5		1	1	1	1
AAPEEQDLTQEQTEK	________________	LTQEQTEKLLQFQVAA	M	A	A	E	K	L	2	0	0	1	0	3	4	0	0	0	1	1	0	0	1	0	2	0	0	0	0	0	15	0	1715.79	tr|D6RE51|D6RE51_MOUSE;sp|Q3TDN2-2|FAF2_MOUSE;sp|Q3TDN2|FAF2_MOUSE	tr|D6RE51|D6RE51_MOUSE	2	16	yes	no	2	2.0486e-17	178.23	3	0			2	1	1
AAPEESEAQAEGCSEER	________________	AEGCSEERTYKELLVN	K	A	A	E	R	T	4	1	0	0	1	1	6	1	0	0	0	0	0	0	1	2	0	0	0	0	0	0	17	0	1848.74	sp|Q9CRB2|NHP2_MOUSE	sp|Q9CRB2|NHP2_MOUSE	6	22	yes	yes	2	1.4658e-08	122.01	1.33	0.471	2	1		2	1
AAPPPPPPPPPLESSPR	TISPSKEKAAPPPPPP	PPLESSPRVKSPNKQA	K	A	A	P	R	V	2	1	0	0	0	0	1	0	0	0	1	0	0	0	10	2	0	0	0	0	0	0	17	0	1702.9	sp|A2AN08-3|UBR4_MOUSE;sp|A2AN08|UBR4_MOUSE;sp|A2AN08-5|UBR4_MOUSE	sp|A2AN08-3|UBR4_MOUSE	606	622	yes	no	2;3	6.3725e-05	88.872	2	0		3		1	2
AAPPRPGTFTPTPSVSSQALSSPR	ARALRPPKAAPPRPGT	SQALSSPRLPRVDEPP	K	A	A	P	R	L	3	2	0	0	0	1	0	1	0	0	1	0	0	1	6	5	3	0	0	1	0	0	24	1	2408.24	sp|Q925F2|ESAM_MOUSE	sp|Q925F2|ESAM_MOUSE	327	350	yes	yes	3	0.0021347	52.675	1	0	2			1	1
AAPSEHVGLGGPRSPARPEPPPTR	________________	RPEPPPTRFHQVHGAN	M	A	A	T	R	F	3	3	0	0	0	0	2	3	1	0	1	0	0	0	7	2	1	0	0	1	0	0	24	2	2432.27	tr|A2A5J5|A2A5J5_MOUSE	tr|A2A5J5|A2A5J5_MOUSE	2	25	yes	yes	4	0.0081867	40.067	3	0			1		1
AAPSEVAAAVLGEGDGGAFGSWLDGR	________________	FGSWLDGRLEALGVDR	M	A	A	G	R	L	6	1	0	2	0	0	2	6	0	0	2	0	0	1	1	2	0	1	0	2	0	0	26	0	2459.17	sp|Q9CR29-2|CCD43_MOUSE;sp|Q9CR29|CCD43_MOUSE;tr|E9Q2S9|E9Q2S9_MOUSE	sp|Q9CR29-2|CCD43_MOUSE	2	27	yes	no	3	1.8674e-05	72.755	1	0	1			1
AAPSKPGLGLLPDYDDEEEEEEEGGGEER	SANLDAARAAPSKPGL	EEGGGEERRDSSKHLP	R	A	A	E	R	R	2	1	0	3	0	0	9	5	0	0	3	1	0	0	3	1	0	0	1	0	0	0	29	1	3116.36	sp|Q8R1N0|ZN830_MOUSE	sp|Q8R1N0|ZN830_MOUSE	140	168	yes	yes	3	2.2477e-15	119.35	2	0		2		1	1
AAQEEYIK	GGKKENLKAAQEEYIK	AAQEEYIKRALANSLA	K	A	A	I	K	R	2	0	0	0	0	1	2	0	0	1	0	1	0	0	0	0	0	0	1	0	0	0	8	0	950.471	sp|P05064|ALDOA_MOUSE;tr|A6ZI44|A6ZI44_MOUSE;tr|Q9CPQ9|Q9CPQ9_MOUSE;tr|A6ZI46|A6ZI46_MOUSE	sp|P05064|ALDOA_MOUSE	323	330	yes	no	2	0.0076059	77.732	2	0		1			1
AAQLQQQQQQQQQQQQQQR	WEKYRLFRAAQLQQQQ	QQQQQQQRCEEEEEKE	R	A	A	Q	R	C	2	1	0	0	0	15	0	0	0	0	1	0	0	0	0	0	0	0	0	0	0	0	19	0	2350.15	sp|Q1W617-2|SHRM4_MOUSE;sp|Q1W617|SHRM4_MOUSE	sp|Q1W617-2|SHRM4_MOUSE	992	1010	yes	no	3	0.0044685	50.831	2	0		1			1
AAQNSGEAEYIEK	NVEELKRKAAQNSGEA	GEAEYIEKVVYSVKQN	K	A	A	E	K	V	3	0	1	0	0	1	3	1	0	1	0	1	0	0	0	1	0	0	1	0	0	0	13	0	1408.65	sp|P02469|LAMB1_MOUSE;tr|E9QN70|E9QN70_MOUSE	sp|P02469|LAMB1_MOUSE	1662	1674	yes	no	2	0.0034752	72.681	3	0			1	1
AAQQQEDQEQKDEESEEK	PASADFQRAAQQQEDQ	KDEESEEKALHRMREW	R	A	A	E	K	A	2	0	0	2	0	5	6	0	0	0	0	2	0	0	0	1	0	0	0	0	0	0	18	1	2147.91	sp|Q61249|IGBP1_MOUSE	sp|Q61249|IGBP1_MOUSE	297	314	yes	yes	2	8.5031e-21	179.1	1.33	0.471	2	1		1	2
AAQSGEGDEALAPTQTLAEKPTEGPEAGGAEEEPPGGER	QKAAELSKAAQSGEGD	EEPPGGERVEDKQPEQ	K	A	A	E	R	V	7	1	0	1	0	2	9	7	0	0	2	1	0	0	5	1	3	0	0	0	0	0	39	1	3832.75	sp|O54988-2|SLK_MOUSE;sp|O54988|SLK_MOUSE	sp|O54988-2|SLK_MOUSE	563	601	yes	no	3;4	1.0629e-46	180.97	3	0			3	2	1
AAQSGEGDEALAPTQTLAEKPTEGPEAGGAEEEPPGGERVEDK	QKAAELSKAAQSGEGD	GGERVEDKQPEQQPAV	K	A	A	D	K	Q	7	1	0	2	0	2	10	7	0	0	2	2	0	0	5	1	3	0	0	1	0	0	43	2	4303.98	sp|O54988-2|SLK_MOUSE;sp|O54988|SLK_MOUSE	sp|O54988-2|SLK_MOUSE	563	605	yes	no	4	2.4621e-13	91.279	3	0			1	1
AAQSPQQHSSGDPTEEESPV	EKPKETMKAAQSPQQH	PTEEESPV________	K	A	A	P	V	-	2	0	0	1	0	3	3	1	1	0	0	0	0	0	3	4	1	0	0	1	0	0	20	0	2079.9	sp|P53986|MOT1_MOUSE	sp|P53986|MOT1_MOUSE	474	493	yes	yes	2	2.6827e-36	210.6	2.75	0.433		1	3	2	2
AAQSQLSQGDLVVAIDGVNTDTMTHLEAQNK	SRITPGSKAAQSQLSQ	THLEAQNKIKSASYNL	K	A	A	N	K	I	4	0	2	3	0	4	1	2	1	1	3	1	1	0	0	2	3	0	0	3	0	0	31	0	3253.59	sp|Q9JKS4-3|LDB3_MOUSE;sp|Q9JKS4|LDB3_MOUSE;sp|Q9JKS4-5|LDB3_MOUSE;sp|Q9JKS4-4|LDB3_MOUSE;tr|E9PYJ9|E9PYJ9_MOUSE;sp|Q9JKS4-2|LDB3_MOUSE;sp|Q9JKS4-6|LDB3_MOUSE	sp|Q9JKS4-3|LDB3_MOUSE	38	68	yes	no	3	4.1533e-16	124.06	1	0	1				1
AASAAATAAASAATAASAASGSPGSGEGSAGGEK	________________	EGSAGGEKRPAASSAA	M	A	A	E	K	R	15	0	0	0	0	0	2	6	0	0	0	1	0	0	1	7	2	0	0	0	0	0	34	0	2720.25	sp|Q62318|TIF1B_MOUSE;sp|Q62318-2|TIF1B_MOUSE	sp|Q62318|TIF1B_MOUSE	2	35	yes	no	3	4.9305e-32	150.45	1.2	0.6	9		1	6	4
AASAAATAAASAATAASAASGSPGSGEGSAGGEKR	________________	GSAGGEKRPAASSAAA	M	A	A	K	R	P	15	1	0	0	0	0	2	6	0	0	0	1	0	0	1	7	2	0	0	0	0	0	35	1	2876.35	sp|Q62318|TIF1B_MOUSE;sp|Q62318-2|TIF1B_MOUSE	sp|Q62318|TIF1B_MOUSE	2	36	yes	no	3	1.0709e-32	161.5	1	0	2			1	1
AASALLLR	TGAGRLRRAASALLLR	AASALLLRSPRLPARE	R	A	A	L	R	S	3	1	0	0	0	0	0	0	0	0	3	0	0	0	0	1	0	0	0	0	0	0	8	0	813.507	tr|D6RE47|D6RE47_MOUSE;sp|Q9D7P6|ISCU_MOUSE;tr|D3Z7W0|D3Z7W0_MOUSE	tr|D6RE47|D6RE47_MOUSE	13	20	yes	no	2	0.020068	63.32	3	0			1	1
AASDGQYENQSPEATSPR	PPGPLRRRAASDGQYE	SPEATSPRSPGVRSPV	R	A	A	P	R	S	3	1	1	1	0	2	2	1	0	0	0	0	0	0	2	3	1	0	1	0	0	0	18	0	1906.83	tr|E9Q0S6|E9Q0S6_MOUSE	tr|E9Q0S6|E9Q0S6_MOUSE	1052	1069	yes	yes	2	3.596e-35	210.61	2.33	0.471		2	1	1	2
AASEYENEIR	AELEGWRKAASEYENE	SEYENEIRSLQSSFQL	K	A	A	I	R	S	2	1	1	0	0	0	3	0	0	1	0	0	0	0	0	1	0	0	1	0	0	0	10	0	1180.54	tr|F6UV57|F6UV57_MOUSE;sp|Q3URD3-5|SLMAP_MOUSE;tr|F6YCM8|F6YCM8_MOUSE;tr|F8WIH0|F8WIH0_MOUSE;tr|D3Z7V3|D3Z7V3_MOUSE;sp|Q3URD3-2|SLMAP_MOUSE;tr|H7BX64|H7BX64_MOUSE;sp|Q3URD3|SLMAP_MOUSE;tr|D3YV81|D3YV81_MOUSE;sp|Q3URD3-4|SLMAP_MOUSE;sp|Q3URD3-3|SLMAP_MOUSE	tr|F6UV57|F6UV57_MOUSE	230	239	no	no	2	1.7832e-08	147.75	2	0		1			1
AASGRPEASPLGSGAPDLQEAMQNLR	SHAGQKGKAASGRPEA	QEAMQNLRLATAEAQS	K	A	A	L	R	L	5	2	1	1	0	2	2	3	0	0	3	0	1	0	3	3	0	0	0	0	0	0	26	1	2622.28	sp|O70373|XIRP1_MOUSE	sp|O70373|XIRP1_MOUSE	1038	1063	yes	yes	3	0.0014896	47.175	1	0	1				1
AASPAKPSSLDLVPNLPR	PSRTVSPRAASPAKPS	DLVPNLPRAGLPPSPA	R	A	A	P	R	A	3	1	1	1	0	0	0	0	0	0	3	1	0	0	4	3	0	0	0	1	0	0	18	1	1832.02	tr|E9Q3E2|E9Q3E2_MOUSE;sp|Q8CC35-2|SYNPO_MOUSE;sp|Q8CC35|SYNPO_MOUSE;sp|Q8CC35-3|SYNPO_MOUSE	tr|E9Q3E2|E9Q3E2_MOUSE	831	848	yes	no	2;3	2.4616e-10	128.38	1	0	4			2	2
AASPFRSPVR	DWEPRPLRAASPFRSP	SPFRSPVRGASSREGS	R	A	A	V	R	G	2	2	0	0	0	0	0	0	0	0	0	0	0	1	2	2	0	0	0	1	0	0	10	1	1086.59	sp|Q9JLV1|BAG3_MOUSE	sp|Q9JLV1|BAG3_MOUSE	268	277	yes	yes	2	0.0019921	86.911	2	0		1			1
AASPPASASDLIEQQQK	IKVIRNMRAASPPASA	DLIEQQQKRGRREHKA	R	A	A	Q	K	R	4	0	0	1	0	3	1	0	0	1	1	1	0	0	2	3	0	0	0	0	0	0	17	0	1739.87	sp|Q8C079-2|STRP1_MOUSE;sp|Q8C079-4|STRP1_MOUSE;sp|Q8C079-3|STRP1_MOUSE;sp|Q8C079|STRP1_MOUSE	sp|Q8C079-2|STRP1_MOUSE	333	349	yes	no	2;3	2.0877e-13	162.09	2	0		3		1	2
AASPPSYTLDLGESQLAPPPSK	IQVVKSMRAASPPSYT	QLAPPPSKLRGRRGSR	R	A	A	S	K	L	3	0	0	1	0	1	1	1	0	0	3	1	0	0	5	4	1	0	1	0	0	0	22	0	2225.12	tr|F6RUA3|F6RUA3_MOUSE;sp|Q8C9H6-3|STRP2_MOUSE;sp|Q8C9H6|STRP2_MOUSE;tr|E9QN41|E9QN41_MOUSE;sp|Q8C9H6-4|STRP2_MOUSE	tr|F6RUA3|F6RUA3_MOUSE	282	303	yes	no	2;3	9.4494e-08	106.28	3	0			4	2	2
AASPSPQSVR	PEPKKIKKAASPSPQS	SPSPQSVRRVSSSRSV	K	A	A	V	R	R	2	1	0	0	0	1	0	0	0	0	0	0	0	0	2	3	0	0	0	1	0	0	10	0	998.515	tr|A2A8V9|A2A8V9_MOUSE;tr|E9PUK6|E9PUK6_MOUSE;tr|E9QKA4|E9QKA4_MOUSE;sp|Q52KI8|SRRM1_MOUSE;sp|Q52KI8-2|SRRM1_MOUSE;tr|A2A8V8|A2A8V8_MOUSE	tr|A2A8V9|A2A8V9_MOUSE	749	758	yes	no	2	0.0013884	90.697	3	0			2	1	1
AASSEAAPHHQPPPESR	ARDPRMARAASSEAAP	HQPPPESRGLQKSSSF	R	A	A	S	R	G	4	1	0	0	0	1	2	0	2	0	0	0	0	0	4	3	0	0	0	0	0	0	17	0	1767.83	tr|E9QQ25|E9QQ25_MOUSE;sp|Q62407|SPEG_MOUSE;sp|Q62407-4|SPEG_MOUSE;sp|Q62407-3|SPEG_MOUSE	tr|E9QQ25|E9QQ25_MOUSE	2112	2128	yes	no	2;3	6.9567e-10	135.98	3	0			3	2	1
AASVELPQR	EPGRSLHKAASVELPQ	ASVELPQRRSPSPGAT	K	A	A	Q	R	R	2	1	0	0	0	1	1	0	0	0	1	0	0	0	1	1	0	0	0	1	0	0	9	0	969.524	tr|E9QQ25|E9QQ25_MOUSE;sp|Q62407|SPEG_MOUSE;sp|Q62407-4|SPEG_MOUSE;sp|Q62407-3|SPEG_MOUSE	tr|E9QQ25|E9QQ25_MOUSE	2040	2048	yes	no	2	0.0028538	85.813	3	0			1		1
AASVELPQRR	EPGRSLHKAASVELPQ	SVELPQRRSPSPGATR	K	A	A	R	R	S	2	2	0	0	0	1	1	0	0	0	1	0	0	0	1	1	0	0	0	1	0	0	10	1	1125.63	tr|E9QQ25|E9QQ25_MOUSE;sp|Q62407|SPEG_MOUSE;sp|Q62407-4|SPEG_MOUSE;sp|Q62407-3|SPEG_MOUSE	tr|E9QQ25|E9QQ25_MOUSE	2040	2049	yes	no	2	0.0016723	79.492	2.5	0.5		1	1	1	1
AATAECDVVMAATEPELLEDEDAKR	________________	LEDEDAKREAESFKEQ	M	A	A	K	R	E	6	1	0	3	1	0	5	0	0	0	2	1	1	0	1	0	2	0	0	2	0	0	25	1	2733.25	sp|Q9QYI3|DNJC7_MOUSE	sp|Q9QYI3|DNJC7_MOUSE	2	26	yes	yes	3	1.0204e-25	151.06	2.5	0.5		1	1	1	1
AATATRPPGPPPAPQPPSPAPSPPPRPALAR	HDIAQAHRAATATRPP	PPRPALAREDEEEDED	R	A	A	A	R	E	7	3	0	0	0	1	0	1	0	0	1	0	0	0	14	2	2	0	0	0	0	0	31	2	3016.64	tr|D3Z4R0|D3Z4R0_MOUSE;sp|Q9D1F4|AKTS1_MOUSE;tr|D3YWZ1|D3YWZ1_MOUSE;tr|F6R8S6|F6R8S6_MOUSE;tr|E9QKI5|E9QKI5_MOUSE;tr|E9QKI4|E9QKI4_MOUSE	tr|D3Z4R0|D3Z4R0_MOUSE	71	101	yes	no	3;4	0.00047569	46.606	1	0	3			1	2
AATDLERVSNAEPEPR	________________	SNAEPEPRSLSLGGHV	M	A	A	P	R	S	3	2	1	1	0	0	3	0	0	0	1	0	0	0	2	1	1	0	0	1	0	0	16	1	1753.86	sp|Q8CHH9|SEPT8_MOUSE;sp|Q8CHH9-2|SEPT8_MOUSE;tr|B1AQY9|B1AQY9_MOUSE;tr|B1AQZ0|B1AQZ0_MOUSE;tr|B7ZC46|B7ZC46_MOUSE	sp|Q8CHH9|SEPT8_MOUSE	2	17	yes	no	2	0.00012427	80.142	3	0			1		1
AATPPNPSNPADSAGNLVAP	ESQQLEAKAATPPNPS	SAGNLVAP________	K	A	A	A	P	-	5	0	3	1	0	0	0	1	0	0	1	0	0	0	5	2	1	0	0	1	0	0	20	0	1859.9	sp|Q9JLV1|BAG3_MOUSE	sp|Q9JLV1|BAG3_MOUSE	558	577	yes	yes	2	0.013623	63.272	2	0		1			1
AATTAAVVAEEDTELRDLLVQTLENSGVLNR	________________	ENSGVLNRIKAELRAA	M	A	A	N	R	I	5	2	2	2	0	1	4	1	0	0	5	0	0	0	0	1	4	0	0	4	0	0	31	1	3297.71	sp|Q66JX5-2|FR1OP_MOUSE;sp|Q66JX5|FR1OP_MOUSE;sp|P0CAX8|TGAP1_MOUSE	sp|Q66JX5-2|FR1OP_MOUSE	2	32	yes	no	3	3.9585e-37	171.08	1	0	2			1	1
AAVAPQR	REAMFLRRAAVAPQRA	RAAVAPQRAPILRPAF	R	A	A	Q	R	A	3	1	0	0	0	1	0	0	0	0	0	0	0	0	1	0	0	0	0	1	0	0	7	0	711.403	sp|Q91V81|RBM42_MOUSE;sp|Q91V81-2|RBM42_MOUSE	sp|Q91V81|RBM42_MOUSE	141	147	yes	no	2	0.04106	44.611	1	0	1				1
AAVEQLTEEQK	________________	EQLTEEQKNEFKAAFD	K	A	A	Q	K	N	2	0	0	0	0	2	3	0	0	0	1	1	0	0	0	0	1	0	0	1	0	0	11	0	1244.62	sp|P19123|TNNC1_MOUSE;tr|E9Q8P0|E9Q8P0_MOUSE	sp|P19123|TNNC1_MOUSE	7	17	yes	no	2	3.5115e-06	138.99	3	0			2	1	1
AAVEQLTEEQKNEFK	________________	EEQKNEFKAAFDIFVL	K	A	A	F	K	A	2	0	1	0	0	2	4	0	0	0	1	2	0	1	0	0	1	0	0	1	0	0	15	1	1762.87	sp|P19123|TNNC1_MOUSE;tr|E9Q8P0|E9Q8P0_MOUSE	sp|P19123|TNNC1_MOUSE	7	21	yes	no	2;3	2.1921e-41	225.31	2	0		4		2	2
AAVGVTGNDITTPPNKEPPPSPEK	VSRQEEAKAAVGVTGN	EPPPSPEKKAKPLATT	K	A	A	E	K	K	2	0	2	1	0	0	2	2	0	1	0	2	0	0	6	1	3	0	0	2	0	0	24	1	2415.23	sp|P27546-3|MAP4_MOUSE;sp|P27546-2|MAP4_MOUSE;tr|E9QPW8|E9QPW8_MOUSE;sp|P27546|MAP4_MOUSE;tr|E9PWC0|E9PWC0_MOUSE;sp|P27546-4|MAP4_MOUSE;tr|E9PZ43|E9PZ43_MOUSE;tr|F7CK47|F7CK47_MOUSE	sp|P27546-3|MAP4_MOUSE	647	670	yes	no	3	4.4078e-06	81.97	2	0		3		1	2
AAVGVTGNDITTPPNKEPPPSPEKK	VSRQEEAKAAVGVTGN	PPPSPEKKAKPLATTQ	K	A	A	K	K	A	2	0	2	1	0	0	2	2	0	1	0	3	0	0	6	1	3	0	0	2	0	0	25	2	2543.32	sp|P27546-3|MAP4_MOUSE;sp|P27546-2|MAP4_MOUSE;tr|E9QPW8|E9QPW8_MOUSE;sp|P27546|MAP4_MOUSE;tr|E9PWC0|E9PWC0_MOUSE;sp|P27546-4|MAP4_MOUSE;tr|E9PZ43|E9PZ43_MOUSE;tr|F7CK47|F7CK47_MOUSE	sp|P27546-3|MAP4_MOUSE	647	671	yes	no	2;3;4	6.8195e-19	144.43	2.2	0.6	1	6	3	6	4
AAVPELLEQQEEDR	________________	LEQQEEDRSKLRSVSV	M	A	A	D	R	S	2	1	0	1	0	2	4	0	0	0	2	0	0	0	1	0	0	0	0	1	0	0	14	0	1625.79	sp|Q9D8U8|SNX5_MOUSE	sp|Q9D8U8|SNX5_MOUSE	2	15	yes	yes	2	2.7352e-17	166.6	2.67	0.471		1	2	2	1
AAVPSGASTGIYEALELR	YTAKGLFRAAVPSGAS	IYEALELRDNDKTRFM	R	A	A	L	R	D	4	1	0	0	0	0	2	2	0	1	2	0	0	0	1	2	1	0	1	1	0	0	18	0	1803.94	sp|P21550|ENOB_MOUSE;tr|Q5SX59|Q5SX59_MOUSE;tr|Q5SX61|Q5SX61_MOUSE;tr|Q5SX60|Q5SX60_MOUSE;tr|D3YVD3|D3YVD3_MOUSE;tr|D3Z2S4|D3Z2S4_MOUSE;sp|P17183|ENOG_MOUSE;tr|D3Z6E4|D3Z6E4_MOUSE;sp|P17182|ENOA_MOUSE;tr|B1ARR7|B1ARR7_MOUSE;tr|B0QZL1|B0QZL1_MOUSE;tr|B1ARR6|B1ARR6_MOUSE	sp|P17182|ENOA_MOUSE	33	50	no	no	2	0.0021724	64.705	1	0	2			1	1
AAVPSGASTGIYEALELRDNDK	YTAKGLFRAAVPSGAS	LELRDNDKTRFMGKGV	R	A	A	D	K	T	4	1	1	2	0	0	2	2	0	1	2	1	0	0	1	2	1	0	1	1	0	0	22	1	2276.13	sp|P17182|ENOA_MOUSE;tr|B1ARR7|B1ARR7_MOUSE;tr|B0QZL1|B0QZL1_MOUSE;tr|B1ARR6|B1ARR6_MOUSE	sp|P17182|ENOA_MOUSE	33	54	yes	no	3	5.4668e-08	102.45	2	1	1		1	1	1
AAVQTFQNTYQVLAVTFNDTSDQIISGGIDNDIK	KLWDIRKKAAVQTFQN	GGIDNDIKVWDLRQNK	K	A	A	I	K	V	3	0	3	4	0	4	0	2	0	4	1	1	0	2	0	2	4	0	1	3	0	0	34	0	3685.81	sp|Q6PE01|SNR40_MOUSE	sp|Q6PE01|SNR40_MOUSE	186	219	yes	yes	3;4	4.9872e-41	177.86	1.2	0.4	4	1		2	3
AAVQVLDDIEK	GPGTRIPRAAVQVLDD	QVLDDIEKCLAEKQQS	R	A	A	E	K	C	2	0	0	2	0	1	1	0	0	1	1	1	0	0	0	0	0	0	0	2	0	0	11	0	1199.64	sp|P16332|MUTA_MOUSE	sp|P16332|MUTA_MOUSE	729	739	yes	yes	2	0.00060726	99.752	3	0			1		1
AAVSGLWGK	VHLTDAEKAAVSGLWG	AVSGLWGKVNADEVGG	K	A	A	G	K	V	2	0	0	0	0	0	0	2	0	0	1	1	0	0	0	1	0	1	0	1	0	0	9	0	887.486	tr|A8DUK4|A8DUK4_MOUSE;tr|E9Q223|E9Q223_MOUSE	tr|A8DUK4|A8DUK4_MOUSE	10	18	yes	no	1;2	6.9085e-07	106.36	1	0	4			2	2
AAVSGLWGKVNADEVGGEALGR	VHLTDAEKAAVSGLWG	VGGEALGRLLVVYPWT	K	A	A	G	R	L	4	1	1	1	0	0	2	5	0	0	2	1	0	0	0	1	0	1	0	3	0	0	22	1	2155.1	tr|A8DUK4|A8DUK4_MOUSE;tr|E9Q223|E9Q223_MOUSE	tr|A8DUK4|A8DUK4_MOUSE	10	31	yes	no	3	2.4886e-17	138.66	1	0	1			1
AAVVTSPPPTTAPHK	________________	PPTTAPHKERYFDRVD	R	A	A	H	K	E	3	0	0	0	0	0	0	0	1	0	0	1	0	0	4	1	3	0	0	2	0	0	15	0	1472.8	sp|Q9QYC0|ADDA_MOUSE;tr|E9Q1K3|E9Q1K3_MOUSE;tr|F8WHZ9|F8WHZ9_MOUSE;tr|D3Z0T1|D3Z0T1_MOUSE;sp|Q9QYC0-2|ADDA_MOUSE;tr|F8WGR0|F8WGR0_MOUSE	sp|Q9QYC0-2|ADDA_MOUSE	7	21	no	no	2	0.0024383	68.123	2	0		2		1	1
AAYEAELGDAR	SREVSGIKAAYEAELG	EAELGDARKTLDSVAK	K	A	A	A	R	K	4	1	0	1	0	0	2	1	0	0	1	0	0	0	0	0	0	0	1	0	0	0	11	0	1164.54	sp|P48678-2|LMNA_MOUSE;sp|P48678|LMNA_MOUSE;tr|D3YUF7|D3YUF7_MOUSE	sp|P48678-2|LMNA_MOUSE	79	89	yes	no	2	0.051304	58.829	3	0			1	1
AAYLDDLRSKFLVENSVLK	LKAVDPMRAAYLDDLR	LVENSVLKMEYADVRV	R	A	A	L	K	M	2	1	1	2	0	0	1	0	0	0	4	2	0	1	0	2	0	0	1	2	0	0	19	2	2180.18	sp|Q9JHK4|PGTA_MOUSE	sp|Q9JHK4|PGTA_MOUSE	419	437	yes	yes	6	0.062447	5.5281	3	0			1	1
ACAEEEEEEEEEEEEPEPERV	DGEAPLDKACAEEEEE	EEPEPERV________	K	A	C	R	V	-	2	1	0	0	1	0	14	0	0	0	0	0	0	0	2	0	0	0	0	1	0	0	21	1	2575.99	tr|F6WZH1|F6WZH1_MOUSE;sp|Q9Z2D8-2|MBD3_MOUSE;tr|D3YTR5|D3YTR5_MOUSE;tr|D3YTR4|D3YTR4_MOUSE;sp|Q9Z2D8|MBD3_MOUSE	tr|F6WZH1|F6WZH1_MOUSE	165	185	yes	no	2	0.0016002	62.002	1	0	2			1	1
ACASSETESEAGDIMEQQLEEMNK	GVESYYSRACASSETE	QQLEEMNKQLNSVTDP	R	A	C	N	K	Q	3	0	1	1	1	2	6	1	0	1	1	1	2	0	0	3	1	0	0	0	0	0	24	0	2686.1	sp|Q80XJ3|TTC28_MOUSE	sp|Q80XJ3|TTC28_MOUSE	1306	1329	yes	yes	3	0.0012856	51.044	2	0		1		1
ACEPIIQNFCHDVADNQIDSGDLMECLIQNK	QIEALLMRACEPIIQN	MECLIQNKHQKDMNEK	R	A	C	N	K	H	2	0	3	4	3	3	2	1	1	4	2	1	1	1	1	1	0	0	0	1	0	0	31	0	3646.62	tr|F8WHM5|F8WHM5_MOUSE;sp|Q61543|GSLG1_MOUSE;tr|F6RSH1|F6RSH1_MOUSE	tr|F8WHM5|F8WHM5_MOUSE	680	710	yes	no	3;4	7.5578e-16	118.68	1	0	5			2	3
ACKVDSPTVTTTLK	GEYGGWYKACKVDSPT	PTVTTTLKNLGALYRR	K	A	C	L	K	N	1	0	0	1	1	0	0	0	0	0	1	2	0	0	1	1	4	0	0	2	0	0	14	1	1519.79	tr|Q7TNF4|Q7TNF4_MOUSE;tr|Q8CD76|Q8CD76_MOUSE;sp|O88447|KLC1_MOUSE;tr|Q5UE59|Q5UE59_MOUSE;tr|E9Q7C9|E9Q7C9_MOUSE;tr|F6UYN4|F6UYN4_MOUSE	tr|Q7TNF4|Q7TNF4_MOUSE	455	468	yes	no	2	0.0055315	64.249	2	0		1			1
ACLISLGYDVENDR	ALGPEEFKACLISLGY	GYDVENDRQGDAEFNR	K	A	C	D	R	Q	1	1	1	2	1	0	1	1	0	1	2	0	0	0	0	1	0	0	1	1	0	0	14	0	1623.76	sp|P57780|ACTN4_MOUSE	sp|P57780|ACTN4_MOUSE	793	806	yes	yes	2	1.0558e-06	130.2	3	0			2	1	1
ACLISLGYDVENDRQGDAEFNR	ALGPEEFKACLISLGY	QGDAEFNRIMSVVDPN	K	A	C	N	R	I	2	2	2	3	1	1	2	2	0	1	2	0	0	1	0	1	0	0	1	1	0	0	22	1	2541.16	sp|P57780|ACTN4_MOUSE	sp|P57780|ACTN4_MOUSE	793	814	yes	yes	3	8.7234e-12	114.37	2.8	0.6	1		9	7	3
ACLISMGYDLGEAEFAR	LMDHEDFRACLISMGY	LGEAEFARIMTLVDPN	R	A	C	A	R	I	3	1	0	1	1	0	2	2	0	1	2	0	1	1	0	1	0	0	1	0	0	0	17	0	1901.87	sp|Q9JI91|ACTN2_MOUSE	sp|Q9JI91|ACTN2_MOUSE	780	796	yes	yes	3	9.0907e-05	76.574	1	0	2			1	1
ACPGLAGSASGSKSPPATR	________________	SKSPPATRAKALRRRG	K	A	C	T	R	A	4	1	0	0	1	0	0	3	0	0	1	1	0	0	3	4	1	0	0	0	0	0	19	1	1770.87	tr|E9PWB7|E9PWB7_MOUSE;sp|Q924A2|CIC_MOUSE	tr|E9PWB7|E9PWB7_MOUSE	7	25	yes	no	2	0.0027042	62.589	2	0		1			1
ACTLELGPHQSPALPKSPPGSK	CQQAKETKACTLELGP	PKSPPGSKAADGTTVV	K	A	C	S	K	A	2	0	0	0	1	1	1	2	1	0	3	2	0	0	5	3	1	0	0	0	0	0	22	1	2271.17	sp|F8VPU2|FARP1_MOUSE	sp|F8VPU2|FARP1_MOUSE	417	438	yes	yes	3	0.0073596	46.862	1	0	1				1
ACVVHGSDLKDMTSEELDDILR	QVNPRDAKACVVHGSD	EELDDILRYHTEIVFA	K	A	C	L	R	Y	1	1	0	4	1	0	2	1	1	1	3	1	1	0	0	2	1	0	0	2	0	0	22	1	2502.17	sp|Q8VDN2|AT1A1_MOUSE	sp|Q8VDN2|AT1A1_MOUSE	662	683	yes	yes	3;4	4.4971e-62	238.63	1	0	4			2	2
ACYLSINPQKDETLETEK	IVKAIKERACYLSINP	DETLETEKAQYYLPDG	R	A	C	E	K	A	1	0	1	1	1	1	3	0	0	1	2	2	0	0	1	1	2	0	1	0	0	0	18	1	2138.02	sp|P61164|ACTZ_MOUSE	sp|P61164|ACTZ_MOUSE	221	238	yes	yes	2;3	1.8067e-09	116.06	2	0		2		2
ADADKSEAAAGDDGSQQQPAEPR	________________	QQQPAEPRRDTHPGEP	M	A	D	P	R	R	6	1	0	4	0	3	2	2	0	0	0	1	0	0	2	2	0	0	0	0	0	0	23	1	2313.01	sp|Q8C854-1|MYEF2_MOUSE;sp|Q8C854-2|MYEF2_MOUSE;tr|A2ATP5|A2ATP5_MOUSE;tr|A2ATP6|A2ATP6_MOUSE;sp|Q8C854-3|MYEF2_MOUSE;sp|Q8C854|MYEF2_MOUSE	sp|Q8C854-1|MYEF2_MOUSE	2	24	yes	no	2;3	9.1277e-63	252.84	3	0			4	2	2
ADAEDLLGSFLSNILQDCR	CLSCSVLRADAEDLLG	SNILQDCRHHLCEPDM	R	A	D	C	R	H	2	1	1	3	1	1	1	1	0	1	4	0	0	1	0	2	0	0	0	0	0	0	19	0	2136.02	sp|Q9D071-2|MMS19_MOUSE;sp|Q9D071-3|MMS19_MOUSE;sp|Q9D071|MMS19_MOUSE	sp|Q9D071-2|MMS19_MOUSE	340	358	yes	no	2;3	1.8003e-27	195.77	1	0	4			2	2
ADAEENLEDVMEEVR	AAKLMTEKADAEENLE	EDVMEEVRKVNESIKY	K	A	D	V	R	K	2	1	1	2	0	0	5	0	0	0	1	0	1	0	0	0	0	0	0	2	0	0	15	0	1747.76	sp|Q8C561-2|LMBD2_MOUSE;sp|Q8C561|LMBD2_MOUSE	sp|Q8C561-2|LMBD2_MOUSE	238	252	yes	no	2	0.00012799	92.773	3	0			1		1
ADAEGESDLENSR	SDLVNAIKADAEGESD	ESDLENSRKLLSAAKI	K	A	D	S	R	K	2	1	1	2	0	0	3	1	0	0	1	0	0	0	0	2	0	0	0	0	0	0	13	0	1391.58	sp|P26039|TLN1_MOUSE	sp|P26039|TLN1_MOUSE	842	854	yes	yes	2	1.4336e-05	125.53	1.33	0.471	2	1		2	1
ADAELDDPESEDMER	DIMYYDAKADAELDDP	PESEDMERGSKTSALR	K	A	D	E	R	G	2	1	0	4	0	0	4	0	0	0	1	0	1	0	1	1	0	0	0	0	0	0	15	0	1720.67	sp|Q6PHS9-4|CA2D2_MOUSE;sp|Q6PHS9-2|CA2D2_MOUSE;sp|Q6PHS9-5|CA2D2_MOUSE;sp|Q6PHS9|CA2D2_MOUSE;sp|Q6PHS9-3|CA2D2_MOUSE;tr|E9Q683|E9Q683_MOUSE;sp|Q6PHS9-6|CA2D2_MOUSE	sp|Q6PHS9-4|CA2D2_MOUSE	169	183	yes	no	2	0.0031145	66.246	1.33	0.471	2	1		1	2
ADAEMAAFGAAAPFLR	________________	GAAAPFLRKSEKERLE	M	A	D	L	R	K	7	1	0	1	0	0	1	1	0	0	1	0	1	2	1	0	0	0	0	0	0	0	16	0	1607.78	sp|Q91Z83|MYH7_MOUSE;tr|B8JJH1|B8JJH1_MOUSE	sp|Q91Z83|MYH7_MOUSE	2	17	yes	no	2	1.566e-08	125.97	1	0	2			1	1
ADAFGDELFSVFEDDSTSAAGAK	________________	STSAAGAKKDKEKEKW	M	A	D	A	K	K	5	0	0	4	0	0	2	2	0	0	1	1	0	3	0	3	1	0	0	1	0	0	23	0	2349.03	sp|Q9CZU3|SK2L2_MOUSE	sp|Q9CZU3|SK2L2_MOUSE	2	24	yes	yes	2;3	4.1834e-27	174.63	2.6	0.8	1		4	3	2
ADAFVGTWK	________________	DAFVGTWKLVDCKNFD	M	A	D	W	K	L	2	0	0	1	0	0	0	1	0	0	0	1	0	1	0	0	1	1	0	1	0	0	9	0	993.492	tr|J3QN79|J3QN79_MOUSE;sp|P11404|FABPH_MOUSE	tr|J3QN79|J3QN79_MOUSE	2	10	yes	no	1;2	0.0011021	86.898	1	0	3			1	2
ADAGEGEDEIQFLR	________________	EDEIQFLRTDDEVVLQ	M	A	D	L	R	T	2	1	0	2	0	1	3	2	0	1	1	0	0	1	0	0	0	0	0	0	0	0	14	0	1548.71	tr|F6U7V1|F6U7V1_MOUSE;sp|E9Q401|RYR2_MOUSE	tr|F6U7V1|F6U7V1_MOUSE	2	15	yes	no	2	1.2233e-10	151.99	2.67	0.471		1	2	2	1
ADAGEYSCEAEGQK	LVVQQAGKADAGEYSC	SCEAEGQKLSFRLDVA	K	A	D	Q	K	L	3	0	0	1	1	1	3	2	0	0	0	1	0	0	0	1	0	0	1	0	0	0	14	0	1513.6	sp|A2AAJ9-2|OBSCN_MOUSE;tr|E9QQ96|E9QQ96_MOUSE;sp|A2AAJ9|OBSCN_MOUSE;tr|H7BX05|H7BX05_MOUSE	sp|A2AAJ9-2|OBSCN_MOUSE	1388	1401	yes	no	2	0.00021221	91.307	2	0		2		1	1
ADAGEYSCEAGGQK	LVVQQAGKADAGEYSC	SCEAGGQKLSFRLDVA	K	A	D	Q	K	L	3	0	0	1	1	1	2	3	0	0	0	1	0	0	0	1	0	0	1	0	0	0	14	0	1441.58	sp|A2AAJ9-2|OBSCN_MOUSE;tr|E9QQ96|E9QQ96_MOUSE;sp|A2AAJ9|OBSCN_MOUSE;tr|H7BX05|H7BX05_MOUSE	sp|A2AAJ9-2|OBSCN_MOUSE	928	941	yes	no	2	8.8891e-06	122.64	2.5	0.5		1	1	1	1
ADANLLTDTGTESSPRSPVCSLR	________________	RSPVCSLRHFACEQNL	R	A	D	L	R	H	2	2	1	2	1	0	1	1	0	0	3	0	0	0	2	4	3	0	0	1	0	0	23	1	2446.18	sp|Q9CRA8|EXOS5_MOUSE	sp|Q9CRA8|EXOS5_MOUSE	7	29	yes	yes	3	1.1334e-05	83.236	3	0			1	1
ADAPDAGAQSDSELPSYHQNDVSLDR	DALQATARADAPDAGA	QNDVSLDRGYTSDSEV	R	A	D	D	R	G	4	1	1	5	0	2	1	1	1	0	2	0	0	0	2	4	0	0	1	1	0	0	26	0	2757.21	tr|Q6A099|Q6A099_MOUSE;tr|Q6DFZ1|Q6DFZ1_MOUSE	tr|Q6DFZ1|Q6DFZ1_MOUSE	1235	1260	no	no	3	4.5125e-26	156.9	2.67	0.471		1	2	2	1
ADAVQDSEMVELVELEIR	HVVVYVNKADAVQDSE	ELVELEIRELLTEFGY	K	A	D	I	R	E	2	1	0	2	0	1	4	0	0	1	2	0	1	0	0	1	0	0	0	3	0	0	18	0	2045	sp|Q8BFR5-2|EFTU_MOUSE;tr|D3YVN7|D3YVN7_MOUSE;sp|Q8BFR5|EFTU_MOUSE	sp|Q8BFR5-2|EFTU_MOUSE	183	200	yes	no	3	0.00019408	73.928	2	0		2		1	1
ADDADEFGYSR	LWRYGDFRADDADEFG	ADEFGYSR________	R	A	D	S	R	-	2	1	0	3	0	0	1	1	0	0	0	0	0	1	0	1	0	0	1	0	0	0	11	0	1244.49	sp|Q78PY7|SND1_MOUSE	sp|Q78PY7|SND1_MOUSE	900	910	yes	yes	2	9.1931e-07	145.91	2.33	0.471		2	1	2	1
ADDDVLFEDVYELCEVIGK	________________	ELCEVIGKGPFSVVRR	M	A	D	G	K	G	1	0	0	4	1	0	3	1	0	1	2	1	0	1	0	0	0	0	1	3	0	0	19	0	2228.02	tr|B1AUH5|B1AUH5_MOUSE;sp|O70589-2|CSKP_MOUSE;sp|O70589-3|CSKP_MOUSE;sp|O70589-4|CSKP_MOUSE;sp|O70589-5|CSKP_MOUSE;sp|O70589|CSKP_MOUSE	tr|B1AUH5|B1AUH5_MOUSE	2	20	yes	no	2	2.9576e-10	116.6	3	0			2	1	1
ADDEYETSGEGQDIWDMLDK	PASLRPQRADDEYETS	DIWDMLDKGNPFQFYL	R	A	D	D	K	G	1	0	0	5	0	1	3	2	0	1	1	1	1	0	0	1	1	1	1	0	0	0	20	0	2315.94	tr|B8JJC1|B8JJC1_MOUSE;sp|Q8BJ37|TYDP1_MOUSE	tr|B8JJC1|B8JJC1_MOUSE	142	161	yes	no	2	4.6365e-28	191.07	2	0		1		1
ADDGRPFPQVIK	FHETLYQKADDGRPFP	RPFPQVIKSKGGVVGI	K	A	D	I	K	S	1	1	0	2	0	1	0	1	0	1	0	1	0	1	2	0	0	0	0	1	0	0	12	1	1341.7	sp|P05064|ALDOA_MOUSE;tr|A6ZI44|A6ZI44_MOUSE;tr|D3YWI1|D3YWI1_MOUSE;tr|D3Z510|D3Z510_MOUSE;tr|D3YV98|D3YV98_MOUSE;tr|Q9CPQ9|Q9CPQ9_MOUSE;tr|A6ZI46|A6ZI46_MOUSE	sp|P05064|ALDOA_MOUSE	88	99	yes	no	2;3	0.0027798	76.073	2.33	0.943	2		4	3	3
ADDLDFETGDAGASATFPMQCSALR	________________	PMQCSALRKNGFVVLK	M	A	D	L	R	K	5	1	0	4	1	1	1	2	0	0	2	0	1	2	1	2	2	0	0	0	0	0	25	0	2645.14	sp|P63242|IF5A1_MOUSE	sp|P63242|IF5A1_MOUSE	2	26	yes	yes	2;3	1.5217e-68	247.92	1.75	0.968	5		3	5	3
ADDLEPIVELGR	GNQNFEVKADDLEPIV	EPIVELGRGAYGVVEK	K	A	D	G	R	G	1	1	0	2	0	0	2	1	0	1	2	0	0	0	1	0	0	0	0	1	0	0	12	0	1325.68	tr|A2AGS2|A2AGS2_MOUSE;sp|P70236|MP2K6_MOUSE	tr|A2AGS2|A2AGS2_MOUSE	50	61	yes	no	2	0.00017786	94.402	2	0		2		1	1
ADDLLPLGDQTQDGDFGSR	KEKEVIMRADDLLPLG	QDGDFGSRLRGRGRRR	R	A	D	S	R	L	1	1	0	5	0	2	0	3	0	0	3	0	0	1	1	1	1	0	0	0	0	0	19	0	2018.92	sp|Q9Z315|SNUT1_MOUSE	sp|Q9Z315|SNUT1_MOUSE	420	438	yes	yes	2;3	6.3567e-07	100.97	2	0		4		1	3
ADDPSSYMEVVQAANASGNWEELVK	EAIDSYIKADDPSSYM	GNWEELVKYLQMARKK	K	A	D	V	K	Y	4	0	2	2	0	1	3	1	0	0	1	1	1	0	1	3	0	1	1	3	0	0	25	0	2709.22	sp|Q68FD5|CLH1_MOUSE;tr|Q5SXR6|Q5SXR6_MOUSE	sp|Q68FD5|CLH1_MOUSE	1131	1155	yes	no	3	1.1272e-06	87.72	1	0	1			1
ADDVDQQQTTNTVEEPLDLIR	________________	EEPLDLIRLSLDERIY	M	A	D	I	R	L	1	1	1	4	0	3	2	0	0	1	2	0	0	0	1	0	3	0	0	2	0	0	21	0	2399.15	sp|P62311|LSM3_MOUSE	sp|P62311|LSM3_MOUSE	2	22	yes	yes	2;3	1.2791e-32	190.67	2	0		4		2	2
ADEAKQNAQDVLLK	MVSEAKVRADEAKQNA	NAQDVLLKTNATKEKV	R	A	D	L	K	T	3	0	1	2	0	2	1	0	0	0	2	2	0	0	0	0	0	0	0	1	0	0	14	1	1541.8	sp|P02469|LAMB1_MOUSE;tr|E9QN70|E9QN70_MOUSE	sp|P02469|LAMB1_MOUSE	1472	1485	yes	no	2	0.00064811	83.823	1.33	0.471	2	1		1	2
ADEAQADGKEHPGAEDASEEQNSQSSMENSVNSSEK	PSDGTEAKADEAQADG	NSVNSSEKAERQPSAE	K	A	D	E	K	A	5	0	3	3	0	3	7	2	1	0	0	2	1	0	1	7	0	0	0	1	0	0	36	1	3791.56	tr|D3YU38|D3YU38_MOUSE;sp|Q9CXE2|BCL7A_MOUSE	tr|D3YU38|D3YU38_MOUSE	47	82	yes	no	3	0.00016147	45.276	3	0			1	1
ADEGISFR	AQDYGVLKADEGISFR	ADEGISFRGLFIIDDK	K	A	D	F	R	G	1	1	0	1	0	0	1	1	0	1	0	0	0	1	0	1	0	0	0	0	0	0	8	0	893.424	sp|P35700|PRDX1_MOUSE;tr|B1AXW5|B1AXW5_MOUSE;tr|B1AXW6|B1AXW6_MOUSE	sp|P35700|PRDX1_MOUSE	121	128	yes	no	2	0.026958	59.368	3	0			2	1	1
ADEIESYLENLK	YNEIYNFKADEIESYL	ESYLENLKGKKGLSGR	K	A	D	L	K	G	1	0	1	1	0	0	3	0	0	1	2	1	0	0	0	1	0	0	1	0	0	0	12	0	1422.69	sp|Q8BXN9|TM87A_MOUSE;sp|Q8BXN9-2|TM87A_MOUSE;tr|A2AQJ5|A2AQJ5_MOUSE;tr|A2AQJ6|A2AQJ6_MOUSE;tr|A2AQJ7|A2AQJ7_MOUSE;sp|Q8BXN9-3|TM87A_MOUSE	sp|Q8BXN9|TM87A_MOUSE	98	109	yes	no	2	0.035701	52.576	2	0		1			1
ADEMLSEDVSVEPEGDQGLESLQGK	QVREIIEKADEMLSED	GLESLQGKDDYGFPGS	K	A	D	G	K	D	1	0	0	3	0	2	5	3	0	0	3	1	1	0	1	3	0	0	0	2	0	0	25	0	2661.2	sp|P83741-4|WNK1_MOUSE;sp|P83741-5|WNK1_MOUSE;sp|P83741|WNK1_MOUSE;sp|P83741-2|WNK1_MOUSE;sp|P83741-3|WNK1_MOUSE	sp|P83741-4|WNK1_MOUSE	934	958	yes	no	3	0.027949	28.412	3	0			1		1
ADESSDAAGEPQPAPAPVR	________________	QPAPAPVRRRSSANYR	M	A	D	V	R	R	5	1	0	2	0	1	2	1	0	0	0	0	0	0	4	2	0	0	0	1	0	0	19	0	1863.86	sp|P48787|TNNI3_MOUSE;tr|D3YXP5|D3YXP5_MOUSE;tr|D3Z160|D3Z160_MOUSE	sp|P48787|TNNI3_MOUSE	2	20	yes	no	2	2.0534e-10	120.9	3	0			4	2	2
ADESSDAAGEPQPAPAPVRR	________________	PAPAPVRRRSSANYRA	M	A	D	R	R	R	5	2	0	2	0	1	2	1	0	0	0	0	0	0	4	2	0	0	0	1	0	0	20	1	2019.96	sp|P48787|TNNI3_MOUSE;tr|D3YXP5|D3YXP5_MOUSE;tr|D3Z160|D3Z160_MOUSE	sp|P48787|TNNI3_MOUSE	2	21	yes	no	2	5.4652e-11	118.48	3	0			1		1
ADETKDEQFEQCVQNFNK	KVLQKLGKADETKDEQ	QCVQNFNKQLTEGTRL	K	A	D	N	K	Q	1	0	2	2	1	3	3	0	0	0	0	2	0	2	0	0	1	0	0	1	0	0	18	1	2228.96	sp|O08539-2|BIN1_MOUSE;tr|Q6P1B9|Q6P1B9_MOUSE;sp|O08539|BIN1_MOUSE	sp|O08539-2|BIN1_MOUSE	36	53	yes	no	2	4.7108e-86	290.16	2	0		1			1
ADFDTYDDR	________________	DFDTYDDRAYSSFGGG	M	A	D	D	R	A	1	1	0	4	0	0	0	0	0	0	0	0	0	1	0	0	1	0	1	0	0	0	9	0	1116.44	sp|Q9WUK2-2|IF4H_MOUSE;sp|Q9WUK2|IF4H_MOUSE	sp|Q9WUK2-2|IF4H_MOUSE	2	10	yes	no	1;2	3.9496e-05	133.23	2.2	0.6	1	6	3	3	7
ADFEDRVSDEEK	________________	DRVSDEEKVRIAAKFI	M	A	D	E	K	V	1	1	0	3	0	0	3	0	0	0	0	1	0	1	0	1	0	0	0	1	0	0	12	1	1438.62	tr|Q5RKN9|Q5RKN9_MOUSE;sp|P47753|CAZA1_MOUSE	tr|Q5RKN9|Q5RKN9_MOUSE	2	13	yes	no	2	0.00030556	106.32	2	0		1			1
ADFNPADFECEEDPFDNLELK	VLSPPHTKADFNPADF	PFDNLELKTIDEKEEL	K	A	D	L	K	T	2	0	2	4	1	0	4	0	0	0	2	1	0	3	2	0	0	0	0	0	0	0	21	0	2514.05	sp|Q8BH48-2|UBAP1_MOUSE;sp|Q8BH48|UBAP1_MOUSE	sp|Q8BH48-2|UBAP1_MOUSE	152	172	yes	no	2;3	5.3306e-26	174.22	3	0			4	2	2
ADGAGDEAAERTEEPESPESVDQTSPTPGDGNPR	TVVPVEARADGAGDEA	TPGDGNPRENSPFINN	R	A	D	P	R	E	4	2	1	4	0	1	6	4	0	0	0	0	0	0	5	3	3	0	0	1	0	0	34	1	3467.48	sp|Q9WVL3|S12A7_MOUSE;sp|Q9WVL3-2|S12A7_MOUSE	sp|Q9WVL3|S12A7_MOUSE	14	47	yes	no	3	1.0468e-40	173.48	3	0			2	1	1
ADGATSDDLDLHDDR	LVWVSEGKADGATSDD	DLDLHDDRLSYLSAPG	K	A	D	D	R	L	2	1	0	6	0	0	0	1	1	0	2	0	0	0	0	1	1	0	0	0	0	0	15	0	1614.68	tr|B9EHJ3|B9EHJ3_MOUSE;sp|P39447|ZO1_MOUSE	tr|B9EHJ3|B9EHJ3_MOUSE	805	819	yes	no	2;3	2.727e-41	219.89	2.4	0.49		3	2	2	3
ADGDWDDQEVLDYFSDK	EKGSEKGRADGDWDDQ	VLDYFSDKESAKQKFH	R	A	D	D	K	E	1	0	0	6	0	1	1	1	0	0	1	1	0	1	0	1	0	1	1	1	0	0	17	0	2016.82	tr|F8WI22|F8WI22_MOUSE;sp|Q8K019-2|BCLF1_MOUSE;sp|Q8K019|BCLF1_MOUSE;sp|Q8K019-3|BCLF1_MOUSE	tr|F8WI22|F8WI22_MOUSE	369	385	yes	no	2	2.2274e-42	223.07	2.5	0.5		1	1	1	1
ADGDWDDQEVLDYFSDKESAK	EKGSEKGRADGDWDDQ	FSDKESAKQKFHDSEG	R	A	D	A	K	Q	2	0	0	6	0	1	2	1	0	0	1	2	0	1	0	2	0	1	1	1	0	0	21	1	2432.03	tr|F8WI22|F8WI22_MOUSE;sp|Q8K019-2|BCLF1_MOUSE;sp|Q8K019|BCLF1_MOUSE;sp|Q8K019-3|BCLF1_MOUSE	tr|F8WI22|F8WI22_MOUSE	369	389	yes	no	2;3	2.2749e-26	171.47	2.67	0.471		2	4	3	3
ADGELNVDSLITR	________________	NVDSLITRLLEVRGCR	M	A	D	T	R	L	1	1	1	2	0	0	1	1	0	1	2	0	0	0	0	1	1	0	0	1	0	0	13	0	1401.71	sp|P62141|PP1B_MOUSE	sp|P62141|PP1B_MOUSE	2	14	yes	yes	2	0.013067	51.009	3	0			1		1
ADGIVPETWTDGPKDTSVEDALER	IPKPEFPRADGIVPET	SVEDALERTYVPRLKT	R	A	D	E	R	T	2	1	0	4	0	0	3	2	0	1	1	1	0	0	2	1	3	1	0	2	0	0	24	1	2600.22	sp|Q9CQ06|RM24_MOUSE	sp|Q9CQ06|RM24_MOUSE	162	185	yes	yes	3	2.7178e-09	109.41	3	0			1	1
ADGKQEQAAVEDSGPGEINEDDPDVPAVVPLSEYDAVER	IPGRRKKRADGKQEQA	SEYDAVEREKLEAQRA	R	A	D	E	R	E	5	1	1	6	0	2	6	3	0	1	1	1	0	0	4	2	0	0	1	5	0	0	39	1	4109.88	sp|Q9WTQ5|AKA12_MOUSE;sp|Q9WTQ5-2|AKA12_MOUSE	sp|Q9WTQ5|AKA12_MOUSE	799	837	yes	no	3;4	1.4416e-23	121.61	2.4	0.49		3	2	3	2
ADGYEPPVQESV	ETGAKVERADGYEPPV	EPPVQESV________	R	A	D	S	V	-	1	0	0	1	0	1	2	1	0	0	0	0	0	0	2	1	0	0	1	2	0	0	12	0	1289.58	tr|D3Z6C3|D3Z6C3_MOUSE;sp|P97351|RS3A_MOUSE;tr|D3Z7W7|D3Z7W7_MOUSE	tr|D3Z6C3|D3Z6C3_MOUSE	253	264	yes	no	2	0.001261	74.392	2.5	0.5		1	1	1	1
ADIAESQVNK	ELDEAEERADIAESQV	IAESQVNKLRAKSRDI	R	A	D	N	K	L	2	0	1	1	0	1	1	0	0	1	0	1	0	0	0	1	0	0	0	1	0	0	10	0	1073.54	sp|Q91Z83|MYH7_MOUSE;sp|Q02566|MYH6_MOUSE;sp|P13541|MYH3_MOUSE;sp|P13542|MYH8_MOUSE;sp|Q5SX39|MYH4_MOUSE;tr|B1AR69|B1AR69_MOUSE	sp|Q91Z83|MYH7_MOUSE	1910	1919	no	no	1;2	0.012278	89.08	2.25	0.829	1	1	2	3	1
ADIDNKEQSELDQDLEDVEEVEEEETGEETK	________________	EETGEETKIKARQLTV	M	A	D	T	K	I	1	0	1	5	0	2	11	1	0	1	2	2	0	0	0	1	2	0	0	2	0	0	31	1	3593.54	sp|P28656|NP1L1_MOUSE	sp|P28656|NP1L1_MOUSE	2	32	yes	yes	3;4	4.2079e-65	220.41	2.38	0.484		5	3	2	6
ADIDNKEQSELDQDLEDVEEVEEEETGEETKIK	________________	TGEETKIKARQLTVQM	M	A	D	I	K	A	1	0	1	5	0	2	11	1	0	2	2	3	0	0	0	1	2	0	0	2	0	0	33	2	3834.72	sp|P28656|NP1L1_MOUSE	sp|P28656|NP1L1_MOUSE	2	34	yes	yes	3	8.3347e-32	152.01	3	0			1		1
ADIHTTDSFSTLTVENCNR	PDSNLSIRADIHTTDS	LTVENCNRNDAGKYTL	R	A	D	N	R	N	1	1	2	2	1	0	1	0	1	1	1	0	0	1	0	2	4	0	0	1	0	0	19	0	2179.98	sp|A2ASS6|TITIN_MOUSE;tr|E9Q8N1|E9Q8N1_MOUSE;tr|E9Q8K5|E9Q8K5_MOUSE;sp|A2ASS6-2|TITIN_MOUSE	sp|A2ASS6|TITIN_MOUSE	30191	30209	yes	no	3	0.0026934	55.189	1	0	1			1
ADIKAPEDK	GSLALYEKADIKAPED	DIKAPEDKKKHLIIGV	K	A	D	D	K	K	2	0	0	2	0	0	1	0	0	1	0	2	0	0	1	0	0	0	0	0	0	0	9	1	985.508	tr|Q8C2Q8|Q8C2Q8_MOUSE;tr|A2AKU9|A2AKU9_MOUSE;sp|Q91VR2|ATPG_MOUSE;tr|A2AKV2|A2AKV2_MOUSE;tr|A2AKV3|A2AKV3_MOUSE;tr|A2AKV1|A2AKV1_MOUSE;tr|A2AKV0|A2AKV0_MOUSE	tr|Q8C2Q8|Q8C2Q8_MOUSE	56	64	yes	no	2	0.012572	70.028	2	0		1			1
ADILEDKDGK	SMAGVVVRADILEDKD	ILEDKDGKSRGIGIVT	R	A	D	G	K	S	1	0	0	3	0	0	1	1	0	1	1	2	0	0	0	0	0	0	0	0	0	0	10	1	1102.55	tr|B8JK33|B8JK33_MOUSE;tr|B8JK32|B8JK32_MOUSE;sp|Q9D0E1-2|HNRPM_MOUSE;sp|Q9D0E1|HNRPM_MOUSE;tr|F6W322|F6W322_MOUSE	tr|B8JK33|B8JK33_MOUSE	193	202	yes	no	2	0.001884	90.05	2.5	0.5		1	1	2
ADIQTER	________________	MADIQTERAYQKQPTI	M	A	D	E	R	A	1	1	0	1	0	1	1	0	0	1	0	0	0	0	0	0	1	0	0	0	0	0	7	0	831.409	sp|P62281|RS11_MOUSE	sp|P62281|RS11_MOUSE	2	8	yes	yes	2	0.012526	66.073	2	0		1			1
ADIVENQVMDTR	ETEEERIRADIVENQV	ENQVMDTRMQLIMLCY	R	A	D	T	R	M	1	1	1	2	0	1	1	0	0	1	0	0	1	0	0	0	1	0	0	2	0	0	12	0	1389.66	tr|A2AE89|A2AE89_MOUSE;sp|P10649|GSTM1_MOUSE;tr|F6WHQ7|F6WHQ7_MOUSE	tr|A2AE89|A2AE89_MOUSE	97	108	yes	no	2	0.00060077	90.412	3	0			1		1
ADIVFLLDGSINFR	PSRPEKKKADIVFLLD	LDGSINFRRDSFQEVL	K	A	D	F	R	R	1	1	1	2	0	0	0	1	0	2	2	0	0	2	0	1	0	0	0	1	0	0	14	0	1578.84	tr|E9PWQ3|E9PWQ3_MOUSE;tr|J3QQ16|J3QQ16_MOUSE;tr|D3YWD1|D3YWD1_MOUSE	tr|E9PWQ3|E9PWQ3_MOUSE	1635	1648	yes	no	2	0.00055696	83.692	2.5	0.5		1	1	2
ADKEAAFDDAVEER	________________	FDDAVEERVINEEYKI	M	A	D	E	R	V	4	1	0	3	0	0	3	0	0	0	0	1	0	1	0	0	0	0	0	1	0	0	14	1	1564.7	sp|Q60972|RBBP4_MOUSE	sp|Q60972|RBBP4_MOUSE	2	15	yes	yes	2	2.9173e-07	142.91	3	0			3	2	1
ADKEVPCYAFDDK	ACKKDIFKADKEVPCY	PCYAFDDKLQKHDLNP	K	A	D	D	K	L	2	0	0	3	1	0	1	0	0	0	0	2	0	1	1	0	0	0	1	1	0	0	13	1	1556.68	sp|Q07113|MPRI_MOUSE	sp|Q07113|MPRI_MOUSE	163	175	yes	yes	2;3	3.3353e-05	119.96	2.33	0.471		2	1	2	1
ADKLAEEHGS	PIEEAVAKADKLAEEH	KLAEEHGS________	K	A	D	G	S	-	2	0	0	1	0	0	2	1	1	0	1	1	0	0	0	1	0	0	0	0	0	0	10	1	1055.49	sp|P56480|ATPB_MOUSE	sp|P56480|ATPB_MOUSE	520	529	yes	yes	2	5.3824e-06	133.42	2	0		1		1
ADKPDMGEIASFDK	________________	GEIASFDKAKLKKTET	M	A	D	D	K	A	2	0	0	3	0	0	1	1	0	1	0	2	1	1	1	1	0	0	0	0	0	0	14	1	1522.7	sp|Q6ZWY8|TYB10_MOUSE	sp|Q6ZWY8|TYB10_MOUSE	2	15	yes	yes	2	1.1822e-07	125.5	2.4	0.49		3	2	2	3
ADLAEEYSKDR	PQPEHPLRADLAEEYS	AEEYSKDRKKFCKNAE	R	A	D	D	R	K	2	1	0	2	0	0	2	0	0	0	1	1	0	0	0	1	0	0	1	0	0	0	11	1	1295.6	sp|P68037|UB2L3_MOUSE	sp|P68037|UB2L3_MOUSE	123	133	yes	yes	2	2.5995e-07	99.5	3	0			2	1	1
ADLEEQLSDEEK	________________	EQLSDEEKVRIAAKFI	M	A	D	E	K	V	1	0	0	2	0	1	4	0	0	0	2	1	0	0	0	1	0	0	0	0	0	0	12	0	1404.63	sp|P47754|CAZA2_MOUSE;tr|D6RCW7|D6RCW7_MOUSE	sp|P47754|CAZA2_MOUSE	2	13	yes	no	2	7.109e-10	150.06	2.2	0.4		4	1	2	3
ADLEEQLSDEEKVR	________________	LSDEEKVRIAAKFIIH	M	A	D	V	R	I	1	1	0	2	0	1	4	0	0	0	2	1	0	0	0	1	0	0	0	1	0	0	14	1	1659.8	sp|P47754|CAZA2_MOUSE;tr|D6RCW7|D6RCW7_MOUSE	sp|P47754|CAZA2_MOUSE	2	15	yes	no	2	1.4932e-06	127.32	2	0		1		1
ADLEPESFRPNLSDPSELLLPDQIEK	SKQVAPAKADLEPESF	LLPDQIEKLTKHLPPR	K	A	D	E	K	L	1	1	1	3	0	1	4	0	0	1	5	1	0	1	4	3	0	0	0	0	0	0	26	1	2951.48	sp|Q4KMM3-3|OXR1_MOUSE;sp|Q4KMM3-2|OXR1_MOUSE;tr|E9Q0A7|E9Q0A7_MOUSE;sp|Q4KMM3-4|OXR1_MOUSE;sp|Q4KMM3|OXR1_MOUSE;tr|B1H3M0|B1H3M0_MOUSE	sp|Q4KMM3-3|OXR1_MOUSE	574	599	yes	no	3	4.6606e-06	76.909	1	0	1				1
ADLIAYLK	GIKKKGERADLIAYLK	ADLIAYLKKATNE___	R	A	D	L	K	K	2	0	0	1	0	0	0	0	0	1	2	1	0	0	0	0	0	0	1	0	0	0	8	0	905.522	tr|G3UWG1|G3UWG1_MOUSE;sp|P62897|CYC_MOUSE	tr|G3UWG1|G3UWG1_MOUSE	93	100	yes	no	2	0.013909	71.379	3	0			1		1
ADLINNLGTIAK	DTGIGMTKADLINNLG	NNLGTIAKSGTKAFME	K	A	D	A	K	S	2	0	2	1	0	0	0	1	0	2	2	1	0	0	0	0	1	0	0	0	0	0	12	0	1241.7	sp|P11499|HS90B_MOUSE;sp|P07901|HS90A_MOUSE;tr|B7ZC50|B7ZC50_MOUSE	sp|P11499|HS90B_MOUSE	96	107	no	no	2	0.010741	63.662	1	0	1			1
ADLSLVDALTEPPPEIEGEIK	________________	PEIEGEIKRDFMAALE	M	A	D	I	K	R	2	0	0	2	0	0	4	1	0	2	3	1	0	0	3	1	1	0	0	1	0	0	21	0	2235.15	sp|P27546-3|MAP4_MOUSE;sp|P27546-2|MAP4_MOUSE;tr|E9QPW8|E9QPW8_MOUSE;sp|P27546|MAP4_MOUSE;tr|Q78TF3|Q78TF3_MOUSE	sp|P27546-3|MAP4_MOUSE	2	22	yes	no	2;3	1.7912e-05	88.176	3	0			2		2
ADMANEDLLSDGTNENESGFWDSFK	IKVKVQKKADMANEDL	SGFWDSFKWGFSGQKA	K	A	D	F	K	W	2	0	3	4	0	0	3	2	0	0	2	1	1	2	0	3	1	1	0	0	0	0	25	0	2791.16	sp|Q6P5E4|UGGG1_MOUSE	sp|Q6P5E4|UGGG1_MOUSE	1213	1237	yes	yes	3	1.2666e-06	86.791	3	0			2	1	1
ADMEDLMSSKDDVGK	ERQNKQLRADMEDLMS	SSKDDVGKNVHELEKS	R	A	D	G	K	N	1	0	0	4	0	0	1	1	0	0	1	2	2	0	0	2	0	0	0	1	0	0	15	1	1639.71	sp|Q61879|MYH10_MOUSE;tr|Q5SV64|Q5SV64_MOUSE;tr|Q3UH59|Q3UH59_MOUSE	sp|Q61879|MYH10_MOUSE	1511	1525	yes	no	2;3	0.00011376	85.493	2	0		3		2	1
ADMVIEAVFEDLGVK	LDYKGFEKADMVIEAV	VFEDLGVKHKVLKEVE	K	A	D	V	K	H	2	0	0	2	0	0	2	1	0	1	1	1	1	1	0	0	0	0	0	3	0	0	15	0	1634.82	sp|Q8BMS1|ECHA_MOUSE	sp|Q8BMS1|ECHA_MOUSE	441	455	yes	yes	2;3	0.0028015	67.646	1	0	3			1	2
ADNFEYSDPVDGSISK	DKVYTVEKADNFEYSD	PVDGSISKNQGLRLIF	K	A	D	S	K	N	1	0	1	3	0	0	1	1	0	1	0	1	0	1	1	3	0	0	1	1	0	0	16	0	1742.76	sp|Q9D0F9|PGM1_MOUSE;tr|A2CEK3|A2CEK3_MOUSE	sp|Q9D0F9|PGM1_MOUSE	471	486	yes	no	2	7.0259e-06	103.01	2.33	0.471		2	1	3
ADNKEECFQTK	KVVLACCKADNKEECF	KEECFQTKRASIAKEL	K	A	D	T	K	R	1	0	1	1	1	1	2	0	0	0	0	2	0	1	0	0	1	0	0	0	0	0	11	1	1368.6	sp|P02772|FETA_MOUSE	sp|P02772|FETA_MOUSE	191	201	yes	yes	2	8.8874e-08	108.72	3	0			1		1
ADPAFGLESSGIAGTASDEPERIEESGTEEARPEGQAADEK	EAAKVTGKADPAFGLE	EGQAADEKKEPKEPRE	K	A	D	E	K	K	7	2	0	3	0	1	9	5	0	2	1	1	0	1	3	4	2	0	0	0	0	0	41	2	4202.9	sp|Q6PDG5-2|SMRC2_MOUSE;tr|Q3UID0|Q3UID0_MOUSE;sp|Q6PDG5|SMRC2_MOUSE	sp|Q6PDG5-2|SMRC2_MOUSE	729	769	yes	no	4	1.5587e-56	187.35	2.5	0.5		1	1	1	1
ADPDHQESLQTEAIPDPMEGEQTWPTEEELDEADDLLK	EDLKVLMKADPDHQES	DEADDLLKQRSRVVKK	K	A	D	L	K	Q	3	0	0	6	0	3	8	1	1	1	4	1	1	0	4	1	3	1	0	0	0	0	38	0	4320.9	sp|Q5SWD9-2|TSR1_MOUSE;sp|Q5SWD9|TSR1_MOUSE	sp|Q5SWD9-2|TSR1_MOUSE	225	262	yes	no	4	7.0192e-08	62.008	2	0		1			1
ADPGEDDLGGTVDIVESEPENEHGVELLDPNNSIR	VIKVYIFKADPGEDDL	LDPNNSIRVPREKMVY	K	A	D	I	R	V	1	1	3	5	0	0	6	4	1	2	3	0	0	0	3	2	1	0	0	3	0	0	35	0	3730.71	sp|P17012|ZFX_MOUSE	sp|P17012|ZFX_MOUSE	253	287	yes	yes	3;4	4.1968e-15	105.66	2	0		3		2	1
ADPTGPVEGTVIESFTDK	LAEILELKADPTGPVE	VIESFTDKGRGPVTTA	K	A	D	D	K	G	1	0	0	2	0	0	2	2	0	1	0	1	0	1	2	1	3	0	0	2	0	0	18	0	1861.89	sp|Q91YJ5|IF2M_MOUSE;tr|F6RR02|F6RR02_MOUSE;tr|Q5M6W7|Q5M6W7_MOUSE	sp|Q91YJ5|IF2M_MOUSE	349	366	yes	no	2	0.029861	59.372	3	0			1	1
ADQLTEEQIAEFK	________________	EEQIAEFKEAFSLFDK	M	A	D	F	K	E	2	0	0	1	0	2	3	0	0	1	1	1	0	1	0	0	1	0	0	0	0	0	13	0	1520.74	sp|P62204|CALM_MOUSE;sp|Q9D6P8|CALL3_MOUSE	sp|P62204|CALM_MOUSE	2	14	yes	no	2	2.1032e-07	141.54	2	0		2		1	1
ADQVDTQQLMR	KIRVVLNKADQVDTQQ	VDTQQLMRVYGALMWS	K	A	D	M	R	V	1	1	0	2	0	3	0	0	0	0	1	0	1	0	0	0	1	0	0	1	0	0	11	0	1303.62	sp|Q9EQP2|EHD4_MOUSE	sp|Q9EQP2|EHD4_MOUSE	224	234	yes	yes	2	0.00046345	105.46	2	0		1			1
ADRDESSPYAAMLAAQDVAQR	VTGGMKVKADRDESSP	AAQDVAQRCKELGITA	K	A	D	Q	R	C	6	2	0	3	0	2	1	0	0	0	1	0	1	0	1	2	0	0	1	1	0	0	21	1	2264.05	sp|P62264|RS14_MOUSE;tr|D3YVF4|D3YVF4_MOUSE;tr|D3Z7I1|D3Z7I1_MOUSE	sp|P62264|RS14_MOUSE	64	84	yes	no	3	1.0313e-11	118.05	3	0			2	1	1
ADRDQYELLCLDNTR	IFEVLPEKADRDQYEL	LLCLDNTRKPVDQYED	K	A	D	T	R	K	1	2	1	3	1	1	1	0	0	0	3	0	0	0	0	0	1	0	1	0	0	0	15	1	1880.87	sp|Q921I1|TRFE_MOUSE;tr|E9Q035|E9Q035_MOUSE	tr|E9Q035|E9Q035_MOUSE	237	251	no	no	2;3	3.1284e-31	203.59	1.83	0.687	2	3	1	4	2
ADSAIMSWDIPEDDGGGEITCYSIEK	PIRFDEIKADSAIMSW	ITCYSIEKREASQTNW	K	A	D	E	K	R	2	0	0	4	1	0	3	3	0	4	0	1	1	0	1	3	1	1	1	0	0	0	26	0	2858.23	sp|A2ASS6|TITIN_MOUSE;tr|E9Q8N1|E9Q8N1_MOUSE;tr|E9Q8K5|E9Q8K5_MOUSE;sp|A2ASS6-2|TITIN_MOUSE	sp|A2ASS6|TITIN_MOUSE	29460	29485	yes	no	3	0.00075948	60.218	2.67	0.471		1	2	2	1
ADSPPAVIR	VATTTSLRADSPPAVI	DSPPAVIRADSCVSPN	R	A	D	I	R	A	2	1	0	1	0	0	0	0	0	1	0	0	0	0	2	1	0	0	0	1	0	0	9	0	924.503	sp|P70670|NACAM_MOUSE	sp|P70670|NACAM_MOUSE	563	571	yes	yes	1;2	0.0037326	73.841	2.4	0.8	1	1	3	3	2
ADSSNDEAVADTSR	QARELQAKADSSNDEA	EAVADTSRRVGGALWR	K	A	D	S	R	R	3	1	1	3	0	0	1	0	0	0	0	0	0	0	0	3	1	0	0	1	0	0	14	0	1436.6	sp|P97927|LAMA4_MOUSE	sp|P97927|LAMA4_MOUSE	676	689	yes	yes	2	2.2103e-05	109.83	1	0	2			1	1
ADSSSGGGPVFSSTGILEQGLSPGDSSPPKPK	EPPSQSSRADSSSGGG	DSSPPKPKDSVSAAVP	R	A	D	P	K	D	1	0	0	2	0	1	1	6	0	1	2	2	0	1	5	8	1	0	0	1	0	0	32	1	3042.48	tr|E9QAJ9|E9QAJ9_MOUSE;sp|Q3UIA2|RHG17_MOUSE	tr|E9QAJ9|E9QAJ9_MOUSE	549	580	yes	no	3	1.534e-16	125.48	1	0	2			1	1
ADSVPNLEPSEESLVTK	EAKSPVLRADSVPNLE	SEESLVTK________	R	A	D	T	K	-	1	0	1	1	0	0	3	0	0	0	2	1	0	0	2	3	1	0	0	2	0	0	17	0	1813.89	sp|Q7TQ95|LNP_MOUSE	sp|Q7TQ95|LNP_MOUSE	409	425	yes	yes	2	0.012462	53.304	3	0			1		1
ADTDDAPVPAPAGDQK	PDGQLQFRADTDDAPV	PAPAGDQKDVPASEKK	R	A	D	Q	K	D	4	0	0	4	0	1	0	1	0	0	0	1	0	0	3	0	1	0	0	1	0	0	16	0	1566.72	sp|Q02819|NUCB1_MOUSE	sp|Q02819|NUCB1_MOUSE	420	435	yes	yes	2	0.00019943	86.488	3	0			2	1	1
ADTDLFMECEEEELEPWQK	________________	EELEPWQKISDVIEDS	M	A	D	Q	K	I	1	0	0	2	1	1	6	0	0	0	2	1	1	1	1	0	1	1	0	0	0	0	19	0	2398	tr|D3YUW8|D3YUW8_MOUSE;tr|D3YUX1|D3YUX1_MOUSE;tr|Q0VGT3|Q0VGT3_MOUSE;sp|Q8BZH4|POGZ_MOUSE	tr|D3YUW8|D3YUW8_MOUSE	2	20	yes	no	2;3	4.3107e-08	110.74	2	0		2		2
ADVDPDTLLEWLQMGQGDER	________________	QMGQGDERDMQLIALE	M	A	D	E	R	D	1	1	0	4	0	2	2	2	0	0	3	0	1	0	1	0	1	1	0	1	0	0	20	0	2287.04	tr|F8WIE5|F8WIE5_MOUSE;sp|Q69ZR2|HECD1_MOUSE	tr|F8WIE5|F8WIE5_MOUSE	2	21	yes	no	2	2.5829e-11	124.2	1	0	1			1
ADVEDGEEPCVLSSHSGSAGSK	________________	HSGSAGSKSGGDKMFS	M	A	D	S	K	S	2	0	0	2	1	0	3	3	1	0	1	1	0	0	1	5	0	0	0	2	0	0	22	0	2216.95	tr|D3Z392|D3Z392_MOUSE;sp|Q9WTZ1|RBX2_MOUSE	tr|D3Z392|D3Z392_MOUSE	2	23	yes	no	2;3	1.1058e-32	185.92	3	0			2	2
ADVLDLHEAGGEDFAMDEDGDESIHK	________________	DGDESIHKLKEKAKKR	M	A	D	H	K	L	3	0	0	6	0	0	4	3	2	1	2	1	1	1	0	1	0	0	0	1	0	0	26	0	2814.19	sp|Q9CWZ3-2|RBM8A_MOUSE;sp|Q9CWZ3|RBM8A_MOUSE	sp|Q9CWZ3-2|RBM8A_MOUSE	2	27	yes	no	3	1.0825e-33	171.78	2.14	0.639	2	8	4	10	4
ADVQLFMADDAYSHHSGVDYADPEK	________________	VDYADPEKYVDSSHDR	K	A	D	E	K	Y	4	0	0	5	0	1	1	1	2	0	1	1	1	1	1	2	0	0	2	2	0	0	25	0	2780.2	tr|Q924U4|Q924U4_MOUSE;tr|D3Z147|D3Z147_MOUSE;sp|Q9WVC3|CAV2_MOUSE	tr|Q924U4|Q924U4_MOUSE	8	32	yes	no	3	3.297e-10	112.26	2	0		1			1
ADVVESWIGEK	AFLQFNWKADVVESWI	VESWIGEKENSLKTDD	K	A	D	E	K	E	1	0	0	1	0	0	2	1	0	1	0	1	0	0	0	1	0	1	0	2	0	0	11	0	1231.61	tr|E9Q447|E9Q447_MOUSE;sp|P16546-2|SPTN1_MOUSE;tr|A3KGU5|A3KGU5_MOUSE;sp|P16546|SPTN1_MOUSE;tr|A3KGU7|A3KGU7_MOUSE;sp|P08032|SPTA1_MOUSE	tr|E9Q447|E9Q447_MOUSE	1970	1980	no	no	2	0.00060835	99.5	2	0		2		1	1
ADVYPANDSTASQDVANR	________________	ASQDVANRFARKGALR	M	A	D	N	R	F	4	1	2	3	0	1	0	0	0	0	0	0	0	0	1	2	1	0	1	2	0	0	18	0	1892.85	tr|Q4VA93|Q4VA93_MOUSE;sp|P20444|KPCA_MOUSE	tr|Q4VA93|Q4VA93_MOUSE	2	19	yes	no	2	2.0869e-05	88.565	3	0			2	1	1
ADYDREALLGVQEDVDEYVK	HYPQGEHRADYDREAL	EDVDEYVKLGHEEQQR	R	A	D	V	K	L	2	1	0	4	0	1	3	1	0	0	2	1	0	0	0	0	0	0	2	3	0	0	20	1	2326.1	sp|Q8BP92|RCN2_MOUSE	sp|Q8BP92|RCN2_MOUSE	40	59	yes	yes	3	0.048203	27.563	2	0		1			1
ADYQAVDDEIEANIEEIDANEEDIDDGFR	IRVFSEKKADYQAVDD	EDIDDGFRRLFVQLAG	K	A	D	F	R	R	4	1	2	7	0	1	6	1	0	4	0	0	0	1	0	0	0	0	1	1	0	0	29	0	3312.41	sp|O08529|CAN2_MOUSE	sp|O08529|CAN2_MOUSE	507	535	yes	yes	3	7.3204e-21	135.57	3	0			2	1	1
ADYQAVDDEIEANIEEIDANEEDIDDGFRR	IRVFSEKKADYQAVDD	DIDDGFRRLFVQLAGE	K	A	D	R	R	L	4	2	2	7	0	1	6	1	0	4	0	0	0	1	0	0	0	0	1	1	0	0	30	1	3468.51	sp|O08529|CAN2_MOUSE	sp|O08529|CAN2_MOUSE	507	536	yes	yes	3;4;5	1.1473e-55	205.26	2.4	0.49		3	2	3	2
AEAEAAQLKEEGNR	________________	QLKEEGNRHFQLQDYK	M	A	E	N	R	H	4	1	1	0	0	1	4	1	0	0	1	1	0	0	0	0	0	0	0	0	0	0	14	1	1514.73	sp|Q8CGY6-2|UN45B_MOUSE;sp|Q8CGY6|UN45B_MOUSE	sp|Q8CGY6-2|UN45B_MOUSE	2	15	yes	no	2	9.0889e-07	131.35	2.33	0.943	1		2	2	1
AEAEAGGDEAR	________________	EAGGDEARCVRLSAER	M	A	E	A	R	C	4	1	0	1	0	0	3	2	0	0	0	0	0	0	0	0	0	0	0	0	0	0	11	0	1074.46	sp|Q8CHP8|PGP_MOUSE	sp|Q8CHP8|PGP_MOUSE	2	12	yes	yes	2	0.004283	66.267	1.33	0.471	2	1		2	1
AEAEEDCHSDADRVGDEGNESPAER	________________	GNESPAERDLQAQLQM	M	A	E	E	R	D	4	2	1	4	1	0	6	2	1	0	0	0	0	0	1	2	0	0	0	1	0	0	25	1	2744.09	sp|Q8BK06-3|FBX9_MOUSE;sp|Q8BK06-2|FBX9_MOUSE	sp|Q8BK06-3|FBX9_MOUSE	2	26	yes	no	3	7.1622e-13	121.5	2	0		1		1
AEAEGESLESWLNK	________________	SLESWLNKATNPSNRQ	M	A	E	N	K	A	2	0	1	0	0	0	4	1	0	0	2	1	0	0	0	2	0	1	0	0	0	0	14	0	1561.73	tr|S4R2D2|S4R2D2_MOUSE;tr|A2A9W7|A2A9W7_MOUSE;sp|Q8BMI3|GGA3_MOUSE;tr|A2A9W5|A2A9W5_MOUSE	tr|S4R2D2|S4R2D2_MOUSE	2	15	yes	no	2	3.9137e-07	130.2	2.33	0.471		2	1	2	1
AEAEKAEEELEEDDDDELDETLSER	SPEELLPKAEAEKAEE	LDETLSERLWGLTEMF	K	A	E	E	R	L	3	1	0	5	0	0	10	0	0	0	3	1	0	0	0	1	1	0	0	0	0	0	25	1	2908.21	sp|Q9CPQ3|TOM22_MOUSE	sp|Q9CPQ3|TOM22_MOUSE	23	47	yes	yes	3;4	5.8688e-34	180.9	1.87	0.618	4	9	2	10	5
AEAENNSGVESSGYGSPGPTWDR	LPPHLALKAEAENNSG	SPGPTWDRGANLKDYY	K	A	E	D	R	G	2	1	2	1	0	0	3	4	0	0	0	0	0	0	2	4	1	1	1	1	0	0	23	0	2366	sp|O70133-2|DHX9_MOUSE;tr|E9QNN1|E9QNN1_MOUSE	sp|O70133-2|DHX9_MOUSE	122	144	yes	no	2;3	4.6112e-17	134.66	2.25	0.829	1	1	2	2	2
AEAEWFKENEPLSTK	VPYDAYPKAEAEWFKE	ENEPLSTKTVDTTAEQ	K	A	E	T	K	T	2	0	1	0	0	0	4	0	0	0	1	2	0	1	1	1	1	1	0	0	0	0	15	1	1777.85	sp|A2ASS6|TITIN_MOUSE;tr|E9Q8N1|E9Q8N1_MOUSE;tr|E9Q8K5|E9Q8K5_MOUSE;sp|A2ASS6-2|TITIN_MOUSE	sp|A2ASS6|TITIN_MOUSE	14818	14832	yes	no	3	4.701e-06	101.53	2	0		2		1	1
AEAGDNLGALVR	MFHKSLERAEAGDNLG	DNLGALVRGLKREDLR	R	A	E	V	R	G	3	1	1	1	0	0	1	2	0	0	2	0	0	0	0	0	0	0	0	1	0	0	12	0	1184.61	sp|Q8BFR5-2|EFTU_MOUSE;tr|D3YVN7|D3YVN7_MOUSE;sp|Q8BFR5|EFTU_MOUSE	sp|Q8BFR5-2|EFTU_MOUSE	316	327	yes	no	2	0.00082611	86.911	2	0		1			1
AEAKEESEESDEDMGFGLFD	AAAAAPAKAEAKEESE	DMGFGLFD________	K	A	E	F	D	-	2	0	0	3	0	0	6	2	0	0	1	1	1	2	0	2	0	0	0	0	0	0	20	1	2233.88	tr|E9Q070|E9Q070_MOUSE;sp|P14869|RLA0_MOUSE	tr|E9Q070|E9Q070_MOUSE	298	317	yes	no	2	2.2154e-17	162.01	3	0			6	3	3
AEALSSLHGDDQDSEDEVLTVPEVK	HITTKAVKAEALSSLH	VLTVPEVKVHSGRGAE	K	A	E	V	K	V	2	0	0	4	0	1	4	1	1	0	3	1	0	0	1	3	1	0	0	3	0	0	25	0	2682.25	sp|Q07113|MPRI_MOUSE	sp|Q07113|MPRI_MOUSE	2388	2412	yes	yes	2;3;4	7.9468e-81	259.53	2.1	0.3		18	2	8	12
AEAPAGPALGLPSPEVESGLER	RGLRVSVKAEAPAGPA	EVESGLERGEPEPMEV	K	A	E	E	R	G	4	1	0	0	0	0	4	3	0	0	3	0	0	0	4	2	0	0	0	1	0	0	22	0	2146.09	sp|Q8BZR9|CQ085_MOUSE;sp|Q8BZR9-2|CQ085_MOUSE;sp|Q8BZR9-3|CQ085_MOUSE	sp|Q8BZR9|CQ085_MOUSE	13	34	yes	no	2;3	1.307e-11	121.7	2.5	0.5		2	2	2	2
AEAPPLQREDSGTFSLGK	________________	SGTFSLGKMITAKPGK	R	A	E	G	K	M	2	1	0	1	0	1	2	2	0	0	2	1	0	1	2	2	1	0	0	0	0	0	18	1	1901.95	sp|Q9WTX2|PRKRA_MOUSE	sp|Q9WTX2|PRKRA_MOUSE	8	25	yes	yes	2;3	5.8917e-13	139.51	2	0		4		2	2
AEATPPNDCQQELNLVR	EPGDLAERAEATPPND	QQELNLVRTVTQGPRV	R	A	E	V	R	T	2	1	2	1	1	2	2	0	0	0	2	0	0	0	2	0	1	0	0	1	0	0	17	0	1953.92	tr|B1AXJ2|B1AXJ2_MOUSE;tr|B1AXJ1|B1AXJ1_MOUSE;sp|Q3U3N6|AP4AT_MOUSE	tr|B1AXJ2|B1AXJ2_MOUSE	234	250	yes	no	2	0.00058623	84.946	3	0			1		1
AEAYLIEEMYDEAIQDYEAAQEHNENDQQIR	NVNALKDRAEAYLIEE	NENDQQIREGLEKAQR	R	A	E	I	R	E	5	1	2	3	0	4	7	0	1	3	1	0	1	0	0	0	0	0	3	0	0	0	31	0	3727.62	sp|Q91YW3|DNJC3_MOUSE	sp|Q91YW3|DNJC3_MOUSE	347	377	yes	yes	3	5.6819e-48	194.25	2	0		1		1
AECLEDLVSFIIEEPPQDMDEK	KLIEFLLKAECLEDLV	PPQDMDEKIRYKYPNI	K	A	E	E	K	I	1	0	0	3	1	1	5	0	0	2	2	1	1	1	2	1	0	0	0	1	0	0	22	0	2606.18	tr|G5E8R4|G5E8R4_MOUSE;sp|Q922D4-2|PP6R3_MOUSE;sp|Q922D4|PP6R3_MOUSE;sp|Q922D4-3|PP6R3_MOUSE;sp|Q922D4-4|PP6R3_MOUSE	tr|G5E8R4|G5E8R4_MOUSE	51	72	yes	no	2;3	6.5404e-12	115.88	3	0			3		3
AEDELLDLQDK	EATKNLQRAEDELLDL	ELLDLQDKVIQAEGSD	R	A	E	D	K	V	1	0	0	3	0	1	2	0	0	0	3	1	0	0	0	0	0	0	0	0	0	0	11	0	1287.62	sp|Q8R4U7|LUZP1_MOUSE;tr|E9Q9L3|E9Q9L3_MOUSE	sp|Q8R4U7|LUZP1_MOUSE	40	50	yes	no	2	0.00067874	96.604	3	0			1		1
AEDGSVIDYELIDQDAR	VALAKGRRAEDGSVID	ELIDQDARELYDAGVK	R	A	E	A	R	E	2	1	0	4	0	1	2	1	0	2	1	0	0	0	0	1	0	0	1	1	0	0	17	0	1907.87	sp|P07356|ANXA2_MOUSE;tr|B0V2N7|B0V2N7_MOUSE;tr|B0V2N5|B0V2N5_MOUSE	sp|P07356|ANXA2_MOUSE	180	196	yes	no	2;3	2.2258e-08	117.18	3	0			3	2	1
AEDLPQMDDAVMDNVK	HFCLKLFRAEDLPQMD	DAVMDNVKQIFGFDSN	R	A	E	V	K	Q	2	0	1	4	0	1	1	0	0	0	1	1	2	0	1	0	0	0	0	2	0	0	16	0	1789.79	sp|Q9ESD7-3|DYSF_MOUSE;tr|E9QL12|E9QL12_MOUSE;tr|E9PXU9|E9PXU9_MOUSE;sp|Q9ESD7|DYSF_MOUSE;tr|E9Q423|E9Q423_MOUSE;sp|Q9ESD7-2|DYSF_MOUSE	sp|Q9ESD7-3|DYSF_MOUSE	391	406	yes	no	2	1.1232e-07	117	2	0		2		1	1
AEDNADTLALVFEAPNQEK	NEDIITLRAEDNADTL	FEAPNQEKVSDYEMKL	R	A	E	E	K	V	4	0	2	2	0	1	3	0	0	0	2	1	0	1	1	0	1	0	0	1	0	0	19	0	2073.99	tr|J3QQ26|J3QQ26_MOUSE;sp|P17918|PCNA_MOUSE	tr|J3QQ26|J3QQ26_MOUSE	92	110	yes	no	2;3	3.3788e-45	224.99	2.33	0.471		4	2	4	2
AEDSGAEQLASEIEPSREESWVSIK	SKSKLEERAEDSGAEQ	EESWVSIKKFIPGRRK	R	A	E	I	K	K	3	1	0	1	0	1	6	1	0	2	1	1	0	0	1	5	0	1	0	1	0	0	25	1	2746.29	sp|Q9WTQ5|AKA12_MOUSE;sp|Q9WTQ5-2|AKA12_MOUSE	sp|Q9WTQ5|AKA12_MOUSE	764	788	yes	no	3	0.0032884	58.812	2	0		1			1
AEDWLSPEPLERSPK	VLHICESKAEDWLSPE	EPLERSPKSLLTSEDD	K	A	E	P	K	S	1	1	0	1	0	0	3	0	0	0	2	1	0	0	3	2	0	1	0	0	0	0	15	1	1752.87	tr|Q8K4L2|Q8K4L2_MOUSE;sp|Q8K4L3|SVIL_MOUSE;tr|E9Q3Z5|E9Q3Z5_MOUSE	tr|Q8K4L2|Q8K4L2_MOUSE	407	421	yes	no	2	0.0036886	64.207	3	0			1		1
AEEDEENNPALANASSALEDK	PEKEPVGRAEEDEENN	ASSALEDKAASRAGFA	R	A	E	D	K	A	5	0	3	2	0	0	5	0	0	0	2	1	0	0	1	2	0	0	0	0	0	0	21	0	2215.97	tr|F8WHT3|F8WHT3_MOUSE;tr|A2AN33|A2AN33_MOUSE	tr|F8WHT3|F8WHT3_MOUSE	1000	1020	yes	no	2	5.2401e-22	163.41	3	0			2	1	1
AEEDEILNR	DEEDSKPKAEEDEILN	EEDEILNRSPRNRKPR	K	A	E	N	R	S	1	1	1	1	0	0	3	0	0	1	1	0	0	0	0	0	0	0	0	0	0	0	9	0	1087.51	sp|P35564|CALX_MOUSE	sp|P35564|CALX_MOUSE	573	581	yes	yes	2	0.00010973	123.5	2.33	0.471		2	1	2	1
AEEDEILNRSPR	DEEDSKPKAEEDEILN	EILNRSPRNRKPRRE_	K	A	E	P	R	N	1	2	1	1	0	0	3	0	0	1	1	0	0	0	1	1	0	0	0	0	0	0	12	1	1427.7	sp|P35564|CALX_MOUSE	sp|P35564|CALX_MOUSE	573	584	yes	yes	2;3	4.8936e-21	197.88	2.22	0.629	1	5	3	6	3
AEEDVEPECIMEK	AHVTINARAEEDVEPE	EPECIMEKVAKASGAN	R	A	E	E	K	V	1	0	0	1	1	0	5	0	0	1	0	1	1	0	1	0	0	0	0	1	0	0	13	0	1577.66	sp|Q62418-3|DBNL_MOUSE;sp|Q62418-2|DBNL_MOUSE;sp|Q62418|DBNL_MOUSE	sp|Q62418-3|DBNL_MOUSE	119	131	yes	no	2	0.00066166	84.753	2.5	0.5		1	1	1	1
AEEEDLAAVPFLASDNEEEEDDKGSTGSLIR	LILLGRIRAEEEDLAA	GSTGSLIRKKTPGLES	R	A	E	I	R	K	4	1	1	4	0	0	7	2	0	1	3	1	0	1	1	3	1	0	0	1	0	0	31	1	3335.52	sp|Q4U2R1-2|HERC2_MOUSE;sp|Q4U2R1|HERC2_MOUSE	sp|Q4U2R1-2|HERC2_MOUSE	2916	2946	yes	no	3	0.0029867	41.354	2	0		1		1
AEEELEEDDDDELDETLSER	LPKAEAEKAEEELEED	LDETLSERLWGLTEMF	K	A	E	E	R	L	1	1	0	5	0	0	8	0	0	0	3	0	0	0	0	1	1	0	0	0	0	0	20	0	2379.96	sp|Q9CPQ3|TOM22_MOUSE	sp|Q9CPQ3|TOM22_MOUSE	28	47	yes	yes	2	4.3033e-22	180.05	2	0		1		1
AEEGAGAGSDDSYYKDVGDDCVVK	________________	VGDDCVVKAAVEVFEK	M	A	E	V	K	A	3	0	0	5	1	0	2	4	0	0	0	2	0	0	0	2	0	0	2	3	0	0	24	1	2506.04	sp|Q8BKT8-2|HAUS7_MOUSE;sp|Q8BKT8|HAUS7_MOUSE	sp|Q8BKT8-2|HAUS7_MOUSE	2	25	yes	no	3	0.0028495	45.099	3	0			1	1
AEEITSDATYVLQDLATLFDELQNEEK	VIDHLIPKAEEITSDA	DELQNEEKQKSHQKLS	K	A	E	E	K	Q	3	0	1	3	0	2	5	0	0	1	4	1	0	1	0	1	3	0	1	1	0	0	27	0	3084.47	tr|G3X9B1|G3X9B1_MOUSE	tr|G3X9B1|G3X9B1_MOUSE	963	989	yes	yes	3	3.6415e-34	174.19	1	0	1				1
AEEKSPVSINVK	PSSPREVKAEEKSPVS	SPVSINVKTVKKEPED	K	A	E	V	K	T	1	0	1	0	0	0	2	0	0	1	0	2	0	0	1	2	0	0	0	2	0	0	12	1	1299.7	sp|Q52KE7|CCNL1_MOUSE	sp|Q52KE7|CCNL1_MOUSE	354	365	yes	yes	2	4.4878e-07	146.2	3	0			2	1	1
AEELLLER	________________	AEELLLERCDLEIQAN	M	A	E	E	R	C	1	1	0	0	0	0	3	0	0	0	3	0	0	0	0	0	0	0	0	0	0	0	8	0	971.529	sp|P21981|TGM2_MOUSE;tr|G3UXE8|G3UXE8_MOUSE	sp|P21981|TGM2_MOUSE	2	9	yes	no	2	0.00020978	118.5	2.5	0.5		1	1	1	1
AEENNSGVESSGYGSPGPTWDR	LPPHLALKAEENNSGV	SPGPTWDRGANLKDYY	K	A	E	D	R	G	1	1	2	1	0	0	3	4	0	0	0	0	0	0	2	4	1	1	1	1	0	0	22	0	2294.97	sp|O70133|DHX9_MOUSE	sp|O70133|DHX9_MOUSE	122	143	yes	yes	2	8.287e-17	137.64	2	0		1		1
AEEQEPELTSTPNFVVEVTK	EEPSQGQKAEEQEPEL	NFVVEVTKTDGKKTLV	K	A	E	T	K	T	1	0	1	0	0	1	5	0	0	0	1	1	0	1	2	1	3	0	0	3	0	0	20	0	2246.1	tr|Q8R5L1|Q8R5L1_MOUSE	tr|Q8R5L1|Q8R5L1_MOUSE	153	172	yes	yes	2;3	7.0947e-18	164.74	2.67	0.471		2	4	2	4
AEEQLPPLLSPPSPSTPHSR	EKAKQDLRAEEQLPPL	SPSTPHSRRSQVIEKF	R	A	E	S	R	R	1	1	0	0	0	1	2	0	1	0	3	0	0	0	6	4	1	0	0	0	0	0	20	0	2139.1	tr|F6S5I0|F6S5I0_MOUSE;sp|P97434-4|MPRIP_MOUSE;sp|P97434-3|MPRIP_MOUSE;tr|F6RND9|F6RND9_MOUSE;sp|P97434|MPRIP_MOUSE;sp|P97434-5|MPRIP_MOUSE;sp|P97434-2|MPRIP_MOUSE;tr|Q5SWZ5|Q5SWZ5_MOUSE	tr|F6S5I0|F6S5I0_MOUSE	127	146	yes	no	3	0.00024827	73.676	3	0			2	1	1
AEEQPQVELFVK	________________	PQVELFVKAGSDGAKI	M	A	E	V	K	A	1	0	0	0	0	2	3	0	0	0	1	1	0	1	1	0	0	0	0	2	0	0	12	0	1415.73	sp|Q9Z1Q5|CLIC1_MOUSE	sp|Q9Z1Q5|CLIC1_MOUSE	2	13	yes	yes	2	0.0046204	61.11	2	0		1			1
AEEYEFLTPMEEAPK	MVGSYGPRAEEYEFLT	TPMEEAPKGMLARGSY	R	A	E	P	K	G	2	0	0	0	0	0	5	0	0	0	1	1	1	1	2	0	1	0	1	0	0	0	15	0	1782.8	sp|Q99PT1|GDIR1_MOUSE	sp|Q99PT1|GDIR1_MOUSE	153	167	yes	yes	2	1.9151e-05	97.45	2	0		1		1
AEEYPEEAEEREESTSGFDK	SQSSHSYKAEEYPEEA	ESTSGFDKSRLGTKDF	K	A	E	D	K	S	2	1	0	1	0	0	8	1	0	0	0	1	0	1	1	2	1	0	1	0	0	0	20	1	2330.97	sp|Q569Z6|TR150_MOUSE;tr|F6YH92|F6YH92_MOUSE	sp|Q569Z6|TR150_MOUSE	789	808	yes	no	3	0.00028131	73.448	3	0			1	1
AEFIPQLESEDDTSYFDTR	WTGLLRQKAEFIPQLE	DTSYFDTRSERYHHVD	K	A	E	T	R	S	1	1	0	3	0	1	3	0	0	1	1	0	0	2	1	2	2	0	1	0	0	0	19	0	2262	tr|B1AST8|B1AST8_MOUSE;sp|Q60592|MAST2_MOUSE;tr|B1AST7|B1AST7_MOUSE;tr|E9QLW6|E9QLW6_MOUSE;tr|E9Q1Q1|E9Q1Q1_MOUSE;tr|E9Q6G0|E9Q6G0_MOUSE;tr|E9Q4Q9|E9Q4Q9_MOUSE;sp|Q811L6-2|MAST4_MOUSE;tr|E9Q1M8|E9Q1M8_MOUSE;tr|E9PWX8|E9PWX8_MOUSE;tr|E9QPR4|E9QPR4_MOUSE;sp|Q811L6|MAST4_MOUSE	tr|B1AST8|B1AST8_MOUSE	738	756	no	no	2	0.0016143	68.639	2	0		1			1
AEGDGVYTLNDEK	CRQFYRLRAEGDGVYT	VYTLNDEKQWVNTVAG	R	A	E	E	K	Q	1	0	1	2	0	0	2	2	0	0	1	1	0	0	0	0	1	0	1	1	0	0	13	0	1409.63	sp|Q61646|HPT_MOUSE	sp|Q61646|HPT_MOUSE	60	72	yes	yes	2	0.0091235	61.409	2	0		1			1
AEGLVPLECDPPSSVSDTTQQPSEEQSK	TEDLQGPRAEGLVPLE	QPSEEQSKSLEKPKQK	R	A	E	S	K	S	1	0	0	2	1	3	4	1	0	0	2	1	0	0	4	5	2	0	0	2	0	0	28	0	3014.37	sp|Q9DCH6|ZFAN6_MOUSE	sp|Q9DCH6|ZFAN6_MOUSE	125	152	yes	yes	3	2.0775e-15	121.1	2	0		2		1	1
AEGPEVDVNLPK	KFSVPGFKAEGPEVDV	EVDVNLPKADLDISGT	K	A	E	P	K	A	1	0	1	1	0	0	2	1	0	0	1	1	0	0	2	0	0	0	0	2	0	0	12	0	1266.65	tr|E9Q616|E9Q616_MOUSE	tr|E9Q616|E9Q616_MOUSE	763	774	yes	no	2	0.0056692	71.176	2	0		2		1	1
AEGQVLVLDGR	________________	QVLVLDGRGHLLGRLA	M	A	E	G	R	G	1	1	0	1	0	1	1	2	0	0	2	0	0	0	0	0	0	0	0	2	0	0	11	0	1155.62	tr|S4R281|S4R281_MOUSE;tr|D3YY61|D3YY61_MOUSE;sp|P19253|RL13A_MOUSE	tr|S4R281|S4R281_MOUSE	2	12	yes	no	2	0.0016749	74.392	3	0			1	1
AEGSDVANAVLDGADCIMLSGETAK	IKKPRPTRAEGSDVAN	MLSGETAKGDYPLEAV	R	A	E	A	K	G	5	0	1	3	1	0	2	3	0	1	2	1	1	0	0	2	1	0	0	2	0	0	25	0	2493.14	sp|P52480-2|KPYM_MOUSE;sp|P52480|KPYM_MOUSE	sp|P52480-2|KPYM_MOUSE	343	367	yes	no	2;3;4	3.7851e-68	248.45	1.57	0.904	5		2	4	3
AEIAFEDR	IAVEGPSKAEIAFEDR	AEIAFEDRKDGSCGVS	K	A	E	D	R	K	2	1	0	1	0	0	2	0	0	1	0	0	0	1	0	0	0	0	0	0	0	0	8	0	949.451	sp|Q8VHX6-2|FLNC_MOUSE;tr|D3YW87|D3YW87_MOUSE;sp|Q8VHX6|FLNC_MOUSE;tr|D3Z576|D3Z576_MOUSE	sp|Q8VHX6-2|FLNC_MOUSE	2325	2332	yes	no	2	0.0053448	86.136	3	0			2	1	1
AEIDSHSFGEK	QTPQDTNRAEIDSHSF	DSHSFGEKNSTLSEED	R	A	E	E	K	N	1	0	0	1	0	0	2	1	1	1	0	1	0	1	0	2	0	0	0	0	0	0	11	0	1218.55	sp|O55003|BNIP3_MOUSE	sp|O55003|BNIP3_MOUSE	73	83	yes	yes	2	1.8145e-14	176.56	3	0			2	1	1
AEIHTQPSDKER	HYDATYHKAEIHTQPS	TQPSDKERLTSDA___	K	A	E	E	R	L	1	1	0	1	0	1	2	0	1	1	0	1	0	0	1	1	1	0	0	0	0	0	12	1	1409.69	sp|Q61739-2|ITA6_MOUSE;tr|F6VSK8|F6VSK8_MOUSE	sp|Q61739-2|ITA6_MOUSE	1057	1068	yes	no	2	0.00017659	109.14	2	0		1		1
AEISDLDR	________________	AEISDLDRQIEQLRRC	M	A	E	D	R	Q	1	1	0	2	0	0	1	0	0	1	1	0	0	0	0	1	0	0	0	0	0	0	8	0	917.445	sp|P97470|PP4C_MOUSE	sp|P97470|PP4C_MOUSE	2	9	yes	yes	2	0.00097174	97.431	3	0			2	1	1
AEISFEDR	IAVEGPSKAEISFEDR	AEISFEDRKDGSCGVA	K	A	E	D	R	K	1	1	0	1	0	0	2	0	0	1	0	0	0	1	0	1	0	0	0	0	0	0	8	0	965.445	tr|B7FAV1|B7FAV1_MOUSE;tr|B7FAU9|B7FAU9_MOUSE;sp|Q8BTM8|FLNA_MOUSE;tr|J3JS91|J3JS91_MOUSE	tr|B7FAV1|B7FAV1_MOUSE	2217	2224	yes	no	2	0.00038434	77.732	3	0			1		1
AEKENTPSEANLQEEEVR	________________	NLQEEEVRTLFVSGLP	K	A	E	V	R	T	2	1	2	0	0	1	6	0	0	0	1	1	0	0	1	1	1	0	0	1	0	0	18	1	2071.97	tr|T1ECW4|T1ECW4_MOUSE;sp|Q9WVB0|RBPMS_MOUSE;sp|Q9WVB0-2|RBPMS_MOUSE	tr|T1ECW4|T1ECW4_MOUSE	7	24	yes	no	3	1.5473e-13	141.13	3	0			2	1	1
AEKGEKTPPDTELHQEPVPADLVLK	SLSERLARAEKGEKTP	VPADLVLKFQELKGKL	R	A	E	L	K	F	2	0	0	2	0	1	4	1	1	0	3	3	0	0	4	0	2	0	0	2	0	0	25	2	2740.43	sp|Q8VDC1|FYCO1_MOUSE	sp|Q8VDC1|FYCO1_MOUSE	366	390	yes	yes	3;4	4.1561e-26	162.29	2	0		4		2	2
AEKTSPTPSVFVELGEEELEAVTARPEAVER	VEAPEMMRAEKTSPTP	ARPEAVERAEGAAQLS	R	A	E	E	R	A	4	2	0	0	0	0	8	1	0	0	2	1	0	1	3	2	3	0	0	4	0	0	31	2	3369.69	sp|P59017|B2L13_MOUSE	sp|P59017|B2L13_MOUSE	339	369	yes	yes	3;4;5	5.2449e-28	153.97	3	0			4	3	1
AELEEMEEVHPSDEEEEETKAESFYQK	VKEDVIEKAELEEMEE	KAESFYQKHMQEALKV	K	A	E	Q	K	H	2	0	0	1	0	1	11	0	1	0	1	2	1	1	1	2	1	0	1	1	0	0	27	1	3241.38	sp|Q9QYR6|MAP1A_MOUSE;sp|Q9QYR6-2|MAP1A_MOUSE;tr|A2ARP8|A2ARP8_MOUSE	sp|Q9QYR6|MAP1A_MOUSE	656	682	yes	no	3	3.3357e-05	69.551	3	0			1	1
AELELELGR	FEKAAAGKAELELELG	ELELELGRIRSNAEDT	K	A	E	G	R	I	1	1	0	0	0	0	3	1	0	0	3	0	0	0	0	0	0	0	0	0	0	0	9	0	1028.55	tr|E9Q3W4|E9Q3W4_MOUSE;sp|Q9QXS1-15|PLEC_MOUSE;tr|E9Q153|E9Q153_MOUSE;sp|Q9QXS1-10|PLEC_MOUSE;sp|Q9QXS1-9|PLEC_MOUSE;tr|E9QKX4|E9QKX4_MOUSE;sp|Q9QXS1-12|PLEC_MOUSE;sp|Q9QXS1-11|PLEC_MOUSE;tr|E9QLJ5|E9QLJ5_MOUSE;sp|Q9QXS1-13|PLEC_MOUSE;tr|E9QMZ5|E9QMZ5_MOUSE;tr|E9PY96|E9PY96_MOUSE;sp|Q9QXS1-5|PLEC_MOUSE;sp|Q9QXS1-3|PLEC_MOUSE;sp|Q9QXS1-16|PLEC_MOUSE;tr|E9QL05|E9QL05_MOUSE;sp|Q9QXS1-4|PLEC_MOUSE;tr…	tr|E9Q3W4|E9Q3W4_MOUSE	1782	1790	yes	no	2	0.00045873	109.29	2	0		1			1
AELFTQSCADLDK	QRLFDANKAELFTQSC	QSCADLDKWLHGLESQ	K	A	E	D	K	W	2	0	0	2	1	1	1	0	0	0	2	1	0	1	0	1	1	0	0	0	0	0	13	0	1496.68	sp|Q62261|SPTB2_MOUSE;sp|Q62261-2|SPTB2_MOUSE	sp|Q62261|SPTB2_MOUSE	1382	1394	yes	no	2	0.00046837	88.075	2	0		1		1
AELGEADEAELQR	________________	ADEAELQRLVAAEQQK	M	A	E	Q	R	L	3	1	0	1	0	1	4	1	0	0	2	0	0	0	0	0	0	0	0	0	0	0	13	0	1429.67	sp|P62077|TIM8B_MOUSE	sp|P62077|TIM8B_MOUSE	2	14	yes	yes	2	3.5897e-10	148.96	2.5	0.866	1		3	3	1
AELGMNDSPSQSPPVK	IVVKHLGRAELGMNDS	PSQSPPVKRPCPDVQI	R	A	E	V	K	R	1	0	1	1	0	1	1	1	0	0	1	1	1	0	3	3	0	0	0	1	0	0	16	0	1655.78	sp|Q9QXG4|ACSA_MOUSE;tr|A2AQN5|A2AQN5_MOUSE;tr|A2AQN4|A2AQN4_MOUSE;tr|F7CU63|F7CU63_MOUSE	sp|Q9QXG4|ACSA_MOUSE	256	271	yes	no	2	0.00021605	84.66	3	0			3	1	2
AELLEEQILQFQSRTHAMNK				A	E	N	K		2	1	1	0	0	3	3	0	1	1	3	1	1	1	0	1	1	0	0	0	0	0	20	1	2385.21		REV__sp|Q640L5|CCD18_MOUSE			yes	yes	3	0.011088	47.68	3	0			3	1	2
AELQEVQITEEKPLLPGQTPETAK	________________	GQTPETAKTHSVETPY	M	A	E	A	K	T	2	0	0	0	0	3	5	1	0	1	3	2	0	0	3	0	3	0	0	1	0	0	24	1	2648.39	sp|Q9QYG0-2|NDRG2_MOUSE;sp|Q9QYG0|NDRG2_MOUSE	sp|Q9QYG0-2|NDRG2_MOUSE	2	25	yes	no	2;3	4.3033e-34	183.49	3	0			4	2	2
AELVLIDEDDEKSLREK	LGYDETIKAELVLIDE	DEKSLREKTVTDVSTI	K	A	E	E	K	T	1	1	0	3	0	0	4	0	0	1	3	2	0	0	0	1	0	0	0	1	0	0	17	2	2001.03	sp|Q8BR92|PALM2_MOUSE	sp|Q8BR92|PALM2_MOUSE	303	319	yes	yes	2;3	3.0629e-42	227.2	3	0			4	2	2
AELVPEQEEAMLPVEESEAAGDGVETK	GSSVEEVKAELVPEQE	AGDGVETKVAQRATEK	K	A	E	T	K	V	4	0	0	1	0	1	8	2	0	0	2	1	1	0	2	1	1	0	0	3	0	0	27	0	2856.32	tr|B1AU75|B1AU75_MOUSE;sp|Q99MD9|NASP_MOUSE	tr|B1AU75|B1AU75_MOUSE	402	428	yes	no	3	2.5711e-05	65.171	3	0			2	1	1
AEMGPAPSPPK	ASGLAELRAEMGPAPS	GPAPSPPKCSPAFPAA	R	A	E	P	K	C	2	0	0	0	0	0	1	1	0	0	0	1	1	0	4	1	0	0	0	0	0	0	11	0	1080.53	sp|P42582|NKX25_MOUSE	sp|P42582|NKX25_MOUSE	70	80	yes	yes	2	0.020438	58.079	3	0			1		1
AENDVDNELLDYEDDEVETAAGADGTEAPAK	________________	DGTEAPAKKDVKGSYV	M	A	E	A	K	K	6	0	2	6	0	0	6	2	0	0	2	1	0	0	1	0	2	0	1	2	0	0	31	0	3265.39	sp|Q9Z1N5|DX39B_MOUSE	sp|Q9Z1N5|DX39B_MOUSE	2	32	yes	yes	3	5.416e-12	103.18	3	0			2	1	1
AENDVDNELLDYEDDEVETAAGADGTEAPAKK	________________	GTEAPAKKDVKGSYVS	M	A	E	K	K	D	6	0	2	6	0	0	6	2	0	0	2	2	0	0	1	0	2	0	1	2	0	0	32	1	3393.49	sp|Q9Z1N5|DX39B_MOUSE	sp|Q9Z1N5|DX39B_MOUSE	2	33	yes	yes	3;4	8.5679e-38	166.74	2.75	0.433		2	6	3	5
AENEAGVGHPSEPTEILSIEDPTSPPSPPLDLHVTDAGR	TEVQFQVRAENEAGVG	LHVTDAGRKHIAIAWK	R	A	E	G	R	K	3	1	1	3	0	0	5	3	2	2	3	0	0	0	7	4	3	0	0	2	0	0	39	0	4030.94	sp|A2ASS6|TITIN_MOUSE;tr|E9Q8N1|E9Q8N1_MOUSE;tr|E9Q8K5|E9Q8K5_MOUSE;sp|A2ASS6-2|TITIN_MOUSE	sp|A2ASS6|TITIN_MOUSE	16049	16087	yes	no	3;4	6.5443e-47	181.69	1	0	4			2	2
AENSLSDGGPADSVEAAK	________________	ADSVEAAKNASNTEKL	M	A	E	A	K	N	4	0	1	2	0	0	2	2	0	0	1	1	0	0	1	3	0	0	0	1	0	0	18	0	1716.78	sp|Q78ZA7|NP1L4_MOUSE	sp|Q78ZA7|NP1L4_MOUSE	2	19	yes	yes	2	2.1694e-07	104.84	3	0			2	1	1
AENTQEELREFQEGSR	LAMTYKQRAENTQEEL	REFQEGSREYEAELEA	R	A	E	S	R	E	1	2	1	0	0	2	5	1	0	0	1	0	0	1	0	1	1	0	0	0	0	0	16	1	1921.88	sp|Q9CZA6-3|NDE1_MOUSE;sp|Q9CZA6-2|NDE1_MOUSE;sp|Q9CZA6|NDE1_MOUSE;tr|D6RJ36|D6RJ36_MOUSE	sp|Q9CZA6-3|NDE1_MOUSE	29	44	yes	no	3	0.032671	46.892	3	0			1	1
AENYDISPADR	IVAASNLRAENYDISP	YDISPADRHKSKLIAG	R	A	E	D	R	H	2	1	1	2	0	0	1	0	0	1	0	0	0	0	1	1	0	0	1	0	0	0	11	0	1249.56	sp|Q02053|UBA1_MOUSE	sp|Q02053|UBA1_MOUSE	870	880	yes	yes	2	0.010056	67.997	3	0			1		1
AEPEKSEGAAEEQPEPAPAPEQEAAAPGPAAGGEAPK	AAKEEAPKAEPEKSEG	AAGGEAPKAGEASAES	K	A	E	P	K	A	11	0	0	0	0	2	9	4	0	0	0	2	0	0	8	1	0	0	0	0	0	0	37	1	3564.65	sp|Q91XV3|BASP1_MOUSE	sp|Q91XV3|BASP1_MOUSE	87	123	yes	yes	3;4	4.1802e-11	87.891	3	0			3	1	2
AEPLLTEHQHQPQTSNCTGAAVVHEEHTSERPPSAEER	________________	RPPSAEERVPKEDSRW	M	A	E	E	R	V	4	2	1	0	1	3	7	1	4	0	2	0	0	0	4	3	4	0	0	2	0	0	38	1	4258.97	sp|Q8R409|HEXI1_MOUSE	sp|Q8R409|HEXI1_MOUSE	2	39	yes	yes	4;5	1.431e-30	145.77	2	0		2			2
AEPPKPEVVDSTESIPVSDEDSDAMVDDPNDEDFVPFRPR	KRSERVRRAEPPKPEV	DFVPFRPRR_______	R	A	E	P	R	R	2	2	1	8	0	0	5	0	0	1	0	1	1	2	7	4	1	0	0	5	0	0	40	2	4442	tr|B1AXS9|B1AXS9_MOUSE;tr|B0R077|B0R077_MOUSE;tr|Q8CG95|Q8CG95_MOUSE;tr|B1AXS6|B1AXS6_MOUSE;tr|B1AXS8|B1AXS8_MOUSE;tr|B1AXS7|B1AXS7_MOUSE;sp|Q9JLM4|ZMYM3_MOUSE	tr|B1AXS9|B1AXS9_MOUSE	74	113	yes	no	4	2.1295e-08	72.191	2	0		2		1	1
AEQDVENELLDYDEDEEPQAPQESTPAPPK	________________	ESTPAPPKKDVKGSYV	M	A	E	P	K	K	3	0	1	4	0	3	7	0	0	0	2	1	0	0	5	1	1	0	1	1	0	0	30	0	3382.48	sp|Q8VDW0|DX39A_MOUSE;tr|D6RHT5|D6RHT5_MOUSE	sp|Q8VDW0|DX39A_MOUSE	2	31	yes	no	3;4	6.3147e-06	60.101	3	0			3	2	1
AEQDVENELLDYDEDEEPQAPQESTPAPPKK	________________	STPAPPKKDVKGSYVS	M	A	E	K	K	D	3	0	1	4	0	3	7	0	0	0	2	2	0	0	5	1	1	0	1	1	0	0	31	1	3510.58	sp|Q8VDW0|DX39A_MOUSE;tr|D6RHT5|D6RHT5_MOUSE	sp|Q8VDW0|DX39A_MOUSE	2	32	yes	no	3;4	3.194e-21	132.96	2.8	0.4		1	4	3	2
AEQEPTAEQLAQIAAENEEDEHSVNYKPPAQK	________________	NYKPPAQKSIQEIQEL	M	A	E	Q	K	S	6	0	2	1	0	4	7	0	1	1	1	2	0	0	3	1	1	0	1	1	0	0	32	1	3563.67	sp|Q99PT1|GDIR1_MOUSE	sp|Q99PT1|GDIR1_MOUSE	2	33	yes	yes	3;4	5.5844e-29	155.14	1.8	0.4	1	4		3	2
AEQIEDINNTGTESASEEGDDSLLITVVPAK	IQRELAKRAEQIEDIN	LITVVPAKSYKTPGKT	R	A	E	A	K	S	3	0	2	3	0	1	5	2	0	3	2	1	0	0	1	3	3	0	0	2	0	0	31	0	3244.55	sp|Q7TPW1|NEXN_MOUSE	sp|Q7TPW1|NEXN_MOUSE	83	113	yes	yes	3	3.9399e-12	106.6	2.07	0.442	1	12	2	7	8
AEQLYLENIDEFVTDQNK	________________	EFVTDQNKIVTYKWLS	M	A	E	N	K	I	1	0	2	2	0	2	3	0	0	1	2	1	0	1	0	0	1	0	1	1	0	0	18	0	2168.03	tr|Q8BH76|Q8BH76_MOUSE;sp|Q9EQ28|DPOD3_MOUSE;tr|D6RG54|D6RG54_MOUSE	tr|Q8BH76|Q8BH76_MOUSE	2	19	yes	no	2;3	9.3633e-22	182.17	3	0			3	2	1
AEQSHEDSSSEDSDVETDGQASGGSDSGDWIFTIR	IDRYKRWKAEQSHEDS	GDWIFTIREKDPKNLE	K	A	E	I	R	E	2	1	0	6	0	2	4	4	1	2	0	0	0	1	0	8	2	1	0	1	0	0	35	0	3700.52	sp|Q99KH8|STK24_MOUSE	sp|Q99KH8|STK24_MOUSE	296	330	yes	yes	3	1.2024e-19	117.26	2	0		1		1
AERDYHIFYQILSNK	SRVIFQLKAERDYHIF	FYQILSNKKPELLDML	K	A	E	N	K	K	1	1	1	1	0	1	1	0	1	2	1	1	0	1	0	1	0	0	2	0	0	0	15	1	1895.95	sp|Q91Z83|MYH7_MOUSE	sp|Q91Z83|MYH7_MOUSE	279	293	yes	yes	3	0.00015596	81.656	1	0	1				1
AESAESGGPPGAQDSAADGGPAEPK	________________	DGGPAEPKIMKVTVKT	M	A	E	P	K	I	6	0	0	2	0	1	3	5	0	0	0	1	0	0	4	3	0	0	0	0	0	0	25	0	2251.98	sp|Q8R317-2|UBQL1_MOUSE;sp|Q8R317|UBQL1_MOUSE	sp|Q8R317-2|UBQL1_MOUSE	2	26	yes	no	2;3	2.5568e-13	127.3	3	0			5	3	2
AESESDGQAEETADPQSLHSGR	DAKEMQDKAESESDGQ	PQSLHSGRSPAPVQTA	K	A	E	G	R	S	3	1	0	2	0	2	4	2	1	0	1	0	0	0	1	4	1	0	0	0	0	0	22	0	2299.98	sp|Q80XI3-2|IF4G3_MOUSE;sp|Q80XI3-4|IF4G3_MOUSE;tr|A2AMI2|A2AMI2_MOUSE;sp|Q80XI3|IF4G3_MOUSE;sp|Q80XI3-3|IF4G3_MOUSE;tr|A2AMI6|A2AMI6_MOUSE	sp|Q80XI3-2|IF4G3_MOUSE	468	489	yes	no	3	3.6567e-05	76.889	3	0			2	1	1
AESPEMEVNLPK	KFGMPGFKAESPEMEV	EMEVNLPKSDIDVSGP	K	A	E	P	K	S	1	0	1	0	0	0	3	0	0	0	1	1	1	0	2	1	0	0	0	1	0	0	12	0	1342.64	tr|E9Q616|E9Q616_MOUSE	tr|E9Q616|E9Q616_MOUSE	891	902	yes	yes	2	0.0023269	75.764	3	0			2	1	1
AESPETSAVESTQSTPQK	TSKRAQQRAESPETSA	STQSTPQKGRGRPSKA	R	A	E	Q	K	G	2	0	0	0	0	2	3	0	0	0	0	1	0	0	2	4	3	0	0	1	0	0	18	0	1875.87	sp|Q4VA53|PDS5B_MOUSE;sp|Q4VA53-3|PDS5B_MOUSE;tr|F8WHU5|F8WHU5_MOUSE	sp|Q4VA53|PDS5B_MOUSE	1354	1371	yes	no	2;3	9.3412e-21	177.08	3	0			3	1	2
AESQAPENQYSPTPGTDC	SYSWVPERAESQAPEN	SPTPGTDC________	R	A	E	D	C	-	2	0	1	1	1	2	2	1	0	0	0	0	0	0	3	2	2	0	1	0	0	0	18	0	1950.79	sp|O89103|C1QR1_MOUSE	sp|O89103|C1QR1_MOUSE	627	644	yes	yes	2	0.0082815	56.295	3	0			1		1
AESSAATQSPSVSSSSSGAEPSALGGGGGSPGACPALGAK	________________	ACPALGAKSCGSSCAV	M	A	E	A	K	S	8	0	0	0	1	1	2	8	0	0	2	1	0	0	4	11	1	0	0	1	0	0	40	0	3488.6	sp|Q9ES97-3|RTN3_MOUSE;sp|Q9ES97-4|RTN3_MOUSE;sp|Q9ES97-5|RTN3_MOUSE;sp|Q9ES97-2|RTN3_MOUSE;sp|Q9ES97|RTN3_MOUSE	sp|Q9ES97-3|RTN3_MOUSE	2	41	yes	no	4	2.4786e-09	76.941	3	0			2	1	1
AESSESLSASSPAR	________________	LSASSPARQRRRISDP	M	A	E	A	R	Q	3	1	0	0	0	0	2	0	0	0	1	0	0	0	1	6	0	0	0	0	0	0	14	0	1377.64	sp|P97310|MCM2_MOUSE	sp|P97310|MCM2_MOUSE	2	15	yes	yes	2	2.8727e-23	200.33	2.5	0.5		2	2	1	3
AETAPLPTSVDDTPEVLNR	TASDSESRAETAPLPT	DTPEVLNRALSNLSSR	R	A	E	N	R	A	2	1	1	2	0	0	2	0	0	0	2	0	0	0	3	1	3	0	0	2	0	0	19	0	2024.01	sp|Q99L43|CDS2_MOUSE;tr|Q6PBC0|Q6PBC0_MOUSE;tr|A2AMQ5|A2AMQ5_MOUSE	sp|Q99L43|CDS2_MOUSE	38	56	yes	no	2	1.7043e-07	109.72	3	0			2	1	1
AETECQNTEYQQLLDIK	EEQLQQIRAETECQNT	YQQLLDIKIRLENEIQ	R	A	E	I	K	I	1	0	1	1	1	3	3	0	0	1	2	1	0	0	0	0	2	0	1	0	0	0	17	0	2081.96	CON__P13645	CON__P13645	423	439	yes	yes	2	5.4897e-07	110.32	2	0		1			1
AETFTFHSDICTLPEKEK	TYVPKEFKAETFTFHS	CTLPEKEKQIKKQTAL	K	A	E	E	K	Q	1	0	0	1	1	0	3	0	1	1	1	2	0	2	1	1	3	0	0	0	0	0	18	1	2152.01	sp|P07724|ALBU_MOUSE	sp|P07724|ALBU_MOUSE	528	545	yes	yes	2;3	2.8798e-07	109.54	1	0	2			2
AETLEFNDIFQEVK	________________	NDIFQEVKGSMNDGRL	M	A	E	V	K	G	1	0	1	1	0	1	3	0	0	1	1	1	0	2	0	0	1	0	0	1	0	0	14	0	1681.82	tr|A2AW05|A2AW05_MOUSE;sp|Q08943|SSRP1_MOUSE;sp|Q08943-2|SSRP1_MOUSE	tr|A2AW05|A2AW05_MOUSE	2	15	yes	no	2	2.4194e-07	125.97	2	1	1		1	1	1
AETLSGLGDASAAGAAAVSSAASETGTR	________________	AASETGTRRLSDLRVI	M	A	E	T	R	R	9	1	0	1	0	0	2	4	0	0	2	0	0	0	0	5	3	0	0	1	0	0	28	0	2478.18	sp|D3YXK2|SAFB1_MOUSE;tr|S4R1M2|S4R1M2_MOUSE	sp|D3YXK2|SAFB1_MOUSE	2	29	yes	no	3	1.5419e-08	88.241	1	0	1				1
AETLSGLGDASAAGAAAVSSAASETGTRR	________________	ASETGTRRLSDLRVID	M	A	E	R	R	L	9	2	0	1	0	0	2	4	0	0	2	0	0	0	0	5	3	0	0	1	0	0	29	1	2634.28	sp|D3YXK2|SAFB1_MOUSE;tr|S4R1M2|S4R1M2_MOUSE	sp|D3YXK2|SAFB1_MOUSE	2	30	yes	no	3;4	2.9644e-48	199.93	1	0	3			2	1
AETQSCTWMFGPQSLNPAEGSGEQHLQTSQVPAGDR	EVTDPVSKAETQSCTW	SQVPAGDRQTDRHVFE	K	A	E	D	R	Q	3	1	1	1	1	5	3	4	1	0	2	0	1	1	3	4	3	1	0	1	0	0	36	0	3900.74	sp|O70373|XIRP1_MOUSE;tr|E9QQ93|E9QQ93_MOUSE	sp|O70373|XIRP1_MOUSE	625	660	yes	no	3;4	1.8485e-20	127.4	1	0	2			1	1
AETSESSGSAPAVPEASASPK	AEPAEAGKAETSESSG	PEASASPKQRRSIIRD	K	A	E	P	K	Q	5	0	0	0	0	0	3	1	0	0	0	1	0	0	3	6	1	0	0	1	0	0	21	0	1958.91	tr|D3Z7U4|D3Z7U4_MOUSE;sp|Q9Z2D6-2|MECP2_MOUSE;tr|D3YY81|D3YY81_MOUSE;sp|Q9Z2D6|MECP2_MOUSE	tr|D3Z7U4|D3Z7U4_MOUSE	79	99	yes	no	2;3	4.3853e-32	186.27	3	0			3	2	1
AETSPPPVAAKPVALPGSQGTSLNLK	FPKPMTLRAETSPPPV	QGTSLNLKTLKTFGAP	R	A	E	L	K	T	4	0	1	0	0	1	1	2	0	0	3	2	0	0	5	3	2	0	0	2	0	0	26	1	2529.38	sp|Q3UMF0-3|COBL1_MOUSE;sp|Q3UMF0-4|COBL1_MOUSE;tr|B1AZ15|B1AZ15_MOUSE;tr|B1AZ14|B1AZ14_MOUSE;sp|Q3UMF0-2|COBL1_MOUSE;sp|Q3UMF0|COBL1_MOUSE	sp|Q3UMF0-3|COBL1_MOUSE	1018	1043	yes	no	3	0.00035181	58.111	1	0	1				1
AEVAAEFLNDR	PKDVGRPKAEVAAEFL	AAEFLNDRVPNCNVVP	K	A	E	D	R	V	3	1	1	1	0	0	2	0	0	0	1	0	0	1	0	0	0	0	0	1	0	0	11	0	1233.6	sp|Q8C878-2|UBA3_MOUSE;tr|Q3TL72|Q3TL72_MOUSE;sp|Q8C878|UBA3_MOUSE	sp|Q8C878-2|UBA3_MOUSE	125	135	yes	no	2	1.5038e-05	90.614	2	0		2		1	1
AEVDTESGEKVEDQGEPRPSLDAGSAIEANK	EEGAEESKAEVDTESG	GSAIEANKQSEYTQAR	K	A	E	N	K	Q	4	1	1	3	0	1	6	3	0	1	1	2	0	0	2	3	1	0	0	2	0	0	31	2	3227.51	sp|Q7TQ48|SRCA_MOUSE	sp|Q7TQ48|SRCA_MOUSE	298	328	yes	yes	3;4	6.7472e-77	251.47	2.67	0.471		1	2	1	2
AEVDVADELLENLAK	LVLESLEKAEVDVADE	ELLENLAKVFSLMDPN	K	A	E	A	K	V	3	0	1	2	0	0	3	0	0	0	3	1	0	0	0	0	0	0	0	2	0	0	15	0	1627.83	tr|D3Z7S0|D3Z7S0_MOUSE;tr|D3Z4J5|D3Z4J5_MOUSE;sp|Q9D1H7-2|GET4_MOUSE;sp|Q9D1H7|GET4_MOUSE	tr|D3Z7S0|D3Z7S0_MOUSE	42	56	yes	no	2	9.2354e-09	133.48	3	0			2	1	1
AEVEEEMEEEEAEEEQVVEEEPTVK	KKAKIKIKAEVEEEME	VEEEPTVKKKKKKDKK	K	A	E	V	K	K	2	0	0	0	0	1	14	0	0	0	0	1	1	0	1	0	1	0	0	4	0	0	25	0	2948.25	sp|Q6DFW4|NOP58_MOUSE	sp|Q6DFW4|NOP58_MOUSE	468	492	yes	yes	3	0.018039	33.614	2	0		1		1
AEVEQVELPDGK	SWSGFQTKAEVEQVEL	QVELPDGKKRRKVLAL	K	A	E	G	K	K	1	0	0	1	0	1	3	1	0	0	1	1	0	0	1	0	0	0	0	2	0	0	12	0	1312.65	sp|Q8CGC6|RBM28_MOUSE;tr|F6SB18|F6SB18_MOUSE	sp|Q8CGC6|RBM28_MOUSE	644	655	yes	no	2	0.0001413	112.5	3	0			2	1	1
AEVTEEVEDGKEEDEEEEAENALPIPANK	RELIAEAKAEVTEEVE	ALPIPANKRASSDLSI	K	A	E	N	K	R	4	0	2	2	0	0	11	1	0	1	1	2	0	0	2	0	1	0	0	2	0	0	29	1	3212.44	sp|O54988-2|SLK_MOUSE;sp|O54988|SLK_MOUSE	sp|O54988-2|SLK_MOUSE	309	337	yes	no	3	2.0723e-47	193.09	3	0			2	1	1
AEVTEEVEDGKEEDEEEEAENALPIPANKR	RELIAEAKAEVTEEVE	LPIPANKRASSDLSIA	K	A	E	K	R	A	4	1	2	2	0	0	11	1	0	1	1	2	0	0	2	0	1	0	0	2	0	0	30	2	3368.54	sp|O54988-2|SLK_MOUSE;sp|O54988|SLK_MOUSE	sp|O54988-2|SLK_MOUSE	309	338	yes	no	3;4	3.6106e-134	322.45	3	0			4	2	2
AEYEFDSPYWDDISDSAK	KLFEQILKAEYEFDSP	DDISDSAKDFIRHLME	K	A	E	A	K	D	2	0	0	4	0	0	2	0	0	1	0	1	0	1	1	3	0	1	2	0	0	0	18	0	2136.88	sp|Q91YS8|KCC1A_MOUSE;sp|Q8BW96-2|KCC1D_MOUSE;sp|Q8BW96-3|KCC1D_MOUSE;sp|Q8BW96|KCC1D_MOUSE	sp|Q91YS8|KCC1A_MOUSE	233	250	yes	no	2	0.025452	45.237	2	0		2		1	1
AEYGTLLQDLTNNITLEDLEQLK	________________	LEDLEQLKSACKEDIP	M	A	E	L	K	S	1	0	2	2	0	2	3	1	0	1	6	1	0	0	0	0	3	0	1	0	0	0	23	0	2633.34	sp|Q62048-2|PEA15_MOUSE;sp|Q62048|PEA15_MOUSE;tr|D3Z375|D3Z375_MOUSE	sp|Q62048-2|PEA15_MOUSE	2	24	yes	no	2;3	7.3377e-42	216.44	1	0	5			3	2
AEYVFIVDSDGEDEATCR	MQKGDLFKAEYVFIVD	GEDEATCRQGEQGPPG	K	A	E	C	R	Q	2	1	0	3	1	0	3	1	0	1	0	0	0	1	0	1	1	0	1	2	0	0	18	0	2074.88	sp|Q5FW52-2|MLIP_MOUSE;sp|Q5FW52|MLIP_MOUSE	sp|Q5FW52-2|MLIP_MOUSE	77	94	yes	no	2;3	8.5726e-13	133.65	3	0			3	2	1
AFAGDIANQLATDAVQIFGGYGFNTEYPVEK	TYYASIAKAFAGDIAN	NTEYPVEKLMRDAKIY	K	A	F	E	K	L	5	0	2	2	0	2	2	4	0	2	1	1	0	3	1	0	2	0	2	2	0	0	31	0	3305.59	sp|P45952|ACADM_MOUSE	sp|P45952|ACADM_MOUSE	359	389	yes	yes	3	7.5578e-16	118.68	1	0	2			1	1
AFDQGADAIYEHINEGK	VGALFFERAFDQGADA	YEHINEGKLWKHIKHK	R	A	F	G	K	L	3	0	1	2	0	1	2	2	1	2	0	1	0	1	0	0	0	0	1	0	0	0	17	0	1876.86	sp|Q8R1I1|QCR9_MOUSE	sp|Q8R1I1|QCR9_MOUSE	35	51	yes	yes	3	4.3525e-05	80.545	3	0			2	1	1
AFEDTADDAGELIEERPPFPAATAPLAQPER	YGRGLRARAFEDTADD	APLAQPERGSLGSLDR	R	A	F	E	R	G	7	2	0	3	0	1	5	1	0	1	2	0	0	2	5	0	2	0	0	0	0	0	31	1	3323.59	sp|P98203-4|ARVC_MOUSE;sp|P98203-5|ARVC_MOUSE;sp|P98203-2|ARVC_MOUSE;sp|P98203|ARVC_MOUSE;sp|P98203-3|ARVC_MOUSE	sp|P98203-4|ARVC_MOUSE	238	268	yes	no	3;4	2.7298e-21	138.09	2.33	0.943	1		2	1	2
AFEDWLNDDLGSYQGAQENR	SAAASGDKAFEDWLND	YQGAQENRYVGFGNTV	K	A	F	N	R	Y	2	1	2	3	0	2	2	2	0	0	2	0	0	1	0	1	0	1	1	0	0	0	20	0	2327.01	sp|Q9EPJ9-2|ARFG1_MOUSE;tr|Q3TGS9|Q3TGS9_MOUSE;sp|Q9EPJ9|ARFG1_MOUSE	sp|Q9EPJ9-2|ARFG1_MOUSE	163	182	yes	no	2;3	1.0865e-58	253.48	3	0			3	1	2
AFEPWEDIQENFLYYEEK	EQEEGESKAFEPWEDI	NFLYYEEKLADILK__	K	A	F	E	K	L	1	0	1	1	0	1	5	0	0	1	1	1	0	2	1	0	0	1	2	0	0	0	18	0	2349.05	sp|Q9WV35|ABEC2_MOUSE	sp|Q9WV35|ABEC2_MOUSE	201	218	yes	yes	2;3	7.0987e-05	86.8	2	1	2		2	2	2
AFFVEEEEHFLQEAEKDEGASEDDELADPADR	LTDYKKLRAFFVEEEE	ELADPADRFRSLLQAV	R	A	F	D	R	F	5	1	0	5	0	1	9	1	1	0	2	1	0	3	1	1	0	0	0	1	0	0	32	1	3666.58	sp|Q8BFX1|RN187_MOUSE	sp|Q8BFX1|RN187_MOUSE	180	211	yes	yes	4	4.2615e-05	57.328	3	0			2	1	1
AFGFSHLEALLDDSK	PDGNCFYRAFGFSHLE	EALLDDSKELQRFKAV	R	A	F	S	K	E	2	0	0	2	0	0	1	1	1	0	3	1	0	2	0	2	0	0	0	0	0	0	15	0	1648.81	sp|Q7TQI3|OTUB1_MOUSE;tr|D3YWF6|D3YWF6_MOUSE;tr|D3Z7K0|D3Z7K0_MOUSE	sp|Q7TQI3|OTUB1_MOUSE	95	109	yes	no	2;3	1.0683e-16	173.03	1	0	4			2	2
AFGFSHLEALLDDSKELQR	PDGNCFYRAFGFSHLE	DDSKELQRFKAVSAKS	R	A	F	Q	R	F	2	1	0	2	0	1	2	1	1	0	4	1	0	2	0	2	0	0	0	0	0	0	19	1	2175.1	sp|Q7TQI3|OTUB1_MOUSE;tr|D3YWF6|D3YWF6_MOUSE;tr|D3Z7K0|D3Z7K0_MOUSE	sp|Q7TQI3|OTUB1_MOUSE	95	113	yes	no	3	0.013419	56.081	1	0	2			1	1
AFGPGLEGGLVNK	GCDPTRVRAFGPGLEG	LEGGLVNKANRFTVET	R	A	F	N	K	A	1	0	1	0	0	0	1	4	0	0	2	1	0	1	1	0	0	0	0	1	0	0	13	0	1257.67	sp|Q8VHX6-2|FLNC_MOUSE;tr|D3YW87|D3YW87_MOUSE;sp|Q8VHX6|FLNC_MOUSE;tr|D3Z576|D3Z576_MOUSE	sp|Q8VHX6-2|FLNC_MOUSE	1356	1368	yes	no	2	0.0053048	69.03	1	0	2			1	1
AFGPGLQGGNAGSPAR	PTKPSKVKAFGPGLQG	GNAGSPARFTIDTKGA	K	A	F	A	R	F	3	1	1	0	0	1	0	5	0	0	1	0	0	1	2	1	0	0	0	0	0	0	16	0	1455.72	tr|B7FAV1|B7FAV1_MOUSE;tr|B7FAU9|B7FAU9_MOUSE;sp|Q8BTM8|FLNA_MOUSE	tr|B7FAV1|B7FAV1_MOUSE	1048	1063	yes	no	2	0.00087534	74.444	2	0		1			1
AFHAALRNSPINTK	LRQWDMLRAFHAALRN	RNSPINTKNQAVKERA	R	A	F	T	K	N	3	1	2	0	0	0	0	0	1	1	1	1	0	1	1	1	1	0	0	0	0	0	14	1	1538.83	tr|A3KGQ6|A3KGQ6_MOUSE;sp|Q9D898|ARP5L_MOUSE	tr|A3KGQ6|A3KGQ6_MOUSE	56	69	yes	no	2	1.1379e-05	120.59	1	0	2			1	1
AFKDIDIEDLEELDPDFIMAK	KKTELGAKAFKDIDIE	DPDFIMAKQVEQLEKE	K	A	F	A	K	Q	2	0	0	5	0	0	3	0	0	3	2	2	1	2	1	0	0	0	0	0	0	0	21	1	2466.19	sp|P23116|EIF3A_MOUSE	sp|P23116|EIF3A_MOUSE	652	672	yes	yes	3	4.7675e-13	130.05	1	0	2			1	1
AFLCEVQDIIPIQLVALTDGAIDVLDNDLSR	KASLAMLRAFLCEVQD	VLDNDLSREQLTEGEE	R	A	F	S	R	E	3	1	1	5	1	2	1	1	0	4	5	0	0	1	1	1	1	0	0	3	0	0	31	0	3425.78	sp|Q91YM2|RHG35_MOUSE	sp|Q91YM2|RHG35_MOUSE	872	902	yes	yes	3;4	1.6766e-21	140.73	1	0	3			1	2
AFLDNAAEDLEK	DSVKSALRAFLDNAAE	NAAEDLEKTMENLKQG	R	A	F	E	K	T	3	0	1	2	0	0	2	0	0	0	2	1	0	1	0	0	0	0	0	0	0	0	12	0	1334.64	tr|F6U7V1|F6U7V1_MOUSE;sp|E9Q401|RYR2_MOUSE	tr|F6U7V1|F6U7V1_MOUSE	3058	3069	yes	no	2	0.0002483	100.38	2.5	0.5		1	1	1	1
AFLEALQNQAETSSK	TIARSGSKAFLEALQN	NQAETSSKIIGQFGVG	K	A	F	S	K	I	3	0	1	0	0	2	2	0	0	0	2	1	0	1	0	2	1	0	0	0	0	0	15	0	1635.81	sp|Q9CQN1|TRAP1_MOUSE	sp|Q9CQN1|TRAP1_MOUSE	184	198	yes	yes	2	2.0286e-31	207.31	1	0	2			1	1
AFLIEEQK	CVRDRIKRAFLIEEQK	AFLIEEQKIVVKVLKA	R	A	F	Q	K	I	1	0	0	0	0	1	2	0	0	1	1	1	0	1	0	0	0	0	0	0	0	0	8	0	976.523	sp|Q9D1R9|RL34_MOUSE	sp|Q9D1R9|RL34_MOUSE	94	101	yes	yes	2	0.0017949	103.83	2	0		2		1	1
AFLQAILEHEEQDEEEDEVPDDETVNQMIAR	KSSSHERRAFLQAILE	TVNQMIARHEEEFDLF	R	A	F	A	R	H	3	1	1	4	0	3	8	0	1	2	2	0	1	1	1	0	1	0	0	2	0	0	31	0	3641.63	sp|Q3TKT4|SMCA4_MOUSE;sp|Q3TKT4-2|SMCA4_MOUSE	sp|Q3TKT4|SMCA4_MOUSE	1245	1275	yes	no	3;4	8.616e-48	190.48	2.57	0.495		3	4	4	3
AFMEEFGAEPELAVSAPGR	ELLAEARRAFMEEFGA	LAVSAPGRVNLIGEHT	R	A	F	G	R	V	4	1	0	0	0	0	4	2	0	0	1	0	1	2	2	1	0	0	0	1	0	0	19	0	2006.94	sp|Q9R0N0|GALK1_MOUSE	sp|Q9R0N0|GALK1_MOUSE	19	37	yes	yes	3	0.061953	12.89	3	0			1		1
AFMTADLPNELIELLEK	EEVSVTVKAFMTADLP	ELIELLEKIVLDNSVF	K	A	F	E	K	I	2	0	1	1	0	0	3	0	0	1	4	1	1	1	1	0	1	0	0	0	0	0	17	0	1946.01	sp|Q68FD5|CLH1_MOUSE;tr|Q5SXR6|Q5SXR6_MOUSE	sp|Q68FD5|CLH1_MOUSE	994	1010	yes	no	2	2.0815e-05	91.401	1	0	2			1	1
AFMVTDDDIR	NTAQPLCKAFMVTDDD	MVTDDDIRKQEELVQQ	K	A	F	I	R	K	1	1	0	3	0	0	0	0	0	1	0	0	1	1	0	0	1	0	0	1	0	0	10	0	1181.54	tr|F6WZH1|F6WZH1_MOUSE;sp|Q9Z2D8-2|MBD3_MOUSE;tr|D3YTR5|D3YTR5_MOUSE;tr|D3YTR4|D3YTR4_MOUSE;sp|Q9Z2D8|MBD3_MOUSE	tr|F6WZH1|F6WZH1_MOUSE	117	126	yes	no	2	0.001012	96.342	2	0		1		1
AFPAAPCCVDVNDR	KKFRRQMRAFPAAPCC	CCVDVNDRLQALVPSA	R	A	F	D	R	L	3	1	1	2	2	0	0	0	0	0	0	0	0	1	2	0	0	0	0	2	0	0	14	0	1590.69	sp|Q9WUU9|GANP_MOUSE	sp|Q9WUU9|GANP_MOUSE	1254	1267	yes	yes	2	0.00069031	80.746	1	0	1			1
AFPSHLENPLASVQPGLMSCPQTLSNTSPVK	PCPPDVVRAFPSHLEN	LSNTSPVKGVPISSAL	R	A	F	V	K	G	2	0	2	0	1	2	1	1	1	0	4	1	1	1	5	5	2	0	0	2	0	0	31	0	3306.64	sp|P70670|NACAM_MOUSE	sp|P70670|NACAM_MOUSE	205	235	yes	yes	3	1.0434e-15	115.9	1	0	2			1	1
AFSSAAVLMHHSK	HQCLDCDRAFSSAAVL	AVLMHHSKEVHGKERI	R	A	F	S	K	E	3	0	0	0	0	0	0	0	2	0	1	1	1	1	0	3	0	0	0	1	0	0	13	0	1384.69	tr|B2RR24|B2RR24_MOUSE;tr|S4R299|S4R299_MOUSE	tr|B2RR24|B2RR24_MOUSE	1620	1632	yes	no	2	0.051607	43.502	3	0			1	1
AFTFDDEDDELSQLK	YWNSSKFKAFTFDDED	DDELSQLKESKRAVNS	K	A	F	L	K	E	1	0	0	4	0	1	2	0	0	0	2	1	0	2	0	1	1	0	0	0	0	0	15	0	1771.78	sp|Q8BGQ1-2|SPE39_MOUSE;sp|Q8BGQ1|SPE39_MOUSE	sp|Q8BGQ1-2|SPE39_MOUSE	19	33	yes	no	2	2.0328e-09	145.1	2	0		2		1	1
AFVEFLTDEIKEEK	ALHTEGDKAFVEFLTD	TDEIKEEKKIQKHKSL	K	A	F	E	K	K	1	0	0	1	0	0	4	0	0	1	1	2	0	2	0	0	1	0	0	1	0	0	14	1	1696.86	tr|Q8R5L1|Q8R5L1_MOUSE;sp|O35658|C1QBP_MOUSE	tr|Q8R5L1|Q8R5L1_MOUSE	79	92	yes	no	2;3	6.4917e-07	132.24	3	0			3	1	2
AFVHWYVGEGMEEGEFSEAR	FDLMYAKRAFVHWYVG	EGEFSEAREDMAALEK	R	A	F	A	R	E	2	1	0	0	0	0	5	3	1	0	0	0	1	2	0	1	0	1	1	2	0	0	20	0	2329.01	sp|P68369|TBA1A_MOUSE;sp|P05213|TBA1B_MOUSE;sp|P05214|TBA3_MOUSE;sp|P68368|TBA4A_MOUSE;sp|Q9JJZ2|TBA8_MOUSE;sp|P68373|TBA1C_MOUSE	sp|P68369|TBA1A_MOUSE	403	422	no	no	2;3	6.2652e-05	88.176	1.67	0.943	2		1	3
AFVSTSFHK	ATDDRNTKAFVSTSFH	FVSTSFHKCGLPAETE	K	A	F	H	K	C	1	0	0	0	0	0	0	0	1	0	0	1	0	2	0	2	1	0	0	1	0	0	9	0	1022.52	sp|Q8CJF7|ELYS_MOUSE	sp|Q8CJF7|ELYS_MOUSE	1257	1265	yes	yes	1	0.062195	49.358	3	0			1	1
AGAEASEEVPQTSLSSARPGTPSDHQPQEATQFER	REGEKTDRAGAEASEE	QEATQFERKDEPKAEQ	R	A	G	E	R	K	5	2	0	1	0	4	5	2	1	0	1	0	0	1	4	5	3	0	0	1	0	0	35	1	3694.71	tr|G3UZX7|G3UZX7_MOUSE;tr|G3UWR2|G3UWR2_MOUSE;sp|Q6Y7W8|PERQ2_MOUSE;tr|G3UZW5|G3UZW5_MOUSE;tr|E9Q2M5|E9Q2M5_MOUSE;tr|G3UYG6|G3UYG6_MOUSE	tr|G3UZX7|G3UZX7_MOUSE	185	219	yes	no	3;4	3.5864e-25	135.01	2	0		4		2	2
AGAEEEEEKGEGAPGEEGKPDVQSVGEQEPTEAAK	AQEEEAEKAGAEEEEE	QEPTEAAKEKKKEDDD	K	A	G	A	K	E	5	0	0	1	0	2	11	6	0	0	0	3	0	0	3	1	1	0	0	2	0	0	35	2	3567.6	sp|Q0P678|ZCH18_MOUSE;tr|H3BIW0|H3BIW0_MOUSE;tr|G3X8T2|G3X8T2_MOUSE;sp|Q0P678-2|ZCH18_MOUSE	sp|Q0P678|ZCH18_MOUSE	146	180	yes	no	3	7.2434e-64	216.61	3	0			1	1
AGAGGDSEDDGPVWTPGPASR	RGWGLGGRAGAGGDSE	WTPGPASRNYLLSVRP	R	A	G	S	R	N	3	1	0	3	0	0	1	5	0	0	0	0	0	0	3	2	1	1	0	1	0	0	21	0	1997.87	sp|Q924C5|ALPK3_MOUSE;tr|D3YUT2|D3YUT2_MOUSE	sp|Q924C5|ALPK3_MOUSE	17	37	yes	no	2	7.0414e-05	84.946	2	0		1		1
AGAGSATLSMAYAGAR	GTEVVKAKAGAGSATL	SMAYAGARFVFSLVDA	K	A	G	A	R	F	6	1	0	0	0	0	0	3	0	0	1	0	1	0	0	2	1	0	1	0	0	0	16	0	1453.7	sp|P08249|MDHM_MOUSE	sp|P08249|MDHM_MOUSE	242	257	yes	yes	2	0.026534	42.947	1	0	1				1
AGAIAPCEVTVPAQNTGLGPEK	NKVPAAARAGAIAPCE	NTGLGPEKTSFFQALG	R	A	G	E	K	T	4	0	1	0	1	1	2	3	0	1	1	1	0	0	3	0	2	0	0	2	0	0	22	0	2179.09	tr|E9Q070|E9Q070_MOUSE;sp|P14869|RLA0_MOUSE;tr|D3YVM5|D3YVM5_MOUSE;tr|S4R1N1|S4R1N1_MOUSE	tr|E9Q070|E9Q070_MOUSE	113	134	yes	no	3	0.0046087	43.216	1	0	1				1
AGAYSPR				A	G	P	R		2	1	0	0	0	0	0	1	0	0	0	0	0	0	1	1	0	0	1	0	0	0	7	0	720.355		REV__sp|Q8C0Q3|TTC34_MOUSE			yes	yes	2	0.047841	53.756	2	0		1		1
AGCECLNESDEHGFDNCLR	DLMPFINKAGCECLNE	HGFDNCLRKDMSFLES	K	A	G	L	R	K	1	1	2	2	3	0	3	2	1	0	2	0	0	1	0	1	0	0	0	0	0	0	19	0	2281.88	sp|Q8CDN6|TXNL1_MOUSE	sp|Q8CDN6|TXNL1_MOUSE	133	151	yes	yes	3	1.3073e-16	153.21	2	0		2		1	1
AGDELTKIEDEDEQGWCK	EHDELSFKAGDELTKI	EDEQGWCKGRLDSGQV	K	A	G	C	K	G	1	0	0	3	1	1	4	2	0	1	1	2	0	0	0	0	1	1	0	0	0	0	18	1	2121.92	sp|Q9WVE8|PACN2_MOUSE	sp|Q9WVE8|PACN2_MOUSE	449	466	yes	yes	2;3	7.4965e-45	225.11	3	0			3	2	1
AGDLGVDLTSK	KKKIEVVKAGDLGVDL	LGVDLTSKVSVISVEE	K	A	G	S	K	V	1	0	0	2	0	0	0	2	0	0	2	1	0	0	0	1	1	0	0	1	0	0	11	0	1074.56	sp|Q9DCW4|ETFB_MOUSE	sp|Q9DCW4|ETFB_MOUSE	211	221	yes	yes	2	0.015172	62.088	2	0		1			1
AGDREDITEPAICALR	ALVRTVLRAGDREDIT	EPAICALRHLTSRHQE	R	A	G	L	R	H	3	2	0	2	1	0	2	1	0	2	1	0	0	0	1	0	1	0	0	0	0	0	16	1	1785.87	sp|Q02248|CTNB1_MOUSE;tr|E9Q6A9|E9Q6A9_MOUSE;tr|F7BAC9|F7BAC9_MOUSE	sp|Q02248|CTNB1_MOUSE	454	469	yes	no	3	0.0080261	49.343	3	0			1	1
AGDTVGEGDLLVELE	KVKLVHCKAGDTVGEG	GDLLVELE________	K	A	G	L	E	-	1	0	0	2	0	0	3	3	0	0	3	0	0	0	0	0	1	0	0	2	0	0	15	0	1515.73	sp|Q91ZA3|PCCA_MOUSE	sp|Q91ZA3|PCCA_MOUSE	710	724	yes	yes	2	0.00015363	91.202	2.5	0.5		1	1	1	1
AGDVLEDSPK	EKGTLKRRAGDVLEDS	DVLEDSPKRPKESGDH	R	A	G	P	K	R	1	0	0	2	0	0	1	1	0	0	1	1	0	0	1	1	0	0	0	1	0	0	10	0	1029.5	sp|P51859|HDGF_MOUSE;tr|E0CXA0|E0CXA0_MOUSE	sp|P51859|HDGF_MOUSE	158	167	yes	no	2	0.00064577	102.5	1.5	0.5	1	1		2
AGDVLEDSPKRPK	EKGTLKRRAGDVLEDS	EDSPKRPKESGDHEEE	R	A	G	P	K	E	1	1	0	2	0	0	1	1	0	0	1	2	0	0	2	1	0	0	0	1	0	0	13	2	1410.75	sp|P51859|HDGF_MOUSE;tr|E0CXA0|E0CXA0_MOUSE	sp|P51859|HDGF_MOUSE	158	170	yes	no	2;3	4.2601e-07	138.05	2.38	0.857	2	1	5	6	2
AGEAPTENPAPATEQSSAE	SQDGKETKAGEAPTEN	ATEQSSAE________	K	A	G	A	E	-	5	0	1	0	0	1	4	1	0	0	0	0	0	0	3	2	2	0	0	0	0	0	19	0	1855.81	sp|Q9JKB3-2|YBOX3_MOUSE;sp|Q9JKB3|YBOX3_MOUSE	sp|Q9JKB3-2|YBOX3_MOUSE	274	292	yes	no	2	9.0219e-21	172.6	3	0			2	1	1
AGEASAESTGAADGAAPEEGEAK	AAGGEAPKAGEASAES	APEEGEAKKTEAPAAA	K	A	G	A	K	K	8	0	0	1	0	0	5	4	0	0	0	1	0	0	1	2	1	0	0	0	0	0	23	0	2074.89	sp|Q91XV3|BASP1_MOUSE	sp|Q91XV3|BASP1_MOUSE	124	146	yes	yes	2	3.5468e-05	78.976	2	0		2		1	1
AGEEDRGQLEDDAVYEDQSQK	SLDSEGTRAGEEDRGQ	VYEDQSQKLQELEQEK	R	A	G	Q	K	L	2	1	0	4	0	3	4	2	0	0	1	1	0	0	0	1	0	0	1	1	0	0	21	1	2381.03	tr|F6TFN2|F6TFN2_MOUSE;tr|E9PYI7|E9PYI7_MOUSE;tr|F6VG99|F6VG99_MOUSE;tr|E9PYF4|E9PYF4_MOUSE	tr|F6TFN2|F6TFN2_MOUSE	801	821	yes	no	2;3	2.2586e-40	213.2	2.2	0.4		8	2	1	9
AGEEDRGQLEDDAVYEDQSQKLQELEQEK	SLDSEGTRAGEEDRGQ	LQELEQEKKRKEQEAQ	R	A	G	E	K	K	2	1	0	4	0	5	7	2	0	0	3	2	0	0	0	1	0	0	1	1	0	0	29	2	3378.53	tr|F6TFN2|F6TFN2_MOUSE;tr|E9PYI7|E9PYI7_MOUSE;tr|F6VG99|F6VG99_MOUSE;tr|E9PYF4|E9PYF4_MOUSE	tr|F6TFN2|F6TFN2_MOUSE	801	829	yes	no	3;4	5.8987e-117	292.37	3	0			2	2
AGEGEQVEVDGWDCSFPKDASR	TVAQLTQRAGEGEQVE	SFPKDASRLEPSTNVE	R	A	G	S	R	L	2	1	0	3	1	1	3	3	0	0	0	1	0	1	1	2	0	1	0	2	0	0	22	1	2438.04	sp|Q8R3F9|STPAP_MOUSE	sp|Q8R3F9|STPAP_MOUSE	463	484	yes	yes	3	0.060776	18.068	3	0			1	1
AGELTEDEVER	ADIDLTKRAGELTEDE	LTEDEVERVITIMQNP	R	A	G	E	R	V	1	1	0	1	0	0	4	1	0	0	1	0	0	0	0	0	1	0	0	1	0	0	11	0	1246.57	tr|S4R1N6|S4R1N6_MOUSE;tr|F6YVP7|F6YVP7_MOUSE;sp|P62270|RS18_MOUSE	tr|S4R1N6|S4R1N6_MOUSE	56	66	yes	no	2	0.001413	84.479	1.5	0.5	1	1		1	1
AGESEPSEPSDPVLCR	FRVRAVNKAGESEPSE	PSDPVLCREKLYPPSP	K	A	G	C	R	E	1	1	0	1	1	0	3	1	0	0	1	0	0	0	3	3	0	0	0	1	0	0	16	0	1728.76	sp|A2ASS6|TITIN_MOUSE;tr|E9Q8N1|E9Q8N1_MOUSE;tr|E9Q8K5|E9Q8K5_MOUSE;sp|A2ASS6-2|TITIN_MOUSE	sp|A2ASS6|TITIN_MOUSE	15852	15867	yes	no	2	2.5948e-08	128.06	3	0			1		1
AGFAGDDAPR	DNGSGLVKAGFAGDDA	FAGDDAPRAVFPSIVG	K	A	G	P	R	A	3	1	0	2	0	0	0	2	0	0	0	0	0	1	1	0	0	0	0	0	0	0	10	0	975.441	sp|P63260|ACTG_MOUSE;tr|G3UZ07|G3UZ07_MOUSE;tr|G3UYG0|G3UYG0_MOUSE;tr|E9Q606|E9Q606_MOUSE;tr|B1ATY1|B1ATY1_MOUSE;tr|F6WX90|F6WX90_MOUSE;sp|P60710|ACTB_MOUSE;tr|E9Q5F4|E9Q5F4_MOUSE;tr|E9Q1F2|E9Q1F2_MOUSE;tr|E9Q2D1|E9Q2D1_MOUSE;sp|P68033|ACTC_MOUSE;sp|P62737|ACTA_MOUSE;sp|P63268|ACTH_MOUSE;sp|P68134|ACTS_MOUSE;tr|D3YZY0|D3YZY0_MOUSE;tr|D3Z2K3|D3Z2K3_MOUSE	sp|P68033|ACTC_MOUSE	21	30	no	no	2	0.0024122	82.261	2	0.816	2	2	2	3	3
AGFDSDYDQALADIRENEQSLLEYLDK	KTGLITPKAGFDSDYD	SLLEYLDKQRSRLGCK	K	A	G	D	K	Q	3	1	1	5	0	2	3	1	0	1	4	1	0	1	0	2	0	0	2	0	0	0	27	1	3117.44	sp|P54276|MSH6_MOUSE	sp|P54276|MSH6_MOUSE	928	954	yes	yes	3	3.3259e-40	190.5	1	0	2			1	1
AGFLDNFR	________________	AGFLDNFRWPECECID	M	A	G	F	R	W	1	1	1	1	0	0	0	1	0	0	1	0	0	2	0	0	0	0	0	0	0	0	8	0	938.461	tr|D6RH99|D6RH99_MOUSE;tr|D6RJK9|D6RJK9_MOUSE;sp|Q9D1X9|TM50B_MOUSE	tr|D6RH99|D6RH99_MOUSE	2	9	yes	no	2	1.7124e-05	132.57	1	0	2			1	1
AGGAESGPEEDALSLGAEACNFMQPLGGR	QNLDEKPRAGGAESGP	FMQPLGGRSYKTLPQV	R	A	G	G	R	S	5	1	1	1	1	1	4	6	0	0	3	0	1	1	2	2	0	0	0	0	0	0	29	0	2890.29	sp|Q8BWB1|SYP2L_MOUSE;tr|B2RQK7|B2RQK7_MOUSE;tr|D3YU08|D3YU08_MOUSE	sp|Q8BWB1|SYP2L_MOUSE	662	690	no	no	3	7.8774e-56	213.44	2.2	0.98	2		3	2	3
AGGDSGNVDDDCER	SKRTAYQKAGGDSGNV	NVDDDCERVKGPAGNL	K	A	G	E	R	V	1	1	1	4	1	0	1	3	0	0	0	0	0	0	0	1	0	0	0	1	0	0	14	0	1465.54	sp|Q8BY87-2|UBP47_MOUSE;sp|Q8BY87|UBP47_MOUSE	sp|Q8BY87-2|UBP47_MOUSE	825	838	yes	no	2	1.1661e-05	119.96	1.33	0.471	2	1		1	2
AGGEESQFEMDI	PSSPEDKRAGGEESQF	ESQFEMDI________	R	A	G	D	I	-	1	0	0	1	0	1	3	2	0	1	0	0	1	1	0	1	0	0	0	0	0	0	12	0	1311.53	sp|Q60876|4EBP1_MOUSE	sp|Q60876|4EBP1_MOUSE	106	117	yes	yes	2	0.00071764	88.596	3	0			2	1	1
AGGGIGDEIEDPAGDEYELYR	FHMYVGVRAGGGIGDE	GDEYELYRVVFDITFF	R	A	G	Y	R	V	2	1	0	3	0	0	4	5	0	2	1	0	0	0	1	0	0	0	2	0	0	0	21	0	2224.98	tr|K3W4M2|K3W4M2_MOUSE;sp|E9PZQ0|RYR1_MOUSE	tr|K3W4M2|K3W4M2_MOUSE	4889	4909	yes	no	2	7.2942e-17	142.43	3	0			1	1
AGGIETIANEYSDR	SCYVAVARAGGIETIA	IANEYSDRCTPACVSF	R	A	G	D	R	C	2	1	1	1	0	0	2	2	0	2	0	0	0	0	0	1	1	0	1	0	0	0	14	0	1494.7	sp|Q61316|HSP74_MOUSE;tr|Q3U2G2|Q3U2G2_MOUSE	sp|Q61316|HSP74_MOUSE	20	33	yes	no	2	2.5681e-05	106.32	2	0		1			1
AGGSPASYHGSTSPR	YSEQEYGKAGGSPASY	YHGSTSPRVSSELEQA	K	A	G	P	R	V	2	1	0	0	0	0	0	3	1	0	0	0	0	0	2	4	1	0	1	0	0	0	15	0	1430.65	tr|Q5NCM6|Q5NCM6_MOUSE;sp|Q8CHU3-2|EPN2_MOUSE;sp|Q8CHU3|EPN2_MOUSE	tr|Q5NCM6|Q5NCM6_MOUSE	189	203	yes	no	2	1.1832e-16	170.61	2.67	0.471		1	2	1	2
AGIFQSAK	KDFEEMRKAGIFQSAK	AGIFQSAK________	K	A	G	A	K	-	2	0	0	0	0	1	0	1	0	1	0	1	0	1	0	1	0	0	0	0	0	0	8	0	820.444	sp|Q9CPQ1|COX6C_MOUSE	sp|Q9CPQ1|COX6C_MOUSE	69	76	yes	yes	2	0.0040175	91.069	3	0			1		1
AGIIEEMLEDTFESMDDQEEMEEAAEMEIDR	ELSKEMMKAGIIEEML	AAEMEIDRILFEITAG	K	A	G	D	R	I	3	1	0	4	0	1	10	1	0	3	1	0	4	1	0	1	1	0	0	0	0	0	31	0	3634.48	sp|Q9CQ10|CHMP3_MOUSE	sp|Q9CQ10|CHMP3_MOUSE	137	167	yes	yes	3;4	1.1698e-09	93.596	2	0		6		2	4
AGILFEDIFDVKDIDPEGK	________________	KDIDPEGKKFDRVSRL	M	A	G	G	K	K	1	0	0	4	0	0	2	2	0	3	1	2	0	2	1	0	0	0	0	1	0	0	19	1	2120.07	sp|Q923G2|RPAB3_MOUSE	sp|Q923G2|RPAB3_MOUSE	2	20	yes	yes	2	0.0057099	59.339	1	0	1			1
AGLAGPAKPSLALNPQEDSQFEK	________________	QEDSQFEKALTQIQGR	M	A	G	E	K	A	4	0	1	1	0	2	2	2	0	0	3	2	0	1	3	2	0	0	0	0	0	0	23	1	2367.21	sp|Q91VE6-2|MK67I_MOUSE;sp|Q91VE6|MK67I_MOUSE	sp|Q91VE6-2|MK67I_MOUSE	2	24	yes	no	3	0.0045764	42.863	1	0	1			1
AGLEDSEEDVEEAEVEAEDKDH	YQQFQDVRAGLEDSEE	VEAEDKDH________	R	A	G	D	H	-	3	0	0	4	0	0	8	1	1	0	1	1	0	0	0	1	0	0	0	2	0	0	22	1	2444	sp|A2AQ07|TBB1_MOUSE	sp|A2AQ07|TBB1_MOUSE	430	451	yes	yes	3	3.9849e-17	132.83	2	0		1		1
AGLEQGSDAGYLAESQK	LKIIDAVKAGLEQGSD	GYLAESQKFGELALTK	K	A	G	Q	K	F	3	0	0	1	0	2	2	3	0	0	2	1	0	0	0	2	0	0	1	0	0	0	17	0	1722.81	sp|Q8BMS1|ECHA_MOUSE	sp|Q8BMS1|ECHA_MOUSE	310	326	yes	yes	2;3	2.0516e-32	207.21	2.75	0.433		1	3	2	2
AGLGTAESQNSGLGGQLSEVSGR	YLDMELARAGLGTAES	QLSEVSGRGVQLFEQQ	R	A	G	G	R	G	2	1	1	0	0	2	2	6	0	0	3	0	0	0	0	4	1	0	0	1	0	0	23	0	2174.06	sp|Q8BWB1|SYP2L_MOUSE;tr|B2RQK7|B2RQK7_MOUSE;tr|D3YU08|D3YU08_MOUSE	sp|Q8BWB1|SYP2L_MOUSE	361	383	no	no	2;3	8.0833e-51	229.68	1	0	4			2	2
AGLLGLLEEMR	GHTKVFFKAGLLGLLE	LGLLEEMRDERLSRII	K	A	G	M	R	D	1	1	0	0	0	0	2	2	0	0	4	0	1	0	0	0	0	0	0	0	0	0	11	0	1200.65	sp|Q91Z83|MYH7_MOUSE;sp|Q02566|MYH6_MOUSE;tr|B8JJH5|B8JJH5_MOUSE;sp|P13542|MYH8_MOUSE;tr|B1AR69|B1AR69_MOUSE	sp|Q91Z83|MYH7_MOUSE	767	777	no	no	2	1.5847e-09	158.47	1	0	3			1	2
AGLLGLLEEMRDER	GHTKVFFKAGLLGLLE	LEEMRDERLSRIITRI	K	A	G	E	R	L	1	2	0	1	0	0	3	2	0	0	4	0	1	0	0	0	0	0	0	0	0	0	14	1	1600.82	sp|Q91Z83|MYH7_MOUSE;sp|Q02566|MYH6_MOUSE;tr|B8JJH5|B8JJH5_MOUSE	sp|Q91Z83|MYH7_MOUSE	767	780	no	no	2;3	1.6679e-21	185.95	1	0	7			2	5
AGLLGLLEEMRDERLSR	GHTKVFFKAGLLGLLE	MRDERLSRIITRIQAQ	K	A	G	S	R	I	1	3	0	1	0	0	3	2	0	0	5	0	1	0	0	1	0	0	0	0	0	0	17	2	1957.04	sp|Q91Z83|MYH7_MOUSE;sp|Q02566|MYH6_MOUSE;tr|B8JJH5|B8JJH5_MOUSE	sp|Q91Z83|MYH7_MOUSE	767	783	no	no	3	2.5709e-05	88.176	1	0	2			1	1
AGLQFPVGR	KAKTRSSRAGLQFPVG	GLQFPVGRVHRLLRKG	R	A	G	G	R	V	1	1	0	0	0	1	0	2	0	0	1	0	0	1	1	0	0	0	0	1	0	0	9	0	943.524	sp|Q8CGP6|H2A1H_MOUSE;sp|Q8R1M2|H2AJ_MOUSE;sp|Q8CGP7|H2A1K_MOUSE;sp|Q8CGP5|H2A1F_MOUSE;sp|Q8BFU2|H2A3_MOUSE;sp|P22752|H2A1_MOUSE;tr|Q8CGP4|Q8CGP4_MOUSE;sp|P27661|H2AX_MOUSE;tr|G3UWL7|G3UWL7_MOUSE;tr|F8WIX8|F8WIX8_MOUSE;sp|Q64523|H2A2C_MOUSE;sp|Q6GSS7|H2A2A_MOUSE;sp|Q64522|H2A2B_MOUSE;sp|Q3THW5|H2AV_MOUSE;sp|P0C0S6|H2AZ_MOUSE;tr|Q3UA95|Q3UA95_MOUSE	tr|F8WIX8|F8WIX8_MOUSE	22	30	no	no	2	0.0021472	91.853	1	0	2			1	1
AGLSDLELRR	________________	LSDLELRRELQALGFQ	M	A	G	R	R	E	1	2	0	1	0	0	1	1	0	0	3	0	0	0	0	1	0	0	0	0	0	0	10	1	1128.63	sp|Q6DVA0|LEMD2_MOUSE	sp|Q6DVA0|LEMD2_MOUSE	2	11	yes	yes	2	0.016128	46.069	2	0		1			1
AGNALGGVDNEEEEELGDEAMMALDQNLASLFK	QQLMEVLKAGNALGGV	QNLASLFKEQKMRIQA	K	A	G	F	K	E	5	0	3	3	0	1	6	4	0	0	5	1	2	1	0	1	0	0	0	1	0	0	33	0	3479.57	sp|Q7TPV4|MBB1A_MOUSE	sp|Q7TPV4|MBB1A_MOUSE	765	797	yes	yes	3	5.7479e-51	187.43	1	0	3			2	1
AGNEKEEGETADTVGCCSLR	FIDKLALRAGNEKEEG	TVGCCSLRVEHINLHP	R	A	G	L	R	V	2	1	1	1	2	0	4	3	0	0	1	1	0	0	0	1	2	0	0	1	0	0	20	1	2181.93	sp|Q04750|TOP1_MOUSE	sp|Q04750|TOP1_MOUSE	491	510	yes	yes	3	0.00013186	76.059	3	0			2	1	1
AGNFDSEER	________________	GNFDSEERSSWYWGRL	M	A	G	E	R	S	1	1	1	1	0	0	2	1	0	0	0	0	0	1	0	1	0	0	0	0	0	0	9	0	1023.43	sp|Q64010|CRK_MOUSE;tr|Q8JZR2|Q8JZR2_MOUSE;sp|Q64010-2|CRK_MOUSE;tr|Q5ND50|Q5ND50_MOUSE;tr|Q3TQV3|Q3TQV3_MOUSE	sp|Q64010|CRK_MOUSE	2	10	yes	no	2	0.01864	50.353	2	0		1		1
AGPEADKEQAWDDEENAGPVLQFDYEALANR	LPAGTAHRAGPEADKE	DYEALANRLFKLASRQ	R	A	G	N	R	L	6	1	2	4	0	2	5	2	0	0	2	1	0	1	2	0	0	1	1	1	0	0	31	1	3447.55	sp|P56183-2|RRP1_MOUSE;sp|P56183-3|RRP1_MOUSE;sp|P56183|RRP1_MOUSE	sp|P56183-2|RRP1_MOUSE	281	311	yes	no	3;4	3.9192e-12	106.37	3	0			3	2	1
AGQDSEPEPEREPESEPGPEPEPQAGLESGEAFEIVDR	AARGECRRAGQDSEPE	EAFEIVDRSQLPSPGE	R	A	G	D	R	S	3	2	0	2	0	2	11	4	0	1	1	0	0	1	7	3	0	0	0	1	0	0	38	1	4089.82	sp|Q8BIJ7|RUFY1_MOUSE	sp|Q8BIJ7|RUFY1_MOUSE	10	47	yes	yes	4	0.040248	15.012	3	0			1	1
AGQGIPAPPEASPTAVPEPSTPFPPVLASGMSHPPPTSR	VVMVTKAKAGQGIPAP	SHPPPTSREDKSPSEE	K	A	G	S	R	E	5	1	0	0	0	1	2	3	1	1	1	0	1	1	12	5	3	0	0	2	0	0	39	0	3828.91	tr|Q8CAP3|Q8CAP3_MOUSE;sp|P54726|RD23A_MOUSE;tr|Q3TN85|Q3TN85_MOUSE	tr|Q8CAP3|Q8CAP3_MOUSE	81	119	yes	no	3;4	3.421e-12	80.693	1	0	2			1	1
AGRESPPPSAPSMAPISFGFTR	________________	PISFGFTRTSVRRRLA	M	A	G	T	R	T	3	2	0	0	0	0	1	2	0	1	0	0	1	2	5	4	1	0	0	0	0	0	22	1	2259.11	sp|Q56A08|GPKOW_MOUSE	sp|Q56A08|GPKOW_MOUSE	2	23	yes	yes	3	7.1529e-08	96.387	1	0	4			2	2
AGSDGESIGNCPFSQR	PLIELFVKAGSDGESI	GNCPFSQRLFMILWLK	K	A	G	Q	R	L	1	1	1	1	1	1	1	3	0	1	0	0	0	1	1	3	0	0	0	0	0	0	16	0	1680.72	sp|Q9QYB1|CLIC4_MOUSE	sp|Q9QYB1|CLIC4_MOUSE	25	40	yes	yes	2	3.6036e-08	126.77	2	0		1			1
AGSELLESSAGDDASSLR	ATVATVNKAGSELLES	GDDASSLRSRLETMNQ	K	A	G	L	R	S	3	1	0	2	0	0	2	2	0	0	3	0	0	0	0	5	0	0	0	0	0	0	18	0	1763.82	tr|E9QA63|E9QA63_MOUSE;tr|B1ARU4|B1ARU4_MOUSE;sp|Q9QXZ0|MACF1_MOUSE;tr|E9PVY8|E9PVY8_MOUSE;sp|Q9QXZ0-3|MACF1_MOUSE;sp|Q9QXZ0-2|MACF1_MOUSE;tr|E9QNP1|E9QNP1_MOUSE;sp|Q9QXZ0-4|MACF1_MOUSE;tr|F6Q750|F6Q750_MOUSE;tr|B1ARU1|B1ARU1_MOUSE	tr|E9QA63|E9QA63_MOUSE	6239	6256	no	no	2	1.7322e-13	145.69	2	0		1		1
AGSGDQGSPPCFLR	________________	GSPPCFLRFPRPVRVV	K	A	G	L	R	F	1	1	0	1	1	1	0	3	0	0	1	0	0	1	2	2	0	0	0	0	0	0	14	0	1447.65	tr|D3YYU8|D3YYU8_MOUSE	tr|D3YYU8|D3YYU8_MOUSE	3	16	yes	yes	2	2.8112e-07	139.29	2	0		2		1	1
AGSGEDPVLAPSGTPPPSIPPDETFGGR	LPGPENHRAGSGEDPV	PDETFGGRVPRPAFVH	R	A	G	G	R	V	2	1	0	2	0	0	2	5	0	1	1	0	0	1	7	3	2	0	0	1	0	0	28	0	2704.3	sp|Q9DBD5|PELP1_MOUSE	sp|Q9DBD5|PELP1_MOUSE	738	765	yes	yes	3	4.6286e-11	100.69	2	0		2		1	1
AGSISTLDSLDFARYSDDGNRETDER	SGGGQLNRAGSISTLD	GNRETDERVAVLEFEL	R	A	G	E	R	V	2	3	1	5	0	0	2	2	0	1	2	0	0	1	0	4	2	0	1	0	0	0	26	2	2889.3	sp|Q148V7-3|K1468_MOUSE;tr|E9QM90|E9QM90_MOUSE;sp|Q148V7-2|K1468_MOUSE;tr|G3X9J4|G3X9J4_MOUSE;sp|Q148V7|K1468_MOUSE	sp|Q148V7-3|K1468_MOUSE	146	171	yes	no	3	6.4632e-26	153.86	2	0		1			1
AGSLKDPEIAELFFKEDPEK	________________	FFKEDPEKLFTDLREI	R	A	G	E	K	L	2	0	0	2	0	0	4	1	0	1	2	3	0	2	2	1	0	0	0	0	0	0	20	2	2262.14	sp|Q5F2E8|TAOK1_MOUSE	sp|Q5F2E8|TAOK1_MOUSE	7	26	yes	yes	3	3.5013e-11	120.85	2	0		1			1
AGSLSSEDVDGSQENR	TSAGTEIRAGSLSSED	VDGSQENRIQVGPKKE	R	A	G	N	R	I	1	1	1	2	0	1	2	2	0	0	1	0	0	0	0	4	0	0	0	1	0	0	16	0	1649.71	tr|E9Q6J5|E9Q6J5_MOUSE	tr|E9Q6J5|E9Q6J5_MOUSE	1674	1689	yes	yes	2	7.0566e-08	108.63	3	0			1	1
AGSPLCNSNLQDSEEDVEPPSYHLFR	EEVFNSPRAGSPLCNS	PPSYHLFREDATLPSL	R	A	G	F	R	E	1	1	2	2	1	1	3	1	1	0	3	0	0	1	3	4	0	0	1	1	0	0	26	0	2960.32	sp|Q91YM2|RHG35_MOUSE	sp|Q91YM2|RHG35_MOUSE	973	998	yes	yes	3	4.2393e-07	91.115	2	0		1			1
AGSPQLDDIR	DPEELDSRAGSPQLDD	SPQLDDIRVFQNEVLG	R	A	G	I	R	V	1	1	0	2	0	1	0	1	0	1	1	0	0	0	1	1	0	0	0	0	0	0	10	0	1070.54	sp|Q8CHW4|EI2BE_MOUSE	sp|Q8CHW4|EI2BE_MOUSE	538	547	yes	yes	2	0.01151	66.004	2.33	0.943	1		2	2	1
AGTLRLLSDLSNFTGAARLR	________________	FTGAARLRELLAGDPA	R	A	G	L	R	E	3	3	1	1	0	0	0	2	0	0	5	0	0	1	0	2	2	0	0	0	0	0	20	2	2131.19	sp|Q8BLY7|HPS6_MOUSE	sp|Q8BLY7|HPS6_MOUSE	4	23	yes	yes	2	0.0087614	43.732	2	0		1			1
AGTLSITEFADMLSGNAGGFRSR	RSALDQYRAGTLSITE	NAGGFRSRSSSVGSSS	R	A	G	S	R	S	3	2	1	1	0	0	1	4	0	1	2	0	1	2	0	3	2	0	0	0	0	0	23	1	2357.14	tr|E9Q3W4|E9Q3W4_MOUSE;sp|Q9QXS1-15|PLEC_MOUSE;tr|E9Q153|E9Q153_MOUSE;sp|Q9QXS1-10|PLEC_MOUSE;sp|Q9QXS1-9|PLEC_MOUSE;tr|E9QKX4|E9QKX4_MOUSE;sp|Q9QXS1-12|PLEC_MOUSE;sp|Q9QXS1-11|PLEC_MOUSE;tr|E9QLJ5|E9QLJ5_MOUSE;sp|Q9QXS1-13|PLEC_MOUSE;tr|E9QMZ5|E9QMZ5_MOUSE;tr|E9PY96|E9PY96_MOUSE;sp|Q9QXS1-5|PLEC_MOUSE;sp|Q9QXS1-3|PLEC_MOUSE;sp|Q9QXS1-16|PLEC_MOUSE;tr|E9QL05|E9QL05_MOUSE;sp|Q9QXS1-4|PLEC_MOUSE;tr…	tr|E9Q3W4|E9Q3W4_MOUSE	4063	4085	yes	no	2;3	4.3326e-27	177.35	1	0	4			2	2
AGTQELDDQIQANLPDEK	LRFFSEKKAGTQELDD	QANLPDEKVLSEEEID	K	A	G	E	K	V	2	0	1	3	0	3	2	1	0	1	2	1	0	0	1	0	1	0	0	0	0	0	18	0	1983.94	sp|O35350|CAN1_MOUSE	sp|O35350|CAN1_MOUSE	518	535	yes	yes	2;3	2.8732e-27	186.98	2	0		2			2
AGTQIENIDEDFRDGLK	WCNSHLRKAGTQIENI	EDFRDGLKLMLLLEVI	K	A	G	L	K	L	1	1	1	3	0	1	2	2	0	2	1	1	0	1	0	0	1	0	0	0	0	0	17	1	1919.92	sp|P57780|ACTN4_MOUSE;tr|E9Q2W9|E9Q2W9_MOUSE	sp|P57780|ACTN4_MOUSE	68	84	yes	no	3	8.7148e-09	114.63	2.5	0.5		1	1	1	1
AGTQIENIEEDFR	WCNSHLRKAGTQIENI	ENIEEDFRNGLKLMLL	K	A	G	F	R	N	1	1	1	1	0	1	3	1	0	2	0	0	0	1	0	0	1	0	0	0	0	0	13	0	1520.71	sp|Q9JI91|ACTN2_MOUSE;sp|O88990|ACTN3_MOUSE;tr|D3YY95|D3YY95_MOUSE;tr|A1BN54|A1BN54_MOUSE;sp|Q7TPR4|ACTN1_MOUSE	sp|Q9JI91|ACTN2_MOUSE	55	67	no	no	2	1.6938e-29	202.32	2.67	0.471		1	2	2	1
AGTQIENIEEDFRDGLK	WCNSHLRKAGTQIENI	EDFRDGLKLMLLLEVI	K	A	G	L	K	L	1	1	1	2	0	1	3	2	0	2	1	1	0	1	0	0	1	0	0	0	0	0	17	1	1933.94	tr|A1BN54|A1BN54_MOUSE;sp|Q7TPR4|ACTN1_MOUSE	tr|A1BN54|A1BN54_MOUSE	48	64	yes	no	2;3	1.2602e-69	272.4	2.18	0.386		9	2	6	5
AGTVVLDDVELR	________________	VLDDVELREAQRDYLD	M	A	G	L	R	E	1	1	0	2	0	0	1	1	0	0	2	0	0	0	0	0	1	0	0	3	0	0	12	0	1285.69	sp|P25206|MCM3_MOUSE	sp|P25206|MCM3_MOUSE	2	13	yes	yes	2	0.00027976	88.021	2.5	0.5		1	1	1	1
AGVEQAASFGGHLNGDLDPDDREEGTSSTAEEAAK	________________	STAEEAAKKKRRKKKK	M	A	G	A	K	K	6	1	1	4	0	1	5	5	1	0	2	1	0	1	1	3	2	0	0	1	0	0	35	1	3530.57	tr|Q3TMN1|Q3TMN1_MOUSE;sp|O08663|MAP2_MOUSE;tr|Q3UI33|Q3UI33_MOUSE;tr|M0QW48|M0QW48_MOUSE	tr|Q3TMN1|Q3TMN1_MOUSE	2	36	yes	no	3	5.2488e-07	64.221	2.33	0.471		2	1		3
AGVLAHLEEER	GQSKIFFRAGVLAHLE	LAHLEEERDLKITDII	R	A	G	E	R	D	2	1	0	0	0	0	3	1	1	0	2	0	0	0	0	0	0	0	0	1	0	0	11	0	1222.63	sp|Q8VDD5|MYH9_MOUSE;sp|Q61879|MYH10_MOUSE;tr|Q5SV64|Q5SV64_MOUSE;tr|Q3UH59|Q3UH59_MOUSE	sp|Q61879|MYH10_MOUSE	772	782	no	no	2;3	0.0013127	86.014	2	0		3		1	2
AGVNTVTTLVENK	TKRPPVLRAGVNTVTT	VTTLVENKKAQLVVTA	R	A	G	N	K	K	1	0	2	0	0	0	1	1	0	0	1	1	0	0	0	0	3	0	0	3	0	0	13	0	1344.72	tr|L7N202|L7N202_MOUSE;tr|D3YXT4|D3YXT4_MOUSE;tr|D3YVE6|D3YVE6_MOUSE;sp|P12970|RL7A_MOUSE;tr|D3YU93|D3YU93_MOUSE;tr|F6U2H0|F6U2H0_MOUSE;tr|F6SSI5|F6SSI5_MOUSE	tr|L7N202|L7N202_MOUSE	138	150	yes	no	2	5.2047e-05	101.32	1	0	2			1	1
AGVYPEKDQAENEDGAQENTFSMDPQLER	SWKASFLRAGVYPEKD	SMDPQLERQVETIRNL	R	A	G	E	R	Q	3	1	2	3	0	3	5	2	0	0	1	1	1	1	2	1	1	0	1	1	0	0	29	1	3267.43	tr|G3UZZ3|G3UZZ3_MOUSE;tr|Q3T9X3|Q3T9X3_MOUSE;sp|P39054-2|DYN2_MOUSE;tr|Q3TCR7|Q3TCR7_MOUSE;tr|G3X9G4|G3X9G4_MOUSE;tr|F8WIV5|F8WIV5_MOUSE;sp|P39054|DYN2_MOUSE	tr|G3UZZ3|G3UZZ3_MOUSE	570	598	yes	no	3;4	3.5145e-37	178.85	2.6	0.49		2	3	3	2
AHCLSEVEHDTMPADLPAIAADFVEDQEVCK	CDKPLLKKAHCLSEVE	VEDQEVCKNYAEAKDV	K	A	H	C	K	N	5	0	0	4	2	1	4	0	2	1	2	1	1	1	2	1	1	0	0	3	0	0	31	0	3496.56	sp|P07724|ALBU_MOUSE	sp|P07724|ALBU_MOUSE	311	341	yes	yes	3;4	4.7773e-56	208.96	1.5	0.866	6		2	5	3
AHDGGIYAISWSPDSTHLLSASGDK	VCALGESKAHDGGIYA	LLSASGDKTSKIWDVN	K	A	H	D	K	T	3	0	0	3	0	0	0	3	2	2	2	1	0	0	1	5	1	1	1	0	0	0	25	0	2584.22	sp|O88342|WDR1_MOUSE	sp|O88342|WDR1_MOUSE	232	256	yes	yes	3	0.00098915	51.827	1	0	1				1
AHGSVVK	ISTSVCLRAHGSVVKS	RAHGSVVKSEDYAFPT	R	A	H	V	K	S	1	0	0	0	0	0	0	1	1	0	0	1	0	0	0	1	0	0	0	2	0	0	7	0	696.392	sp|P19783|COX41_MOUSE	sp|P19783|COX41_MOUSE	23	29	yes	yes	2	0.034278	65.672	3	0			1		1
AHHESPDLELHK	SGTQHLRRAHHESPDL	SPDLELHKAKSSKAAE	R	A	H	H	K	A	1	0	0	1	0	0	2	0	3	0	2	1	0	0	1	1	0	0	0	0	0	0	12	0	1411.68	sp|Q8R149-2|BUD13_MOUSE;sp|Q8R149|BUD13_MOUSE	sp|Q8R149-2|BUD13_MOUSE	293	304	yes	no	2	0.059032	53.924	3	0			2	1	1
AHLLAQVIENLECDPK	APGSGVERAHLLAQVI	ENLECDPKHYQQRTLT	R	A	H	P	K	H	2	0	1	1	1	1	2	0	1	1	3	1	0	0	1	0	0	0	0	1	0	0	16	0	1848.94	sp|Q9DAR7|DCPS_MOUSE	sp|Q9DAR7|DCPS_MOUSE	294	309	yes	yes	3	4.1239e-05	88.768	1	0	1				1
AHNLQDGQLSDTGDLGEDIASN	DRTVRIWKAHNLQDGQ	LGEDIASN________	K	A	H	S	N	-	2	0	2	4	0	2	1	3	1	1	3	0	0	0	0	2	1	0	0	0	0	0	22	0	2269.01	sp|Q9QXL2-3|KI21A_MOUSE;sp|Q9QXL2-2|KI21A_MOUSE;sp|Q9QXL2-4|KI21A_MOUSE;tr|F8WGN6|F8WGN6_MOUSE;tr|E9Q0J5|E9Q0J5_MOUSE;sp|Q9QXL2|KI21A_MOUSE	sp|Q9QXL2-3|KI21A_MOUSE	1546	1567	yes	no	3	0.0074623	40.723	2	0		1			1
AHPAEMPKEDSTTFANREDSVVAETQLASHSPEEQR	ERLEDEARAHPAEMPK	SHSPEEQRLAPSPSEE	R	A	H	Q	R	L	5	2	1	2	0	2	6	0	2	0	1	1	1	1	3	4	3	0	0	2	0	0	36	2	3993.84	tr|F6TFN2|F6TFN2_MOUSE;tr|E9PYI7|E9PYI7_MOUSE;tr|F6VG99|F6VG99_MOUSE;tr|E9PYF4|E9PYF4_MOUSE	tr|F6TFN2|F6TFN2_MOUSE	273	308	yes	no	4	1.549e-10	83.491	2	0		1			1
AHPIEEAQLSVEENPATTCTDELENDCR	ARNTQSDKAHPIEEAQ	DELENDCRSPENKMQS	K	A	H	C	R	S	3	1	2	2	2	1	6	0	1	1	2	0	0	0	2	1	3	0	0	1	0	0	28	0	3227.4	sp|P49452|CENPC_MOUSE	sp|P49452|CENPC_MOUSE	335	362	yes	yes	3	5.1715e-07	76.804	2	0		1			1
AHRPSAPSPPPR	ALREGGPRAHRPSAPS	SAPSPPPRSRSTSEPE	R	A	H	P	R	S	2	2	0	0	0	0	0	0	1	0	0	0	0	0	5	2	0	0	0	0	0	0	12	1	1268.67	tr|G3X915|G3X915_MOUSE;sp|Q9D7V2|LYSM2_MOUSE	tr|G3X915|G3X915_MOUSE	17	28	yes	no	2;3	0.0013128	76.01	2	0		4		2	2
AHSPALGVHSFSGAQR	SNMAALSRAHSPALGV	HSFSGAQRFNLSSHSQ	R	A	H	Q	R	F	3	1	0	0	0	1	0	2	2	0	1	0	0	1	1	3	0	0	0	1	0	0	16	0	1620.81	tr|A2ATQ5|A2ATQ5_MOUSE;sp|P53995|APC1_MOUSE	tr|A2ATQ5|A2ATQ5_MOUSE	353	368	yes	no	2	0.00014001	88.565	1	0	1			1
AHSPVQSGLPGMQNLK	________________	LPGMQNLKADPEELFT	M	A	H	L	K	A	1	0	1	0	0	2	0	2	1	0	2	1	1	0	2	2	0	0	0	1	0	0	16	0	1662.85	sp|Q99KH8|STK24_MOUSE	sp|Q99KH8|STK24_MOUSE	2	17	yes	yes	2	8.8619e-18	177.41	1	0	1			1
AHSSMVGVNLPQK	DAFGTAHRAHSSMVGV	VGVNLPQKAGGFLMKK	R	A	H	Q	K	A	1	0	1	0	0	1	0	1	1	0	1	1	1	0	1	2	0	0	0	2	0	0	13	0	1366.7	sp|P09411|PGK1_MOUSE;tr|S4R2M7|S4R2M7_MOUSE	sp|P09411|PGK1_MOUSE	172	184	yes	no	2	1.4336e-05	125.53	1	0	2				2
AHSSPASLQLGAVSPGTLTASGVVSGPAAAPAAQHLR	ALTPQHVRAHSSPASL	APAAQHLRQSSFEIPD	R	A	H	L	R	Q	9	1	0	0	0	2	0	4	2	0	4	0	0	0	4	6	2	0	0	3	0	0	37	0	3433.81	sp|P46938-2|YAP1_MOUSE;sp|P46938|YAP1_MOUSE;tr|G3UYA6|G3UYA6_MOUSE;tr|G3UY62|G3UY62_MOUSE;tr|G3UYV4|G3UYV4_MOUSE;tr|G3UYW7|G3UYW7_MOUSE	sp|P46938-2|YAP1_MOUSE	110	146	yes	no	3;4	1.473e-15	104.92	1	0	4			2	2
AHTPTPGIYMGR	VDYSITKRAHTPTPGI	TPGIYMGRPTHSGGGG	R	A	H	G	R	P	1	1	0	0	0	0	0	2	1	1	0	0	1	0	2	0	2	0	1	0	0	0	12	0	1299.64	sp|Q6PFR5|TRA2A_MOUSE;tr|E9QP00|E9QP00_MOUSE	sp|Q6PFR5|TRA2A_MOUSE	198	209	yes	no	2	0.0052023	84.297	2	0		2		1	1
AHVLAASVEQATENFLEK	KKRGRSKKAHVLAASV	ATENFLEKGDKIAKES	K	A	H	E	K	G	4	0	1	0	0	1	3	0	1	0	2	1	0	1	0	1	1	0	0	2	0	0	18	0	1956	sp|P26231|CTNA1_MOUSE	sp|P26231|CTNA1_MOUSE	58	75	yes	yes	3	3.0352e-16	150.39	1	0	2			1	1
AHVLAASVEQATENFLEKGDK	KKRGRSKKAHVLAASV	NFLEKGDKIAKESQFL	K	A	H	D	K	I	4	0	1	1	0	1	3	1	1	0	2	2	0	1	0	1	1	0	0	2	0	0	21	1	2256.14	sp|P26231|CTNA1_MOUSE	sp|P26231|CTNA1_MOUSE	58	78	yes	yes	2;3;4	8.8127e-53	236.95	1	0	4			3	1
AIADHIR	SSAMSAAKAIADHIRD	KAIADHIRDIWFGTPE	K	A	I	I	R	D	2	1	0	1	0	0	0	0	1	2	0	0	0	0	0	0	0	0	0	0	0	0	7	0	794.44	sp|P14152|MDHC_MOUSE	sp|P14152|MDHC_MOUSE	249	255	yes	yes	2	0.059771	50.127	2	0		1			1
AIAELGIYPAVDPLDSTSR	DATTVLSRAIAELGIY	DPLDSTSRIMDPNIVG	R	A	I	S	R	I	3	1	0	2	0	0	1	1	0	2	2	0	0	0	2	2	1	0	1	1	0	0	19	0	1987.03	sp|P56480|ATPB_MOUSE	sp|P56480|ATPB_MOUSE	388	406	yes	yes	2	3.6908e-13	137.45	1	0	2			1	1
AIAFQDCPVDLFFVLDTSESVALR	TQDIQGSKAIAFQDCP	TSESVALRLKPYGALV	K	A	I	L	R	L	3	1	0	3	1	1	1	0	0	1	3	0	0	3	1	2	1	0	0	3	0	0	24	0	2712.35	sp|Q04857|CO6A1_MOUSE	sp|Q04857|CO6A1_MOUSE	27	50	yes	yes	3	0.00010255	65.833	2	0		1		1
AIDSSETEDFDSEKEISQIFSK	KSLDLARRAIDSSETE	EISQIFSKSPISLCET	R	A	I	S	K	S	1	0	0	3	0	1	4	0	0	3	0	2	0	2	0	5	1	0	0	0	0	0	22	1	2504.14	sp|Q9ET54|PALLD_MOUSE;sp|Q9ET54-2|PALLD_MOUSE;sp|Q9ET54-6|PALLD_MOUSE	sp|Q9ET54|PALLD_MOUSE	49	70	yes	no	3	5.6741e-17	134.91	2	0		2		1	1
AIDVPGQVQVYELQPSNLEAEQPLQEIMGAVVADKDK	ILEKLEQKAIDVPGQV	AVVADKDKKGPENKDP	K	A	I	D	K	K	4	0	1	3	0	5	4	2	0	2	3	2	1	0	3	1	0	0	1	5	0	0	37	1	4021.04	sp|Q9JLV1|BAG3_MOUSE	sp|Q9JLV1|BAG3_MOUSE	503	539	yes	yes	3;4	4.4319e-26	142.89	1	0	4			2	2
AIEDEGGNPDEIEVTSECNK	VLMERLKKAIEDEGGN	EVTSECNKKMPKRPSK	K	A	I	N	K	K	1	0	2	2	1	0	5	2	0	2	0	1	0	0	1	1	1	0	0	1	0	0	20	0	2204.94	sp|D3YXK2|SAFB1_MOUSE;tr|S4R1M2|S4R1M2_MOUSE;tr|S4R2Q5|S4R2Q5_MOUSE	sp|D3YXK2|SAFB1_MOUSE	64	83	yes	no	2;3	1.7613e-14	144.72	2.6	0.8	1		4	3	2
AIEDEGGNPDEIEVTSECNKK	VLMERLKKAIEDEGGN	VTSECNKKMPKRPSKG	K	A	I	K	K	M	1	0	2	2	1	0	5	2	0	2	0	2	0	0	1	1	1	0	0	1	0	0	21	1	2333.03	sp|D3YXK2|SAFB1_MOUSE;tr|S4R1M2|S4R1M2_MOUSE;tr|S4R2Q5|S4R2Q5_MOUSE	sp|D3YXK2|SAFB1_MOUSE	64	84	yes	no	3	0.027494	31.965	3	0			1	1
AIEDMTEEAFQK	AFLITMEKAIEDMTEE	MTEEAFQKHIQALAIR	K	A	I	Q	K	H	2	0	0	1	0	1	3	0	0	1	0	1	1	1	0	0	1	0	0	0	0	0	12	0	1410.63	tr|F6RPJ9|F6RPJ9_MOUSE;sp|Q9JHR7|IDE_MOUSE	tr|F6RPJ9|F6RPJ9_MOUSE	841	852	yes	no	2	7.6288e-05	121.02	2	0		1		1
AIEMLGGELGSK	VNEVISNRAIEMLGGE	LGGELGSKKPVHPNDH	R	A	I	S	K	K	1	0	0	0	0	0	2	3	0	1	2	1	1	0	0	1	0	0	0	0	0	0	12	0	1203.62	sp|P97807-2|FUMH_MOUSE;sp|P97807|FUMH_MOUSE	sp|P97807-2|FUMH_MOUSE	118	129	yes	no	2	0.00091341	85.554	2	1	1		1	1	1
AIEPQKEEADENYNSVNTR	REVRAQLKAIEPQKEE	NYNSVNTRMKKTQHGV	K	A	I	T	R	M	2	1	3	1	0	1	4	0	0	1	0	1	0	0	1	1	1	0	1	1	0	0	19	1	2206.01	sp|P70452|STX4_MOUSE	sp|P70452|STX4_MOUSE	103	121	yes	yes	3	2.6831e-07	97.713	3	0			1	1
AIEQADLLQEEDESPR	TSKKSVLKAIEQADLL	QEEDESPRSVLEEMGL	K	A	I	P	R	S	2	1	0	2	0	2	4	0	0	1	2	0	0	0	1	1	0	0	0	0	0	0	16	0	1841.86	sp|P61967|AP1S1_MOUSE	sp|P61967|AP1S1_MOUSE	134	149	yes	yes	2	1.6106e-58	218.78	3	0			2	1	1
AIETLLVSPAK	PVEKDTSKAIETLLVS	TLLVSPAKGSDCLHSP	K	A	I	A	K	G	2	0	0	0	0	0	1	0	0	1	2	1	0	0	1	1	1	0	0	1	0	0	11	0	1140.68	sp|P70670|NACAM_MOUSE	sp|P70670|NACAM_MOUSE	1852	1862	yes	yes	2	0.00016111	119.62	2.5	0.5		1	1	1	1
AIFQTIQNR	VDEYQIFKAIFQTIQN	IFQTIQNRNPVWYQAL	K	A	I	N	R	N	1	1	1	0	0	2	0	0	0	2	0	0	0	1	0	0	1	0	0	0	0	0	9	0	1089.59	sp|Q9EPL8|IPO7_MOUSE	sp|Q9EPL8|IPO7_MOUSE	964	972	yes	yes	2	0.0026529	88.819	1	0	1				1
AILILDNDGDR	EPSLYTVKAILILDND	ILDNDGDRLFAKYYDD	K	A	I	D	R	L	1	1	1	3	0	0	0	1	0	2	2	0	0	0	0	0	0	0	0	0	0	0	11	0	1213.63	sp|P61924|COPZ1_MOUSE	sp|P61924|COPZ1_MOUSE	15	25	yes	yes	2	4.6231e-06	136.02	2.33	0.471		2	1	2	1
AILVDLEPGTMDSVR	TGGKYVPRAILVDLEP	PGTMDSVRSGPFGQIF	R	A	I	V	R	S	1	1	0	2	0	0	1	1	0	1	2	0	1	0	1	1	1	0	0	2	0	0	15	0	1614.83	sp|Q9CWF2|TBB2B_MOUSE;sp|Q7TMM9|TBB2A_MOUSE;sp|P99024|TBB5_MOUSE;sp|Q9ERD7|TBB3_MOUSE	sp|P99024|TBB5_MOUSE	63	77	no	no	2	7.0562e-06	107.35	1	0	2			1	1
AIMTYVSCFYHAFAGAEQAETAANR	NTPKPDERAIMTYVSC	QAETAANRICKVLAVN	R	A	I	N	R	I	7	1	1	0	1	1	2	1	1	1	0	0	1	2	0	1	2	0	2	1	0	0	25	0	2778.25	sp|Q9JI91|ACTN2_MOUSE;sp|O88990|ACTN3_MOUSE	sp|Q9JI91|ACTN2_MOUSE	244	268	yes	no	3	9.2339e-05	63.138	1	0	1				1
AINQGGLTSVAVR	YQVEYAFKAINQGGLT	GLTSVAVRGKDCAVIV	K	A	I	V	R	G	2	1	1	0	0	1	0	2	0	1	1	0	0	0	0	1	1	0	0	2	0	0	13	0	1284.71	sp|Q9QUM9|PSA6_MOUSE;tr|E0CXB1|E0CXB1_MOUSE	sp|Q9QUM9|PSA6_MOUSE	31	43	yes	no	2	0.035576	50.897	1	0	1				1
AISAPTSPTR	AVKRMYDRAISAPTSP	SAPTSPTRLSHSGKRS	R	A	I	T	R	L	2	1	0	0	0	0	0	0	0	1	0	0	0	0	2	2	2	0	0	0	0	0	10	0	999.535	sp|Q8BGV8|MID51_MOUSE	sp|Q8BGV8|MID51_MOUSE	53	62	yes	yes	2	0.00035493	109.15	3	0			2	1	1
AISEAQESVTKTTNYSAVPQK	ANKNLILKAISEAQES	NYSAVPQKQTLPVAPR	K	A	I	Q	K	Q	3	0	1	0	0	2	2	0	0	1	0	2	0	0	1	3	3	0	1	2	0	0	21	1	2251.13	sp|Q8BJ05|ZC3HE_MOUSE;sp|Q8BJ05-2|ZC3HE_MOUSE;sp|Q8BJ05-3|ZC3HE_MOUSE	sp|Q8BJ05|ZC3HE_MOUSE	358	378	yes	no	2	0.01095	52.898	2	0		1			1
AISEELDHALNDMTSI	YAQKLKYKAISEELDH	ALNDMTSI________	K	A	I	S	I	-	2	0	1	2	0	0	2	0	1	2	2	0	1	0	0	2	1	0	0	0	0	0	16	0	1757.81	sp|P58771|TPM1_MOUSE;tr|Q8BP43|Q8BP43_MOUSE;tr|E9Q456|E9Q456_MOUSE	sp|P58771|TPM1_MOUSE	269	284	no	no	2	2.6397e-12	153.41	2.06	0.519	7	48	11	44	22
AISEELDHALNDMTSM	YAQKLKYKAISEELDH	ALNDMTSM________	K	A	I	S	M	-	2	0	1	2	0	0	2	0	1	1	2	0	2	0	0	2	1	0	0	0	0	0	16	0	1775.77	tr|Q8BSH3|Q8BSH3_MOUSE	tr|Q8BSH3|Q8BSH3_MOUSE	269	284	yes	yes	2	8.642e-05	91.317	2	0		1			1
AISEELDNALNDITSL	YAQKMKYKAISEELDN	ALNDITSL________	K	A	I	S	L	-	2	0	2	2	0	0	2	0	0	2	3	0	0	0	0	2	1	0	0	0	0	0	16	0	1716.84	sp|P58774|TPM2_MOUSE;tr|A2AIM4|A2AIM4_MOUSE;CON__Q3SX28	sp|P58774|TPM2_MOUSE	269	284	yes	no	2	2.4697e-08	128.22	2.29	0.881	2	1	4	3	4
AISSEGARPAVDLSFQPSQPLSK	AGGIPIERAISSEGAR	QPSQPLSKSSSSPELQ	R	A	I	S	K	S	3	1	0	1	0	2	1	1	0	1	2	1	0	1	3	5	0	0	0	1	0	0	23	1	2384.23	sp|Q61037-7|TSC2_MOUSE;tr|Q7TT21|Q7TT21_MOUSE;sp|Q61037-4|TSC2_MOUSE;sp|Q61037-3|TSC2_MOUSE;sp|Q61037-2|TSC2_MOUSE;sp|Q61037-6|TSC2_MOUSE;sp|Q61037-5|TSC2_MOUSE;sp|Q61037|TSC2_MOUSE	sp|Q61037-7|TSC2_MOUSE	1298	1320	yes	no	3	0.0029004	53.197	1	0	1				1
AISSTEAVLNNR	ATYEEAKKAISSTEAV	TEAVLNNRFIKVYWHR	K	A	I	N	R	F	2	1	2	0	0	0	1	0	0	1	1	0	0	0	0	2	1	0	0	1	0	0	12	0	1273.66	tr|E9PUF4|E9PUF4_MOUSE;sp|Q6NZN0-5|RBM26_MOUSE;tr|E9Q640|E9Q640_MOUSE;sp|Q6NZN0-3|RBM26_MOUSE;sp|Q6NZN0-4|RBM26_MOUSE;sp|Q6NZN0-2|RBM26_MOUSE;tr|E9PYZ7|E9PYZ7_MOUSE;sp|Q6NZN0|RBM26_MOUSE;sp|Q5SFM8-2|RBM27_MOUSE;sp|Q5SFM8|RBM27_MOUSE	tr|E9PUF4|E9PUF4_MOUSE	586	597	yes	no	2	0.021346	57.175	1	0	1			1
AITDAAMMAEELKK	NAEEKAKKAITDAAMM	MMAEELKKEQDTSAHL	K	A	I	K	K	E	4	0	0	1	0	0	2	0	0	1	1	2	2	0	0	0	1	0	0	0	0	0	14	1	1520.76	sp|Q91Z83|MYH7_MOUSE;sp|Q02566|MYH6_MOUSE;sp|P13541|MYH3_MOUSE;tr|M0QWL0|M0QWL0_MOUSE;sp|A2AQP0|MYH7B_MOUSE;sp|P13542|MYH8_MOUSE;sp|Q5SX39|MYH4_MOUSE;tr|B1AR69|B1AR69_MOUSE	sp|Q91Z83|MYH7_MOUSE	1758	1771	no	no	2;3	6.2104e-06	122.78	1.4	0.8	4		1	2	3
AITSLLGGGSPK	ASTNARNKAITSLLGG	LLGGGSPKNNTAADTE	K	A	I	P	K	N	1	0	0	0	0	0	0	3	0	1	2	1	0	0	1	2	1	0	0	0	0	0	12	0	1099.62	sp|Q6KCD5-2|NIPBL_MOUSE;sp|Q6KCD5|NIPBL_MOUSE	sp|Q6KCD5-2|NIPBL_MOUSE	2643	2654	yes	no	2	0.00040614	92.773	1	0	2			1	1
AITVASQTNCPLYVTK	LEAEAVFRAITVASQT	NCPLYVTKVMSKSAAD	R	A	I	T	K	V	2	0	1	0	1	1	0	0	0	1	1	1	0	0	1	1	3	0	1	2	0	0	16	0	1764.91	tr|E9PWE8|E9PWE8_MOUSE;tr|Q3TT92|Q3TT92_MOUSE;sp|Q62188|DPYL3_MOUSE;tr|D3YUS0|D3YUS0_MOUSE;tr|D3Z567|D3Z567_MOUSE	tr|E9PWE8|E9PWE8_MOUSE	352	367	yes	no	2	0.036567	43.05	1	0	1				1
AIVDCIISIIEENSESK	EGGFEYKRAIVDCIIS	IEENSESKETGLSHLC	R	A	I	S	K	E	1	0	1	1	1	0	3	0	0	5	0	1	0	0	0	3	0	0	0	1	0	0	17	0	1918.96	sp|Q9QZE5|COPG1_MOUSE	sp|Q9QZE5|COPG1_MOUSE	416	432	yes	yes	2;3	6.6764e-10	137.61	1	0	4			2	2
AIVICPTDEDLKDR	PFEGFQRKAIVICPTD	TDEDLKDRTVKRTDEE	K	A	I	D	R	T	1	1	0	3	1	0	1	0	0	2	1	1	0	0	1	0	1	0	0	1	0	0	14	1	1643.82	sp|Q8VDM6-2|HNRL1_MOUSE;sp|Q8VDM6|HNRL1_MOUSE	sp|Q8VDM6-2|HNRL1_MOUSE	429	442	yes	no	3	8.5214e-06	106.32	2	0		2		1	1
AIVSPFHSPPSTPSSPGIR	SPKSPGLKAIVSPFHS	TPSSPGIRSHPSEAEE	K	A	I	I	R	S	1	1	0	0	0	0	0	1	1	2	0	0	0	1	5	5	1	0	0	1	0	0	19	0	1933.01	sp|Q3UZA1-2|CPZIP_MOUSE;sp|Q3UZA1|CPZIP_MOUSE	sp|Q3UZA1-2|CPZIP_MOUSE	83	101	yes	no	2;3	1.09e-16	162.83	1	0	4			2	2
AKDDEDMSVGDRDEDTDSAIGSFR	SSLFKKKKAKDDEDMS	DSAIGSFRYSSRSNSQ	K	A	K	F	R	Y	2	2	0	7	0	0	2	2	0	1	0	1	1	1	0	3	1	0	0	1	0	0	24	2	2630.1	sp|Q148W8|DUS27_MOUSE	sp|Q148W8|DUS27_MOUSE	855	878	yes	yes	3;4	5.6995e-48	217.7	2.6	0.49		2	3	4	1
AKDIVPGDIVEIAVGDK	RKSVQRIKAKDIVPGD	VEIAVGDKVPADIRLT	K	A	K	D	K	V	2	0	0	3	0	0	1	2	0	3	0	2	0	0	1	0	0	0	0	3	0	0	17	1	1737.95	sp|O55143-2|AT2A2_MOUSE;tr|J3KMM5|J3KMM5_MOUSE;sp|O55143|AT2A2_MOUSE	sp|O55143-2|AT2A2_MOUSE	142	158	yes	no	2	0.018403	52.185	1	0	1				1
AKDIVPGDIVEIAVGDKVPADIR	RKSVQRIKAKDIVPGD	DKVPADIRLTSIKSTT	K	A	K	I	R	L	3	1	0	4	0	0	1	2	0	4	0	2	0	0	2	0	0	0	0	4	0	0	23	2	2389.32	sp|O55143-2|AT2A2_MOUSE;tr|J3KMM5|J3KMM5_MOUSE;sp|O55143|AT2A2_MOUSE	sp|O55143-2|AT2A2_MOUSE	142	164	yes	no	3;4	8.1456e-05	74.876	1	0	3			1	2
AKDLQDELAGNSEQR	QRTKLELKAKDLQDEL	LAGNSEQRKRLLKERQ	K	A	K	Q	R	K	2	1	1	2	0	2	2	1	0	0	2	1	0	0	0	1	0	0	0	0	0	0	15	1	1672.8	sp|Q9CW03|SMC3_MOUSE	sp|Q9CW03|SMC3_MOUSE	309	323	yes	yes	2	0.0035153	66.809	2	0		1		1
AKDNYRHLSGNVVLQLTLGDR	QILEKESKAKDNYRHL	LQLTLGDRVWLESKLD	K	A	K	D	R	V	1	2	2	2	0	1	0	2	1	0	4	1	0	0	0	1	1	0	1	2	0	0	21	2	2368.26	CON__Q2KIU3	CON__Q2KIU3	163	183	yes	yes	2	0.0067965	54.225	1	0	1			1
AKDSDKEGTSNSTSEDGPGDGFTILSSK	PRTSKKSKAKDSDKEG	GFTILSSKSLVLGQKL	K	A	K	S	K	S	1	0	1	4	0	0	2	4	0	1	1	3	0	1	1	6	3	0	0	0	0	0	28	2	2829.28	sp|Q8CCK0|H2AW_MOUSE	sp|Q8CCK0|H2AW_MOUSE	162	189	yes	yes	3;4	9.4496e-21	140.55	2	0		3		2	1
AKECWEQEHEER	LKSLMLAKAKECWEQE	WEQEHEEREAEKVRYL	K	A	K	E	R	E	1	1	0	0	1	1	5	0	1	0	0	1	0	0	0	0	0	1	0	0	0	0	12	1	1629.68	tr|D3YUN3|D3YUN3_MOUSE;tr|F6QC77|F6QC77_MOUSE;sp|Q9WUZ5|TNNI1_MOUSE;tr|D3YTL4|D3YTL4_MOUSE	tr|D3YUN3|D3YUN3_MOUSE	10	21	yes	no	3;4	2.2659e-10	160.38	3	0			2		2
AKECWEQEHEEREAEK	LKSLMLAKAKECWEQE	HEEREAEKVRYLSERI	K	A	K	E	K	V	2	1	0	0	1	1	7	0	1	0	0	2	0	0	0	0	0	1	0	0	0	0	16	2	2086.9	tr|D3YUN3|D3YUN3_MOUSE;tr|F6QC77|F6QC77_MOUSE;sp|Q9WUZ5|TNNI1_MOUSE;tr|D3YTL4|D3YTL4_MOUSE	tr|D3YUN3|D3YUN3_MOUSE	10	25	yes	no	2;3;4;5	3.401e-41	220.34	3	0			4	4
AKEDTTGPEEAGDVDDLLDMI	KFLAPKDKAKEDTTGP	VDDLLDMI________	K	A	K	M	I	-	2	0	0	5	0	0	3	2	0	1	2	1	1	0	1	0	2	0	0	1	0	0	21	1	2232.99	sp|P27641|XRCC5_MOUSE	sp|P27641|XRCC5_MOUSE	712	732	yes	yes	2;3	1.862e-16	135.49	2	0		4		2	2
AKELWQSIHNLEAEK	NEDQLREKAKELWQSI	IHNLEAEKFDLQEKFK	K	A	K	E	K	F	2	0	1	0	0	1	3	0	1	1	2	2	0	0	0	1	0	1	0	0	0	0	15	1	1794.93	sp|P50752-2|TNNT2_MOUSE;sp|P50752-3|TNNT2_MOUSE;tr|K3W4R6|K3W4R6_MOUSE;sp|P50752-4|TNNT2_MOUSE;tr|K3W4R7|K3W4R7_MOUSE;sp|P50752|TNNT2_MOUSE;tr|Q6P3Z7|Q6P3Z7_MOUSE;tr|J3QQ13|J3QQ13_MOUSE	sp|P50752-2|TNNT2_MOUSE	233	247	yes	no	3	1.3194e-08	128.64	1	0	1				1
AKELWQSIHNLEAEKFDLQEK	NEDQLREKAKELWQSI	EKFDLQEKFKQQKYEI	K	A	K	E	K	F	2	0	1	1	0	2	4	0	1	1	3	3	0	1	0	1	0	1	0	0	0	0	21	2	2555.3	sp|P50752-2|TNNT2_MOUSE;sp|P50752-3|TNNT2_MOUSE;tr|K3W4R6|K3W4R6_MOUSE;sp|P50752-4|TNNT2_MOUSE;tr|K3W4R7|K3W4R7_MOUSE;sp|P50752|TNNT2_MOUSE;tr|Q6P3Z7|Q6P3Z7_MOUSE;tr|J3QQ13|J3QQ13_MOUSE	sp|P50752-2|TNNT2_MOUSE	233	253	yes	no	3;4	4.0365e-12	126.9	1	0	3			1	2
AKEVENEQTPVSEPEEEKGSQPGPPVER	GADASKEKAKEVENEQ	QPGPPVERQSTPRLRK	K	A	K	E	R	Q	1	1	1	0	0	2	8	2	0	0	0	2	0	0	5	2	1	0	0	3	0	0	28	2	3075.46	sp|O70318|E41L2_MOUSE	sp|O70318|E41L2_MOUSE	27	54	yes	yes	3;4	1.224e-55	214.47	3	0			4	2	2
AKGPSPPGAK	GSHRAGERAKGPSPPG	GPSPPGAKRRRLSESS	R	A	K	A	K	R	2	0	0	0	0	0	0	2	0	0	0	2	0	0	3	1	0	0	0	0	0	0	10	1	908.508	sp|Q91XU0-2|WRIP1_MOUSE;sp|Q91XU0|WRIP1_MOUSE	sp|Q91XU0-2|WRIP1_MOUSE	61	70	yes	no	2	0.0012862	93.478	3	0			2	1	1
AKGSPKPAAVEAVTAAGSQHIQTLTDEVTK	LEESLELKAKGSPKPA	TLTDEVTKQGNVVREL	K	A	K	T	K	Q	6	0	0	1	0	2	2	2	1	1	1	3	0	0	2	2	4	0	0	3	0	0	30	2	3004.58	tr|F6W0G8|F6W0G8_MOUSE;tr|E9QB02|E9QB02_MOUSE	tr|F6W0G8|F6W0G8_MOUSE	106	135	yes	no	3;4	3.963e-37	175.63	1	0	2			2
AKKPAGATPK	AKKTGAAKAKKPAGAT	KPAGATPKKPKKTAGA	K	A	K	P	K	K	3	0	0	0	0	0	0	1	0	0	0	3	0	0	2	0	1	0	0	0	0	0	10	2	967.581	sp|P43276|H15_MOUSE	sp|P43276|H15_MOUSE	128	137	yes	yes	2	0.013659	74.537	3	0			1		1
AKNALAHALQSAR	RQLEEEVKAKNALAHA	AHALQSARHDCDLLRE	K	A	K	A	R	H	5	1	1	0	0	1	0	0	1	0	2	1	0	0	0	1	0	0	0	0	0	0	13	1	1349.75	sp|Q91Z83|MYH7_MOUSE;sp|Q5SX39|MYH4_MOUSE	sp|Q91Z83|MYH7_MOUSE	1325	1337	no	no	2	0.00047181	89.231	1	0	2			1	1
AKNNDLQDNYLTELNR	EEELKKMRAKNNDLQD	NYLTELNRNRSLASQL	R	A	K	N	R	N	1	1	4	2	0	1	1	0	0	0	3	1	0	0	0	0	1	0	1	0	0	0	16	1	1919.93	sp|Q8R4U7|LUZP1_MOUSE	sp|Q8R4U7|LUZP1_MOUSE	318	333	yes	yes	3	0.0020749	58.461	3	0			1	1
AKNPSPPPTRPVSR	FENLQKYKAKNPSPPP	PPTRPVSRKCAINARN	K	A	K	S	R	K	1	2	1	0	0	0	0	0	0	0	0	1	0	0	5	2	1	0	0	1	0	0	14	2	1502.83	tr|F7AT58|F7AT58_MOUSE;tr|Q3UUV0|Q3UUV0_MOUSE;tr|A2AN61|A2AN61_MOUSE;tr|Q8VEH2|Q8VEH2_MOUSE	tr|F7AT58|F7AT58_MOUSE	188	201	yes	no	2	6.6294e-05	98.227	2	0		1			1
AKNWEDEDFYDSDDDTFLDR	EAVSRKRKAKNWEDED	DDDTFLDRTGLVEKKR	K	A	K	D	R	T	1	1	1	7	0	0	2	0	0	0	1	1	0	2	0	1	1	1	1	0	0	0	20	1	2495	tr|E9Q1Q0|E9Q1Q0_MOUSE;tr|E9Q585|E9Q585_MOUSE;tr|E9PX68|E9PX68_MOUSE	tr|E9Q1Q0|E9Q1Q0_MOUSE	401	420	yes	no	3	0.058079	23.536	2	0		1		1
AKPAAQSEEETATSPAASPTPQSAER	AGPEPEVRAKPAAQSE	PTPQSAERSPSQEPSA	R	A	K	E	R	S	7	1	0	0	0	2	4	0	0	0	0	1	0	0	4	4	3	0	0	0	0	0	26	1	2611.24	sp|Q8JZQ9|EIF3B_MOUSE	sp|Q8JZQ9|EIF3B_MOUSE	62	87	yes	yes	2;3	6.4876e-47	201.66	3	0			6	3	3
AKPAAQSEEETATSPAASPTPQSAERSPSQEPSAPGK	AGPEPEVRAKPAAQSE	QEPSAPGKAEAVGEQA	R	A	K	G	K	A	8	1	0	0	0	3	5	1	0	0	0	2	0	0	7	7	3	0	0	0	0	0	37	2	3676.75	sp|Q8JZQ9|EIF3B_MOUSE	sp|Q8JZQ9|EIF3B_MOUSE	62	98	yes	yes	4	0.00010795	48.29	3	0			2	1	1
AKPAMPQDSVPSPR	DEVAPAKKAKPAMPQD	QDSVPSPRSLQGKSAT	K	A	K	P	R	S	2	1	0	1	0	1	0	0	0	0	0	1	1	0	4	2	0	0	0	1	0	0	14	1	1479.75	tr|Q3V117|Q3V117_MOUSE;tr|Q3TS02|Q3TS02_MOUSE	tr|Q3V117|Q3V117_MOUSE	470	483	yes	no	2	0.0035886	69.747	2	0		1			1
AKPCGVRLSGEAR	________________	VRLSGEARKQVDVFRQ	M	A	K	A	R	K	2	2	0	0	1	0	1	2	0	0	1	1	0	0	1	1	0	0	0	1	0	0	13	2	1399.74	sp|P97372|PSME2_MOUSE	sp|P97372|PSME2_MOUSE	2	14	yes	yes	2	0.0088681	43.37	2	0		1		1
AKPPPGGEQEPPPPAPQDVEMKEEAAAGSGSTGEGDGK	ARRRGADKAKPPPGGE	STGEGDGKAAATEHSQ	K	A	K	G	K	A	5	0	0	2	0	2	6	7	0	0	0	3	1	0	8	2	1	0	0	1	0	0	38	2	3698.7	sp|P14685|PSMD3_MOUSE	sp|P14685|PSMD3_MOUSE	15	52	yes	yes	3;4	2.0879e-30	141.76	2.6	0.49		2	3	3	2
AKPSPEHAPTISAPDASGPQK	SALDDFDKAKPSPEHA	PDASGPQKRAPGDTAK	K	A	K	Q	K	R	4	0	0	1	0	1	1	1	1	1	0	2	0	0	5	3	1	0	0	0	0	0	21	1	2085.05	sp|Q8VCI5|PEX19_MOUSE	sp|Q8VCI5|PEX19_MOUSE	32	52	yes	yes	2;3	0.0011368	69.578	2	0		2			2
AKSPQPPVEEEDEHFDDTVVCLDTYNCDLHFK	IEENKYSRAKSPQPPV	YNCDLHFKISRDRLSA	R	A	K	F	K	I	1	0	1	5	2	1	4	0	2	0	2	2	0	2	3	1	2	0	1	3	0	0	32	1	3833.68	tr|G3XA10|G3XA10_MOUSE;sp|Q8VEK3|HNRPU_MOUSE	tr|G3XA10|G3XA10_MOUSE	245	276	yes	no	3;4;5	1.8635e-38	180.75	2.07	0.703	6	14	8	14	14
AKSRDIGAK	ESQVNKLRAKSRDIGA	KSRDIGAKGLNEE___	R	A	K	A	K	G	2	1	0	1	0	0	0	1	0	1	0	2	0	0	0	1	0	0	0	0	0	0	9	2	944.54	sp|Q91Z83|MYH7_MOUSE;sp|Q02566|MYH6_MOUSE	sp|Q91Z83|MYH7_MOUSE	1922	1930	no	no	2	0.015375	73.435	2	0		1		1
AKSVLKK	INRNEENRAKSVLKKL	RAKSVLKKLRGTADVT	R	A	K	K	K	L	1	0	0	0	0	0	0	0	0	0	1	3	0	0	0	1	0	0	0	1	0	0	7	2	772.517	sp|P17809|GTR1_MOUSE	sp|P17809|GTR1_MOUSE	224	230	yes	yes	2	0.013491	106.2	2.67	0.471		1	2	2	1
AKVDEFPLCGHMVSDEYEQLSSEALEAAR	IFDLGRKKAKVDEFPL	SEALEAARICANKYMV	K	A	K	A	R	I	4	1	0	2	1	1	5	1	1	0	3	1	1	1	1	3	0	0	1	2	0	0	29	1	3280.5	tr|I7HLV2|I7HLV2_MOUSE;sp|Q6ZWV3|RL10_MOUSE;tr|B7FAU6|B7FAU6_MOUSE;sp|P86048|RL10L_MOUSE	tr|I7HLV2|I7HLV2_MOUSE	41	69	yes	no	3;4	8.2134e-07	76.002	1	0	3			1	2
AKVETPPLSASPPQQRPPGPGTGDSAQTLPSLR	GQLAGPGKAKVETPPL	AQTLPSLRVEVESGGS	K	A	K	L	R	V	3	2	0	1	0	3	1	3	0	0	3	1	0	0	8	4	3	0	0	1	0	0	33	2	3336.74	sp|Q9EQN3|T22D4_MOUSE;tr|Q3U1U6|Q3U1U6_MOUSE	sp|Q9EQN3|T22D4_MOUSE	179	211	yes	no	3;4	5.7985e-32	155.46	1	0	4			2	2
ALAAAGYDVEK	VSLAALKKALAAAGYD	AAGYDVEKNNSRIKLG	K	A	L	E	K	N	4	0	0	1	0	0	1	1	0	0	1	1	0	0	0	0	0	0	1	1	0	0	11	0	1106.56	sp|P43274|H14_MOUSE;sp|Q07133|H1T_MOUSE;tr|I7HFT9|I7HFT9_MOUSE;sp|P43277|H13_MOUSE;sp|P15864|H12_MOUSE	sp|P43277|H13_MOUSE	66	76	no	no	2	0.0032827	75.819	2.5	0.5		1	1	1	1
ALAAAGYDVEKNNSR	VSLAALKKALAAAGYD	DVEKNNSRIKLGLKSL	K	A	L	S	R	I	4	1	2	1	0	0	1	1	0	0	1	1	0	0	0	1	0	0	1	1	0	0	15	1	1577.78	sp|P43274|H14_MOUSE;sp|Q07133|H1T_MOUSE;tr|I7HFT9|I7HFT9_MOUSE;sp|P43277|H13_MOUSE;sp|P15864|H12_MOUSE	sp|P43277|H13_MOUSE	66	80	no	no	2;3	9.9282e-11	117.2	2	0		4		2	2
ALAAGGYDVEKNNSR	VSLPALKKALAAGGYD	DVEKNNSRIKLGLKSL	K	A	L	S	R	I	3	1	2	1	0	0	1	2	0	0	1	1	0	0	0	1	0	0	1	1	0	0	15	1	1563.76	sp|P43276|H15_MOUSE	sp|P43276|H15_MOUSE	65	79	yes	yes	2	2.2026e-05	97.797	2	0		1		1
ALAAPAVPPAPGPPGPRSPQREPQR	PQLAPPARALAAPAVP	SPQREPQRVSHEQFRA	R	A	L	Q	R	V	5	3	0	0	0	2	1	2	0	0	1	0	0	0	9	1	0	0	0	1	0	0	25	2	2513.36	sp|Q8BTW9|PAK4_MOUSE	sp|Q8BTW9|PAK4_MOUSE	276	300	yes	yes	3	0.0010086	53.197	1	0	1				1
ALAEEDSEDELPSDVDFNDPYFAEEVKK	KRLKKKQKALAEEDSE	YFAEEVKKIGIKKKSM	K	A	L	K	K	I	3	0	1	5	0	0	6	0	0	0	2	2	0	2	2	2	0	0	1	2	0	0	28	1	3200.42	sp|Q3V1V3|ESF1_MOUSE	sp|Q3V1V3|ESF1_MOUSE	645	672	yes	yes	3	0.00018788	56.783	2	0		2		2
ALAEEVEVQDGPNDDGEMFMR	CYTEEEAKALAEEVEV	DDGEMFMRPGKLSDYF	K	A	L	M	R	P	2	1	1	3	0	1	4	2	0	0	1	0	2	1	1	0	0	0	0	2	0	0	21	0	2351	sp|Q9D0M3-2|CY1_MOUSE;sp|Q9D0M3|CY1_MOUSE	sp|Q9D0M3-2|CY1_MOUSE	88	108	yes	no	2;3	6.683e-26	171.79	2.2	0.4		4	1	3	2
ALAEEVEVQDGPNDDGEMFMRPGK	CYTEEEAKALAEEVEV	EMFMRPGKLSDYFPKP	K	A	L	G	K	L	2	1	1	3	0	1	4	3	0	0	1	1	2	1	2	0	0	0	0	2	0	0	24	1	2633.17	sp|Q9D0M3-2|CY1_MOUSE;sp|Q9D0M3|CY1_MOUSE	sp|Q9D0M3-2|CY1_MOUSE	88	111	yes	no	2;3;4	3.56e-47	206.34	2.11	0.487	3	33	8	22	22
ALAGFSSWLFKPELAEDSPDNDSPDNDTVNPWR	________________	NDTVNPWRELLQKINV	R	A	L	W	R	E	3	1	3	5	0	0	2	1	0	0	3	1	0	2	4	4	1	2	0	1	0	0	33	1	3689.69	sp|P70213|FV1_MOUSE	sp|P70213|FV1_MOUSE	6	38	yes	yes	3	5.5107e-25	137.5	1	0	2			1	1
ALAIDHLNEDQLR	KILAERRKALAIDHLN	HLNEDQLREKAKELWQ	K	A	L	L	R	E	2	1	1	2	0	1	1	0	1	1	3	0	0	0	0	0	0	0	0	0	0	0	13	0	1506.78	sp|P50752-2|TNNT2_MOUSE;sp|P50752-3|TNNT2_MOUSE;tr|K3W4R6|K3W4R6_MOUSE;sp|P50752-4|TNNT2_MOUSE;tr|K3W4R7|K3W4R7_MOUSE;sp|P50752|TNNT2_MOUSE;tr|Q6P3Z7|Q6P3Z7_MOUSE;tr|J3QQ13|J3QQ13_MOUSE	sp|P50752-2|TNNT2_MOUSE	218	230	yes	no	2;3	2.7603e-10	161.21	3	0			4	2	2
ALAIDHLNEDQLREK	KILAERRKALAIDHLN	NEDQLREKAKELWQSI	K	A	L	E	K	A	2	1	1	2	0	1	2	0	1	1	3	1	0	0	0	0	0	0	0	0	0	0	15	1	1763.92	sp|P50752-2|TNNT2_MOUSE;sp|P50752-3|TNNT2_MOUSE;tr|K3W4R6|K3W4R6_MOUSE;sp|P50752-4|TNNT2_MOUSE;tr|K3W4R7|K3W4R7_MOUSE;sp|P50752|TNNT2_MOUSE;tr|Q6P3Z7|Q6P3Z7_MOUSE;tr|J3QQ13|J3QQ13_MOUSE	sp|P50752-2|TNNT2_MOUSE	218	232	yes	no	3	0.051336	29.58	3	0			1	1
ALALTGNQGIEAAMDWLMEHEDDPDVDEPLETPLSHVLGR	FPRGRAEKALALTGNQ	PLSHVLGREPTPSEQV	K	A	L	G	R	E	4	1	1	5	0	1	5	3	2	1	6	0	2	0	3	1	2	1	0	2	0	0	40	0	4384.06	sp|Q922Y1|UBXN1_MOUSE	sp|Q922Y1|UBXN1_MOUSE	23	62	yes	yes	4	2.0083e-30	131.32	1	0	2			1	1
ALANVATVLAR	NFVTDTAKALANVATV	NVATVLARALYELAGG	K	A	L	A	R	A	4	1	1	0	0	0	0	0	0	0	2	0	0	0	0	0	1	0	0	2	0	0	11	0	1097.66	sp|P57716|NICA_MOUSE	sp|P57716|NICA_MOUSE	485	495	yes	yes	2	0.00053467	102.53	1	0	1				1
ALANVNIGSLICNVGAGGPAPAAGAAPAGGAAPSTAAAPAEEK	FWPGLFAKALANVNIG	AAAPAEEKKVEAKKEE	K	A	L	E	K	K	15	0	3	0	1	0	2	7	0	2	2	1	0	0	5	2	1	0	0	2	0	0	43	0	3781.91	sp|P47955|RLA1_MOUSE	sp|P47955|RLA1_MOUSE	50	92	yes	yes	4	0.0017365	39.664	1	0	2			1	1
ALASQLQDSLK	EGESPQARALASQLQD	SQLQDSLKDLKAQMQE	R	A	L	L	K	D	2	0	0	1	0	2	0	0	0	0	3	1	0	0	0	2	0	0	0	0	0	0	11	0	1172.64	sp|Q64727|VINC_MOUSE	sp|Q64727|VINC_MOUSE	571	581	yes	yes	2	0.00038477	108.7	1	0	2			1	1
ALDASGHHETLGEEQRPVFK	LFDLTPTKALDASGHH	EEQRPVFKQHIPANTK	K	A	L	F	K	Q	2	1	0	1	0	1	3	2	2	0	2	1	0	1	1	1	1	0	0	1	0	0	20	1	2220.09	sp|Q91WI7|ITFG2_MOUSE;sp|Q91WI7-2|ITFG2_MOUSE	sp|Q91WI7|ITFG2_MOUSE	100	119	yes	no	3	0.00075481	70.345	2	0		1			1
ALDELMDGDIIVFQKDDPENDNSELPTAK	DYDVSLDKALDELMDG	NSELPTAKEYFRDLYH	K	A	L	A	K	E	2	0	2	6	0	1	3	1	0	2	3	2	1	1	2	1	1	0	0	1	0	0	29	1	3231.51	sp|Q6A4J8-3|UBP7_MOUSE;tr|F8VPX1|F8VPX1_MOUSE;sp|Q6A4J8|UBP7_MOUSE;tr|E9PXY8|E9PXY8_MOUSE;sp|Q6A4J8-2|UBP7_MOUSE	sp|Q6A4J8-3|UBP7_MOUSE	757	785	yes	no	3	2.2496e-08	85.184	3	0			2	1	1
ALDFSEAPSFTQPLANR	TYEPPKYKALDFSEAP	FTQPLANRSIIAGYNA	K	A	L	N	R	S	3	1	1	1	0	1	1	0	0	0	2	0	0	2	2	2	1	0	0	0	0	0	17	0	1862.92	tr|E9Q9T8|E9Q9T8_MOUSE;tr|Q3UIK0|Q3UIK0_MOUSE;tr|Q3TF37|Q3TF37_MOUSE;sp|O70468|MYPC3_MOUSE	tr|E9Q9T8|E9Q9T8_MOUSE	1177	1193	yes	no	2	1.3768e-17	169.92	1	0	2			1	1
ALDGDFSEDNR	ANLVKTIKALDGDFSE	GDFSEDNRNKCRIATT	K	A	L	N	R	N	1	1	1	3	0	0	1	1	0	0	1	0	0	1	0	1	0	0	0	0	0	0	11	0	1237.52	tr|E9PUM4|E9PUM4_MOUSE;sp|Q71LX4|TLN2_MOUSE	tr|E9PUM4|E9PUM4_MOUSE	1547	1557	yes	no	2	1.0908e-06	145.46	2.6	0.8	1		4	3	2
ALDGDFTEENR	ANLVKTIKALDGDFTE	GDFTEENRAQCRAATA	K	A	L	N	R	A	1	1	1	2	0	0	2	1	0	0	1	0	0	1	0	0	1	0	0	0	0	0	11	0	1265.55	sp|P26039|TLN1_MOUSE	sp|P26039|TLN1_MOUSE	1545	1555	yes	yes	2	5.4205e-06	133.89	2.33	0.943	1		2	2	1
ALDGPEQMELEEGK	________________	QMELEEGKAGSGLRQY	M	A	L	G	K	A	1	0	0	1	0	1	4	2	0	0	2	1	1	0	1	0	0	0	0	0	0	0	14	0	1544.7	tr|Q8K1K2|Q8K1K2_MOUSE;sp|P62196|PRS8_MOUSE	tr|Q8K1K2|Q8K1K2_MOUSE	2	15	yes	no	2	9.4279e-07	128.76	3	0			2	1	1
ALDLDPSK	PQFLSVQKALDLDPSK	ALDLDPSKTNVSGGAI	K	A	L	S	K	T	1	0	0	2	0	0	0	0	0	0	2	1	0	0	1	1	0	0	0	0	0	0	8	0	857.449	sp|Q8BWT1|THIM_MOUSE	sp|Q8BWT1|THIM_MOUSE	333	340	yes	yes	2	0.001766	104.06	2.5	0.5		1	1	1	1
ALDLFSDNAPPPELLEIINEDIAK	TRSDIVSRALDLFSDN	IINEDIAKKTCEEHQL	R	A	L	A	K	K	3	0	2	3	0	0	3	0	0	3	4	1	0	1	3	1	0	0	0	0	0	0	24	0	2636.36	sp|Q922R8|PDIA6_MOUSE;tr|Q3TML0|Q3TML0_MOUSE	sp|Q922R8|PDIA6_MOUSE	265	288	yes	no	2;3	1.0972e-25	155.25	1	0	6			3	3
ALDQASEEIWNDFR	RTTSEEKKALDQASEE	EEIWNDFREAAEAHRQ	K	A	L	F	R	E	2	1	1	2	0	1	2	0	0	1	1	0	0	1	0	1	0	1	0	0	0	0	14	0	1692.77	tr|Q3TMN1|Q3TMN1_MOUSE;sp|O08663|MAP2_MOUSE;tr|Q3UI33|Q3UI33_MOUSE;tr|M0QW48|M0QW48_MOUSE;tr|M0QWM9|M0QWM9_MOUSE;tr|M0QW69|M0QW69_MOUSE	tr|Q3TMN1|Q3TMN1_MOUSE	134	147	yes	no	2;3	1.2925e-50	241.42	2.33	0.943	2		4	4	2
ALDYIASK	HKIANVNKALDYIASK	ALDYIASKGVKLVSIG	K	A	L	S	K	G	2	0	0	1	0	0	0	0	0	1	1	1	0	0	0	1	0	0	1	0	0	0	8	0	879.47	sp|Q9JI91|ACTN2_MOUSE;tr|D3YY95|D3YY95_MOUSE	sp|Q9JI91|ACTN2_MOUSE	103	110	yes	no	1	0.059542	70.856	2	0		1			1
ALDYVQDHSSGVSNEVSIYQSSIDR	SPTRPPKKALDYVQDH	IYQSSIDRSLERPSSS	K	A	L	D	R	S	1	1	1	3	0	2	1	1	1	2	1	0	0	0	0	6	0	0	2	3	0	0	25	0	2768.29	sp|Q3UTJ2-2|SRBS2_MOUSE;tr|B9EKP8|B9EKP8_MOUSE;tr|F6ZWT0|F6ZWT0_MOUSE;tr|D3Z080|D3Z080_MOUSE;tr|E9Q8K9|E9Q8K9_MOUSE;sp|Q3UTJ2-5|SRBS2_MOUSE;tr|F6V513|F6V513_MOUSE	tr|D3Z080|D3Z080_MOUSE	358	382	no	no	3	1.3061e-19	147.45	1	0	1			1
ALEDETKNHEAQIQDMR	QEVAELKKALEDETKN	EAQIQDMRQRHATALE	K	A	L	M	R	Q	2	1	1	2	0	2	3	0	1	1	1	1	1	0	0	0	1	0	0	0	0	0	17	1	2026.94	sp|Q61879|MYH10_MOUSE;tr|Q5SV64|Q5SV64_MOUSE;tr|Q3UH59|Q3UH59_MOUSE	sp|Q61879|MYH10_MOUSE	1182	1198	yes	no	2;3	2.2549e-13	162.77	2	0		2		2
ALEDFADNIK	SMETIGAKALEDFADN	EDFADNIKNDPDKEYN	K	A	L	I	K	N	2	0	1	2	0	0	1	0	0	1	1	1	0	1	0	0	0	0	0	0	0	0	10	0	1134.56	sp|O35250-2|EXOC7_MOUSE;tr|A2AAN0|A2AAN0_MOUSE;sp|O35250|EXOC7_MOUSE	sp|O35250-2|EXOC7_MOUSE	393	402	yes	no	2	0.0022456	83.862	2.5	0.5		1	1	1	1
ALEEALEAKEEFER	TKALSLARALEEALEA	EAKEEFERQNKQLRAD	R	A	L	E	R	Q	3	1	0	0	0	0	6	0	0	0	2	1	0	1	0	0	0	0	0	0	0	0	14	1	1662.81	sp|Q61879|MYH10_MOUSE;tr|Q5SV64|Q5SV64_MOUSE;tr|Q3UH59|Q3UH59_MOUSE	sp|Q61879|MYH10_MOUSE	1491	1504	yes	no	2	4.8484e-07	136.33	2	0		1			1
ALEEEEEDDRPYDPEEEYNPDR	FGQFSKDKALEEEEED	EEEYNPDRAFHTLLAE	K	A	L	D	R	A	1	2	1	4	0	0	8	0	0	0	1	0	0	0	3	0	0	0	2	0	0	0	22	1	2738.11	sp|Q8C9B9|DIDO1_MOUSE	sp|Q8C9B9|DIDO1_MOUSE	1370	1391	yes	yes	2;3	1.5109e-50	221.85	2.5	0.5		2	2	2	2
ALEEEEMEQVGQAEHLEEEHDPSPEEQDRDWR	QVEEEHRKALEEEEME	EEQDRDWRDQQGQNAA	K	A	L	W	R	D	2	2	0	3	0	3	11	1	2	0	2	0	1	0	2	1	0	1	0	1	0	0	32	1	3875.65	tr|F6RUD1|F6RUD1_MOUSE;sp|Q8BXA1|GOLI4_MOUSE;tr|D3YVW2|D3YVW2_MOUSE	tr|F6RUD1|F6RUD1_MOUSE	101	132	yes	no	5	0.0060554	38.185	3	0			1		1
ALEEHSLKNGLK				A	L	L	K		1	0	1	0	0	0	2	1	1	0	3	2	0	0	0	1	0	0	0	0	0	0	12	1	1337.73		REV__tr|Q6W3E0|Q6W3E0_MOUSE			yes	yes	2	0.015526	59.198	3	0			1	1
ALEENNNFSK	HEREVLQKALEENNNF	EENNNFSKMAEEKLIL	K	A	L	S	K	M	1	0	3	0	0	0	2	0	0	0	1	1	0	1	0	1	0	0	0	0	0	0	10	0	1164.54	sp|P55821|STMN2_MOUSE	sp|P55821|STMN2_MOUSE	120	129	yes	yes	2	0.00063061	104.22	2.4	0.8	1	1	3	3	2
ALEESNYELEGK	ASYLDKVRALEESNYE	SNYELEGKIKEWYEKH	R	A	L	G	K	I	1	0	1	0	0	0	4	1	0	0	2	1	0	0	0	1	0	0	1	0	0	0	12	0	1380.64	CON__P13645;sp|P02535-3|K1C10_MOUSE;tr|A2A513|A2A513_MOUSE;sp|P02535-2|K1C10_MOUSE;sp|P02535|K1C10_MOUSE;CON__P02535-1	CON__P13645	166	177	yes	no	2	7.3e-07	98.105	3	0			1	1
ALEKPVLAEPQEPAASVDTAGPEPSCSPAAGAAVLSQR	DLPVPEGKALEKPVLA	GAAVLSQREEEAAAEG	K	A	L	Q	R	E	9	1	0	1	1	2	4	2	0	0	3	1	0	0	6	4	1	0	0	3	0	0	38	1	3770.88	sp|Q9CYA6|ZCHC8_MOUSE	sp|Q9CYA6|ZCHC8_MOUSE	575	612	yes	yes	3	0.0047743	40.022	1	0	1			1
ALEKVEEVEEDSEVLATEK	TLQRAGPKALEKVEEV	SEVLATEKEKDVVPEG	K	A	L	E	K	E	2	0	0	1	0	0	7	0	0	0	2	2	0	0	0	1	1	0	0	3	0	0	19	1	2146.05	sp|Q9WTQ5|AKA12_MOUSE;sp|Q9WTQ5-2|AKA12_MOUSE	sp|Q9WTQ5|AKA12_MOUSE	1048	1066	yes	no	3	1.9151e-05	88.574	3	0			2	1	1
ALELAIEAGAEDVKEAEDEEEKNLFK	KKAVNLERALELAIEA	EEEKNLFKFICDASSL	R	A	L	F	K	F	5	0	1	2	0	0	8	1	0	1	3	3	0	1	0	0	0	0	0	1	0	0	26	2	2889.41	sp|Q8K0Z7|TACO1_MOUSE	sp|Q8K0Z7|TACO1_MOUSE	203	228	yes	yes	3;4	2.1188e-33	170.65	2	0		4		2	2
ALELDPDNDTYK	EAVAYYKKALELDPDN	DPDNDTYKSNLKIAEL	K	A	L	Y	K	S	1	0	1	3	0	0	1	0	0	0	2	1	0	0	1	0	1	0	1	0	0	0	12	0	1392.64	sp|Q8BJU0-2|SGTA_MOUSE;sp|Q8BJU0|SGTA_MOUSE	sp|Q8BJU0-2|SGTA_MOUSE	185	196	yes	no	2	3.4425e-06	131.17	2.2	0.748	1	2	2	3	2
ALELDSNNEK	AAIESCNKALELDSNN	ELDSNNEKGLFRRGEA	K	A	L	E	K	G	1	0	2	1	0	0	2	0	0	0	2	1	0	0	0	1	0	0	0	0	0	0	10	0	1131.54	sp|P30416|FKBP4_MOUSE	sp|P30416|FKBP4_MOUSE	345	354	yes	yes	1;2	2.1645e-08	185.81	3	0			4	2	2
ALELEEFQNIGTSLGCDEAEPAAK	VIACAKQKALELEEFQ	DEAEPAAKRRCLEREQ	K	A	L	A	K	R	4	0	1	1	1	1	5	2	0	1	3	1	0	1	1	1	1	0	0	0	0	0	24	0	2591.21	sp|P43247|MSH2_MOUSE	sp|P43247|MSH2_MOUSE	848	871	yes	yes	3	0.0088625	38.562	1	0	1			1
ALELENDR	AHYIDRVRALELENDR	ALELENDRLLLRISEK	R	A	L	D	R	L	1	1	1	1	0	0	2	0	0	0	2	0	0	0	0	0	0	0	0	0	0	0	8	0	958.472	sp|P21619|LMNB2_MOUSE	sp|P21619|LMNB2_MOUSE	44	51	yes	yes	2	0.0099619	82.452	3	0			1	1
ALELEQER	ELEEQTRRALELEQER	ALELEQERKRAQSEAE	R	A	L	E	R	K	1	1	0	0	0	1	3	0	0	0	2	0	0	0	0	0	0	0	0	0	0	0	8	0	986.503	sp|P26041|MOES_MOUSE;sp|P26043|RADI_MOUSE	sp|P26041|MOES_MOUSE	372	379	no	no	2	0.000509	123.98	3	0			2	1	1
ALELLNYLAALNDDGDLTELGSMMAEFPLDPQLAK	PAPETLMRALELLNYL	PLDPQLAKMVIASCDY	R	A	L	A	K	M	5	0	2	4	0	1	3	2	0	0	9	1	2	1	2	1	1	0	1	0	0	0	35	0	3790.87	sp|O35286|DHX15_MOUSE	sp|O35286|DHX15_MOUSE	539	573	yes	yes	3;4	1.3617e-10	86.771	1	0	2			1	1
ALEQFLQEYFDGNLK	EEFSRDGKALEQFLQE	EYFDGNLKRYLKSEPI	K	A	L	L	K	R	1	0	1	1	0	2	2	1	0	0	3	1	0	2	0	0	0	0	1	0	0	0	15	0	1813.89	sp|P27773|PDIA3_MOUSE	sp|P27773|PDIA3_MOUSE	348	362	yes	yes	3	0.0071375	50.305	1	0	1				1
ALEQFLQEYFDGNLKR	EEFSRDGKALEQFLQE	YFDGNLKRYLKSEPIP	K	A	L	K	R	Y	1	1	1	1	0	2	2	1	0	0	3	1	0	2	0	0	0	0	1	0	0	0	16	1	1969.99	sp|P27773|PDIA3_MOUSE	sp|P27773|PDIA3_MOUSE	348	363	yes	yes	3	8.3586e-05	81.526	1	0	1				1
ALEQQVEEMKTQLEELEDELQATEDAK	HELEKSKRALEQQVEE	LQATEDAKLRLEVNLQ	R	A	L	A	K	L	3	0	0	2	0	4	8	0	0	0	4	2	1	0	0	0	2	0	0	1	0	0	27	1	3146.48	sp|Q8VDD5|MYH9_MOUSE	sp|Q8VDD5|MYH9_MOUSE	1529	1555	yes	yes	3;4	6.4882e-19	132.28	2.33	0.943	1		2	1	2
ALESPERPFLAILGGAK	KELNYFAKALESPERP	LAILGGAKVADKIQLI	K	A	L	A	K	V	3	1	0	0	0	0	2	2	0	1	3	1	0	1	2	1	0	0	0	0	0	0	17	1	1767.99	sp|P09411|PGK1_MOUSE;tr|S4R2M7|S4R2M7_MOUSE	sp|P09411|PGK1_MOUSE	200	216	yes	no	2;3	4.0233e-10	141.08	1	0	7			3	4
ALETMAEQTTDVVHSPSTDTTPGPDTEAALAK	VKEQLPAKALETMAEQ	DTEAALAKDIEEITKP	K	A	L	A	K	D	5	0	0	3	0	1	3	1	1	0	2	1	1	0	3	2	7	0	0	2	0	0	32	0	3283.54	sp|P27546-3|MAP4_MOUSE;sp|P27546-2|MAP4_MOUSE;tr|E9QPW8|E9QPW8_MOUSE;sp|P27546|MAP4_MOUSE	sp|P27546-3|MAP4_MOUSE	240	271	yes	no	3;4	7.5134e-22	135.44	2	0		4		2	2
ALEYLQQEVEER	ELRSMFTRALEYLQQE	LQQEVEERFSESGDPS	R	A	L	E	R	F	1	1	0	0	0	2	4	0	0	0	2	0	0	0	0	0	0	0	1	1	0	0	12	0	1505.74	sp|Q9JLI8|SART3_MOUSE	sp|Q9JLI8|SART3_MOUSE	453	464	yes	yes	2	2.1213e-11	123.95	2	0		2		1	1
ALFQDVQKPSQDEWGK	FQNDRGGRALFQDVQK	PSQDEWGKTQEAMEAA	R	A	L	G	K	T	1	0	0	2	0	3	1	1	0	0	1	2	0	1	1	1	0	1	0	1	0	0	16	1	1874.92	tr|Q9CPX4|Q9CPX4_MOUSE;sp|P29391|FRIL1_MOUSE;sp|P49945|FRIL2_MOUSE	tr|Q9CPX4|Q9CPX4_MOUSE	77	92	yes	no	2	0.0025564	68.127	1	0	1				1
ALFQVNQWLTWLETAEEEESEEEAD	QEFPGKGKALFQVNQW	EESEEEAD________	K	A	L	A	D	-	3	0	1	1	0	2	8	0	0	0	3	0	0	1	0	1	2	2	0	1	0	0	25	0	2995.32	tr|F7CBP1|F7CBP1_MOUSE;sp|Q62448-2|IF4G2_MOUSE;tr|G3XA17|G3XA17_MOUSE;sp|Q62448|IF4G2_MOUSE	tr|F7CBP1|F7CBP1_MOUSE	844	868	yes	no	3	0.0083043	38.724	1	0	2			1	1
ALGALVDNCAPGLCPDWEAWDPNQPVQNAR	NRDWQDGKALGALVDN	NQPVQNAREAMQQADD	K	A	L	A	R	E	5	1	3	3	2	2	1	2	0	0	3	0	0	0	4	0	0	2	0	2	0	0	30	0	3333.53	sp|Q8VHX6-2|FLNC_MOUSE;tr|D3YW87|D3YW87_MOUSE;sp|Q8VHX6|FLNC_MOUSE;tr|D3Z576|D3Z576_MOUSE	sp|Q8VHX6-2|FLNC_MOUSE	191	220	yes	no	3	6.7358e-06	60.951	1	0	1				1
ALGLAEEDEED	PARAPGTRALGLAEED	LAEEDEED________	R	A	L	E	D	-	2	0	0	2	0	0	4	1	0	0	2	0	0	0	0	0	0	0	0	0	0	0	11	0	1189.5	tr|G3UYJ5|G3UYJ5_MOUSE;sp|P47802|MTX1_MOUSE;tr|D3Z3F4|D3Z3F4_MOUSE;tr|D3YVW0|D3YVW0_MOUSE;tr|F7C846|F7C846_MOUSE	tr|G3UYJ5|G3UYJ5_MOUSE	152	162	yes	no	1	3.0724e-21	201.49	1	0	1			1
ALGLEESPEEEGK	GAVPEKTRALGLEESP	ESPEEEGKAREQEEKY	R	A	L	G	K	A	1	0	0	0	0	0	5	2	0	0	2	1	0	0	1	1	0	0	0	0	0	0	13	0	1386.65	sp|Q9QYR6|MAP1A_MOUSE;sp|Q9QYR6-2|MAP1A_MOUSE;tr|A2ARP8|A2ARP8_MOUSE	sp|Q9QYR6|MAP1A_MOUSE	1600	1612	yes	no	2	0.059311	50.46	2	0		1			1
ALGQNPTNAEVLR	GQCGDVLRALGQNPTN	PTNAEVLRVLGKPKPE	R	A	L	L	R	V	2	1	2	0	0	1	1	1	0	0	2	0	0	0	1	0	1	0	0	1	0	0	13	0	1381.73	tr|A2A6Q8|A2A6Q8_MOUSE;tr|Q9CZ19|Q9CZ19_MOUSE;sp|P09541|MYL4_MOUSE	tr|A2A6Q8|A2A6Q8_MOUSE	80	92	yes	no	2	0.00013723	93.766	2	1	1		1	1	1
ALGQNPTQAEVLR	GQCGDVLRALGQNPTQ	PTQAEVLRVLGKPKQE	R	A	L	L	R	V	2	1	1	0	0	2	1	1	0	0	2	0	0	0	1	0	1	0	0	1	0	0	13	0	1395.75	sp|P09542|MYL3_MOUSE	sp|P09542|MYL3_MOUSE	91	103	yes	yes	2	6.6746e-10	154.28	2	1	2		2	2	2
ALGSLEGSPSLPDQDKADCIEVQVQSSDTPVTQTTEAVK	MPHSERGKALGSLEGS	TQTTEAVKKVEETVAT	K	A	L	V	K	K	3	0	0	4	1	4	3	2	0	1	3	2	0	0	3	5	4	0	0	4	0	0	39	1	4099.97	sp|Q9WTQ5|AKA12_MOUSE;sp|Q9WTQ5-2|AKA12_MOUSE	sp|Q9WTQ5|AKA12_MOUSE	1348	1386	yes	no	3	2.8968e-12	83.826	1	0	1				1
ALGVISNFQSSPK	GQVDDGGKALGVISNF	SNFQSSPKYGSEEDCS	K	A	L	P	K	Y	1	0	1	0	0	1	0	1	0	1	1	1	0	1	1	3	0	0	0	1	0	0	13	0	1346.72	sp|Q69ZZ6-3|TMCC1_MOUSE;sp|Q69ZZ6-2|TMCC1_MOUSE;sp|Q69ZZ6|TMCC1_MOUSE;tr|F8WJ98|F8WJ98_MOUSE	sp|Q69ZZ6-3|TMCC1_MOUSE	80	92	yes	no	2	2.9654e-05	118.21	1	0	2			1	1
ALHEQEIDCQLVEAVDGK	DRRERMLRALHEQEID	LVEAVDGKAMNTSQVE	R	A	L	G	K	A	2	0	0	2	1	2	3	1	1	1	2	1	0	0	0	0	0	0	0	2	0	0	18	0	2052.98	sp|Q8K297|GT251_MOUSE	sp|Q8K297|GT251_MOUSE	356	373	yes	yes	3	4.3518e-08	110.74	2	0		2		1	1
ALHGAQTSDEER	HVQAQRAKALHGAQTS	AQTSDEERFLR_____	K	A	L	E	R	F	2	1	0	1	0	1	2	1	1	0	1	0	0	0	0	1	1	0	0	0	0	0	12	0	1312.6	tr|F8WHU8|F8WHU8_MOUSE;sp|Q9D8T7|SLIRP_MOUSE	tr|F8WHU8|F8WHU8_MOUSE	88	99	yes	no	2	0.00061058	115.68	1.5	0.5	1	1		1	1
ALINADELANDVAGAEALLDR	TSWVTEMKALINADEL	GAEALLDRHQEHKGEI	K	A	L	D	R	H	6	1	2	3	0	0	2	1	0	1	4	0	0	0	0	0	0	0	0	1	0	0	21	0	2153.1	tr|E9Q447|E9Q447_MOUSE;sp|P16546-2|SPTN1_MOUSE;tr|A3KGU5|A3KGU5_MOUSE;sp|P16546|SPTN1_MOUSE;tr|A3KGU7|A3KGU7_MOUSE	tr|E9Q447|E9Q447_MOUSE	382	402	yes	no	2;3	3.0483e-62	252.55	1	0	4			2	2
ALIQTCLNSPDSPPR	MITSETGKALIQTCLN	NSPDSPPRSDPTTDQR	K	A	L	P	R	S	1	1	1	1	1	1	0	0	0	1	2	0	0	0	3	2	1	0	0	0	0	0	15	0	1667.83	sp|Q9JM73|SRF_MOUSE	sp|Q9JM73|SRF_MOUSE	209	223	yes	yes	2	1.5715e-07	119.37	3	0			1		1
ALIQTCLNSPDSPPRSDPTTDQR	MITSETGKALIQTCLN	SDPTTDQRMSATGFEE	K	A	L	Q	R	M	1	2	1	3	1	2	0	0	0	1	2	0	0	0	4	3	3	0	0	0	0	0	23	1	2568.22	sp|Q9JM73|SRF_MOUSE	sp|Q9JM73|SRF_MOUSE	209	231	yes	yes	2;3	8.5528e-23	162.47	2.5	0.866	1		3	2	2
ALIVEPSRELAEQTLNNVK	KFLPNAPKALIVEPSR	EQTLNNVKQFKKYIDN	K	A	L	V	K	Q	2	1	2	0	0	1	3	0	0	1	3	1	0	0	1	1	1	0	0	2	0	0	19	1	2123.16	sp|Q91VR5|DDX1_MOUSE	sp|Q91VR5|DDX1_MOUSE	289	307	yes	yes	2;3	6.1511e-16	151.96	1	0	4			2	2
ALLALCGGED	DTSGDFMKALLALCGG	LALCGGED________	K	A	L	E	D	-	2	0	0	1	1	0	1	2	0	0	3	0	0	0	0	0	0	0	0	0	0	0	10	0	1017.48	tr|F8WIT2|F8WIT2_MOUSE;sp|P14824|ANXA6_MOUSE	tr|F8WIT2|F8WIT2_MOUSE	658	667	no	no	1;2	6.4271e-07	148.54	2.3	0.64	1	5	4	5	5
ALLAPLASHEAGEAEPGSQER	ETLRGEHRALLAPLAS	AEPGSQERCLLLRRSL	R	A	L	E	R	C	5	1	0	0	0	1	4	2	1	0	3	0	0	0	2	2	0	0	0	0	0	0	21	0	2132.05	sp|O88448|KLC2_MOUSE;tr|D3YXZ3|D3YXZ3_MOUSE;tr|Q91YS4|Q91YS4_MOUSE;tr|D3Z5Y7|D3Z5Y7_MOUSE	sp|O88448|KLC2_MOUSE	37	57	yes	no	3	0.0030517	52.451	2	0		1			1
ALLATASQCQQPAGNK	HTGLKLERALLATASQ	CQQPAGNKLSDLLAPI	R	A	L	N	K	L	4	0	1	0	1	3	0	1	0	0	2	1	0	0	1	1	1	0	0	0	0	0	16	0	1656.83	sp|P40124|CAP1_MOUSE;tr|B1ARS0|B1ARS0_MOUSE	sp|P40124|CAP1_MOUSE	84	99	yes	no	2	0.059847	39.629	1	0	1				1
ALLEEIER	REQLRQEKALLEEIER	ALLEEIERHGEKVEEC	K	A	L	E	R	H	1	1	0	0	0	0	3	0	0	1	2	0	0	0	0	0	0	0	0	0	0	0	8	0	971.529	tr|E9Q3W4|E9Q3W4_MOUSE;sp|Q9QXS1-15|PLEC_MOUSE;tr|E9Q153|E9Q153_MOUSE;sp|Q9QXS1-10|PLEC_MOUSE;sp|Q9QXS1-9|PLEC_MOUSE;tr|E9QKX4|E9QKX4_MOUSE;sp|Q9QXS1-12|PLEC_MOUSE;sp|Q9QXS1-11|PLEC_MOUSE;tr|E9QLJ5|E9QLJ5_MOUSE;sp|Q9QXS1-13|PLEC_MOUSE;tr|E9QMZ5|E9QMZ5_MOUSE;tr|E9PY96|E9PY96_MOUSE;sp|Q9QXS1-5|PLEC_MOUSE;sp|Q9QXS1-3|PLEC_MOUSE;sp|Q9QXS1-16|PLEC_MOUSE;tr|E9QL05|E9QL05_MOUSE;sp|Q9QXS1-4|PLEC_MOUSE;tr…	tr|E9Q3W4|E9Q3W4_MOUSE	1093	1100	yes	no	2	0.0062424	66.351	3	0			1		1
ALLELQLEPEELYQTFQR	LMMNKMDRALLELQLE	ELYQTFQRIVENVNVI	R	A	L	Q	R	I	1	1	0	0	0	3	4	0	0	0	5	0	0	1	1	0	1	0	1	0	0	0	18	0	2219.15	sp|P58252|EF2_MOUSE	sp|P58252|EF2_MOUSE	163	180	yes	yes	2;3	2.2111e-07	109.87	1	0	2			1	1
ALLEQLVSFLSGKDETELAELDR	VEGRNDEKALLEQLVS	TELAELDRALGIDKLV	K	A	L	D	R	A	2	1	0	2	0	1	4	1	0	0	6	1	0	1	0	2	1	0	0	1	0	0	23	1	2575.34	sp|P70365-4|NCOA1_MOUSE;sp|P70365-2|NCOA1_MOUSE;sp|P70365-3|NCOA1_MOUSE;sp|P70365|NCOA1_MOUSE	sp|P70365-4|NCOA1_MOUSE	937	959	yes	no	3	0.0020609	51.827	1	0	1			1
ALLEVVQSGGK	LTIKLVIKALLEVVQS	EVVQSGGKNIELAVMR	K	A	L	G	K	N	1	0	0	0	0	1	1	2	0	0	2	1	0	0	0	1	0	0	0	2	0	0	11	0	1099.62	sp|Q9Z2U0|PSA7_MOUSE;sp|Q9CWH6|PSA7L_MOUSE	sp|Q9Z2U0|PSA7_MOUSE	194	204	yes	no	2	0.01085	67.08	1	0	1				1
ALLFIPR	VEGQLEFRALLFIPRR	RALLFIPRRAPFDLFE	R	A	L	P	R	R	1	1	0	0	0	0	0	0	0	1	2	0	0	1	1	0	0	0	0	0	0	0	7	0	828.522	sp|P11499|HS90B_MOUSE;tr|E9Q3D6|E9Q3D6_MOUSE	sp|P11499|HS90B_MOUSE	331	337	yes	no	2	0.035371	64.776	1	0	1				1
ALLGPAPEDEDEPAADDGPGDQALGAGEPR	RALLEEVRALLGPAPE	ALGAGEPREAEGPGAQ	R	A	L	P	R	E	6	1	0	5	0	1	4	5	0	0	3	0	0	0	5	0	0	0	0	0	0	0	30	0	2929.32	tr|H3BIY2|H3BIY2_MOUSE;sp|Q6ZPU9-2|KBP_MOUSE;tr|E0CXJ9|E0CXJ9_MOUSE;sp|Q6ZPU9|KBP_MOUSE;tr|E0CXN7|E0CXN7_MOUSE	tr|H3BIY2|H3BIY2_MOUSE	48	77	yes	no	3	1.2873e-08	85.184	3	0			2	1	1
ALLLLCGGEDD	DTSGDYKKALLLLCGG	LLCGGEDD________	K	A	L	D	D	-	1	0	0	2	1	0	1	2	0	0	4	0	0	0	0	0	0	0	0	0	0	0	11	0	1174.55	sp|P48036|ANXA5_MOUSE	sp|P48036|ANXA5_MOUSE	309	319	yes	yes	1;2	2.3297e-05	174.27	2.55	0.669	2	5	13	10	10
ALLQQQPEDDSK	NMAKGLHRALLQQQPE	QQPEDDSKRSPRPQDL	R	A	L	S	K	R	1	0	0	2	0	3	1	0	0	0	2	1	0	0	1	1	0	0	0	0	0	0	12	0	1370.67	tr|A2AAN2|A2AAN2_MOUSE;sp|Q8BMA6|SRP68_MOUSE	tr|A2AAN2|A2AAN2_MOUSE	366	377	yes	no	2	8.8662e-05	119.39	3	0			1		1
ALLSLRSPR	RLAAWARRALLSLRSP	LLSLRSPRARRGKARR	R	A	L	P	R	A	1	2	0	0	0	0	0	0	0	0	3	0	0	0	1	2	0	0	0	0	0	0	9	1	1011.62	tr|A2AG46|A2AG46_MOUSE;tr|Q9ER67|Q9ER67_MOUSE;tr|A2AG47|A2AG47_MOUSE	tr|A2AG46|A2AG46_MOUSE	241	249	yes	no	2	0.0014336	97.734	1	0	2			1	1
ALLTTGSLRASSKVLK	SDLADKARALLTTGSL	RASSKVLKNMCENFYK	R	A	L	L	K	N	2	1	0	0	0	0	0	1	0	0	4	2	0	0	0	3	2	0	0	1	0	0	16	2	1643.99	tr|D3Z1M7|D3Z1M7_MOUSE	tr|D3Z1M7|D3Z1M7_MOUSE	498	513	yes	yes	2	0.014247	40.941	2	0		1		1
ALLTVQEPPSFVKEPEPLEVLPGK	VAGSDECRALLTVQEP	PLEVLPGKNITFTSVI	R	A	L	G	K	N	1	0	0	0	0	1	4	1	0	0	4	2	0	1	5	1	1	0	0	3	0	0	24	1	2616.44	sp|A2ASS6|TITIN_MOUSE;tr|E9Q8N1|E9Q8N1_MOUSE;tr|E9Q8K5|E9Q8K5_MOUSE;tr|F7CR78|F7CR78_MOUSE	sp|A2ASS6|TITIN_MOUSE	6773	6796	yes	no	3	0.03472	27.928	1	0	1				1
ALLYLCGGDD	DTKGDYQKALLYLCGG	LYLCGGDD________	K	A	L	D	D	-	1	0	0	2	1	0	0	2	0	0	3	0	0	0	0	0	0	0	1	0	0	0	10	0	1095.49	sp|P07356|ANXA2_MOUSE;tr|B0V2N5|B0V2N5_MOUSE	sp|P07356|ANXA2_MOUSE	330	339	yes	no	1;2	6.1124e-07	149.4	2.04	0.499	3	21	4	7	21
ALMGSPQLVAAVVR	SKKEASRRALMGSPQL	QLVAAVVRTMQNTSDL	R	A	L	V	R	T	3	1	0	0	0	1	0	1	0	0	2	0	1	0	1	1	0	0	0	3	0	0	14	0	1410.8	sp|Q02257|PLAK_MOUSE	sp|Q02257|PLAK_MOUSE	178	191	yes	yes	2;3	8.5554e-11	156.49	1	0	6			3	3
ALMLQGVDLLADAVAVTMGPK	VKFGADARALMLQGVD	VAVTMGPKGRTVIIEQ	R	A	L	P	K	G	4	0	0	2	0	1	0	2	0	0	4	1	2	0	1	0	1	0	0	3	0	0	21	0	2112.13	sp|P63038|CH60_MOUSE;tr|D3Z2F2|D3Z2F2_MOUSE;tr|D3Z7J9|D3Z7J9_MOUSE	sp|P63038|CH60_MOUSE	38	58	yes	no	3	0.00041998	67.227	1	0	1				1
ALNAETPKSSPLPAK	LLDEEVSRALNAETPK	KSSPLPAKGRDPVEIL	R	A	L	A	K	G	3	0	1	0	0	0	1	0	0	0	2	2	0	0	3	2	1	0	0	0	0	0	15	1	1522.84	sp|Q8K3A9|MEPCE_MOUSE	sp|Q8K3A9|MEPCE_MOUSE	183	197	yes	yes	2	1.0658e-07	124.25	2.5	0.5		2	2	2	2
ALNALCNGLIEELNQALETFEQDPAVGAIVLTGGDK	LIQLNRPKALNALCNG	IVLTGGDKAFAAGADI	K	A	L	D	K	A	5	0	3	2	1	2	4	4	0	2	6	1	0	1	1	0	2	0	0	2	0	0	36	0	3782.9	sp|Q8BH95|ECHM_MOUSE	sp|Q8BH95|ECHM_MOUSE	57	92	yes	yes	3;4	7.2939e-12	89.973	1	0	2				2
ALNYSQK	AIVSEIEKALNYSQKC	KALNYSQKCAFLVASL	K	A	L	Q	K	C	1	0	1	0	0	1	0	0	0	0	1	1	0	0	0	1	0	0	1	0	0	0	7	0	822.424	tr|F6Z0V3|F6Z0V3_MOUSE;sp|Q3UVV9|VWA3A_MOUSE	tr|F6Z0V3|F6Z0V3_MOUSE	140	146	yes	no	1	0.028862	40.921	3	0			1		1
ALPAQDPPMEK	SSSSSASRALPAQDPP	AQDPPMEKALSMFSDD	R	A	L	E	K	A	2	0	0	1	0	1	1	0	0	0	1	1	1	0	3	0	0	0	0	0	0	0	11	0	1195.59	sp|P35385|HSPB7_MOUSE	sp|P35385|HSPB7_MOUSE	32	42	yes	yes	2	0.012962	64.64	2	0		1		1
ALPFWNEEIAPK	SLKDTIARALPFWNEE	WNEEIAPKIKAGQRVL	R	A	L	P	K	I	2	0	1	0	0	0	2	0	0	1	1	1	0	1	2	0	0	1	0	0	0	0	12	0	1413.73	sp|O70250|PGAM2_MOUSE	sp|O70250|PGAM2_MOUSE	163	174	yes	yes	2	0.051206	52.495	1	0	1				1
ALQALQAGELESQAAPDEAQGDPELGAVELR	IIRMQLRRALQALQAG	ELGAVELRIEELRHHF	R	A	L	L	R	I	7	1	0	2	0	4	5	3	0	0	5	0	0	0	2	1	0	0	0	1	0	0	31	0	3175.56	sp|P70268|PKN1_MOUSE;sp|P70268-2|PKN1_MOUSE;tr|D6RH37|D6RH37_MOUSE	sp|P70268|PKN1_MOUSE	187	217	yes	no	4	0.0003096	47.383	3	0			1		1
ALQEAHQQALDDLQAEEDK	VKLTKEKKALQEAHQQ	DLQAEEDKVNTLTKAK	K	A	L	D	K	V	4	0	0	3	0	4	3	0	1	0	3	1	0	0	0	0	0	0	0	0	0	0	19	0	2151.01	sp|Q91Z83|MYH7_MOUSE;sp|Q02566|MYH6_MOUSE;tr|B8JJH5|B8JJH5_MOUSE	sp|Q91Z83|MYH7_MOUSE	998	1016	no	no	2;3	8.4329e-99	295.35	1.8	0.4	2	8		6	4
ALQEAHQQALDDLQAEEDKVNTLTK	VKLTKEKKALQEAHQQ	DKVNTLTKAKVKLEQQ	K	A	L	T	K	A	4	0	1	3	0	4	3	0	1	0	4	2	0	0	0	0	2	0	0	1	0	0	25	1	2807.39	sp|Q91Z83|MYH7_MOUSE;sp|Q02566|MYH6_MOUSE;tr|B8JJH5|B8JJH5_MOUSE	sp|Q91Z83|MYH7_MOUSE	998	1022	no	no	3;4	1.7116e-81	264.07	2.57	0.825	5		18	13	10
ALQHSYLHKEESDAE	HKRISAFRALQHSYLH	HKEESDAE________	R	A	L	A	E	-	2	0	0	1	0	1	3	0	2	0	2	1	0	0	0	2	0	0	1	0	0	0	15	1	1755.81	sp|P30285|CDK4_MOUSE	sp|P30285|CDK4_MOUSE	289	303	yes	yes	3	0.03124	40.602	3	0			1	1
ALQLEDGSFCAVPEGSENDMR	EACLAGLRALQLEDGS	EGSENDMRFVYCASCI	R	A	L	M	R	F	2	1	1	2	1	1	3	2	0	0	2	0	1	1	1	2	0	0	0	1	0	0	21	0	2324	sp|Q8BUY9|PGTB1_MOUSE	sp|Q8BUY9|PGTB1_MOUSE	153	173	yes	yes	2;3	3.7319e-14	113.51	2	0		2			2
ALQQHQHGYDSDEEVDSELGTWEHQLR	DMQLLWEKALQQHQHG	GTWEHQLRRMEMDKTR	K	A	L	L	R	R	1	1	0	3	0	4	4	2	3	0	3	0	0	0	0	2	1	1	1	1	0	0	27	0	3206.43	sp|Q8CH02|SUGP1_MOUSE	sp|Q8CH02|SUGP1_MOUSE	473	499	yes	yes	3;4	3.8298e-69	245.62	2	0		4		2	2
ALSAGNIDDALQCYSEAIK	ELKEKGNKALSAGNID	QCYSEAIKLDPQNHVL	K	A	L	I	K	L	4	0	1	2	1	1	1	1	0	2	2	1	0	0	0	2	0	0	1	0	0	0	19	0	2037.97	sp|Q60864|STIP1_MOUSE	sp|Q60864|STIP1_MOUSE	14	32	yes	yes	2	6.5311e-57	244.1	1	0	2			1	1
ALSEVSGEDSEEKDNR	FDSPWTTRALSEVSGE	DSEEKDNRKNNMNRSG	R	A	L	N	R	K	1	1	1	2	0	0	4	1	0	0	1	1	0	0	0	3	0	0	0	1	0	0	16	1	1763.78	sp|Q8R502|LRC8C_MOUSE	sp|Q8R502|LRC8C_MOUSE	174	189	yes	yes	2	7.7936e-05	87.647	2	0		1		1
ALSPLSPVAIEQTTLK	IHNGKKSRALSPLSPV	AIEQTTLKMMQTVGGG	R	A	L	L	K	M	2	0	0	0	0	1	1	0	0	1	3	1	0	0	2	2	2	0	0	1	0	0	16	0	1666.95	sp|Q6KAS7-2|ZN521_MOUSE;sp|Q6KAS7|ZN521_MOUSE	sp|Q6KAS7-2|ZN521_MOUSE	603	618	yes	no	2	0.0016836	69.765	1	0	2			1	1
ALSPVIPIIPR	GRWEQDNRALSPVIPI	PVIPIIPRTGIPVFPD	R	A	L	P	R	T	1	1	0	0	0	0	0	0	0	3	1	0	0	0	3	1	0	0	0	1	0	0	11	0	1174.74	tr|J3KMN0|J3KMN0_MOUSE;sp|Q6PDK2|KMT2D_MOUSE	tr|J3KMN0|J3KMN0_MOUSE	4787	4797	yes	no	2	0.00085597	91.62	1	0	2			1	1
ALSQAAVEEEEEEEEEEEPVQSK	ETRAKKHRALSQAAVE	EEEPVQSKGDSIEEIL	R	A	L	S	K	G	3	0	0	0	0	2	11	0	0	0	1	1	0	0	1	2	0	0	0	2	0	0	23	0	2617.14	sp|Q6P5B0|RRP12_MOUSE	sp|Q6P5B0|RRP12_MOUSE	1048	1070	yes	yes	2;3	1.515e-41	217.11	2	0		2		2
ALTPDSASSGANPESQEDAETPAKEDSDVK	KETPAGERALTPDSAS	AKEDSDVKSLPNSTLS	R	A	L	V	K	S	5	0	1	4	0	1	4	1	0	0	1	2	0	0	3	5	2	0	0	1	0	0	30	1	3045.35	sp|Q8K124|PKHO2_MOUSE	sp|Q8K124|PKHO2_MOUSE	231	260	yes	yes	3	1.5785e-15	121.79	3	0			1		1
ALTPLQEEMAGLLQQIEVER	QRPPLITKALTPLQEE	LQQIEVERSLYSDHEL	K	A	L	E	R	S	2	1	0	0	0	3	4	1	0	1	4	0	1	0	1	0	1	0	0	1	0	0	20	0	2267.18	sp|Q9EQI8|RM46_MOUSE	sp|Q9EQI8|RM46_MOUSE	60	79	yes	yes	3	0.0047591	49.768	1	0	1				1
ALTPPADPPR	PVQSKPQKALTPPADP	TPPADPPRYTFAPSAS	K	A	L	P	R	Y	2	1	0	1	0	0	0	0	0	0	1	0	0	0	4	0	1	0	0	0	0	0	10	0	1033.56	tr|B8JJB2|B8JJB2_MOUSE;sp|Q3TJD7-3|PDLI7_MOUSE;tr|B8JJB3|B8JJB3_MOUSE;tr|Q8BVJ7|Q8BVJ7_MOUSE;sp|Q3TJD7|PDLI7_MOUSE	tr|B8JJB2|B8JJB2_MOUSE	94	103	yes	no	2	0.059767	67.519	3	0			1		1
ALTSFLPAPTQLSQDQLEAEER	________________	DQLEAEERARSQRSLQ	M	A	L	E	R	A	3	1	0	1	0	3	3	0	0	0	4	0	0	1	2	2	2	0	0	0	0	0	22	0	2443.22	sp|Q9CSN1|SNW1_MOUSE	sp|Q9CSN1|SNW1_MOUSE	2	23	yes	yes	3	6.7673e-12	113.51	1	0	2			1	1
ALTVPELTQQVFDAK	SRGSQQYRALTVPELT	TQQVFDAKNMMAACDP	R	A	L	A	K	N	2	0	0	1	0	2	1	0	0	0	2	1	0	1	1	0	2	0	0	2	0	0	15	0	1658.89	sp|P99024|TBB5_MOUSE	sp|P99024|TBB5_MOUSE	283	297	yes	yes	2;3	2.6343e-05	92.939	1	0	2			1	1
ALVEDIISLEEVDEDMK	QARVTVNRALVEDIIS	EEVDEDMKSVVEALKD	R	A	L	M	K	S	1	0	0	3	0	0	4	0	0	2	2	1	1	0	0	1	0	0	0	2	0	0	17	0	1946.94	sp|Q9D6S7|RRFM_MOUSE	sp|Q9D6S7|RRFM_MOUSE	77	93	yes	yes	2;3	7.7066e-18	176.04	2	0		5		3	2
ALVHQLSNESR	ENSRDEGRALVHQLSN	HQLSNESRLSITDSLS	R	A	L	S	R	L	1	1	1	0	0	1	1	0	1	0	2	0	0	0	0	2	0	0	0	1	0	0	11	0	1252.65	tr|F8WH20|F8WH20_MOUSE;tr|D3Z194|D3Z194_MOUSE;sp|Q9DBS9|OSBL3_MOUSE;tr|D3YTT6|D3YTT6_MOUSE	tr|F8WH20|F8WH20_MOUSE	363	373	yes	no	2	2.1716e-07	102.5	3	0			2	1	1
ALVLELCCNDESGEDVEVPYVR	RKLGRHVRALVLELCC	DVEVPYVRYTIR____	R	A	L	V	R	Y	1	1	1	2	2	0	4	1	0	0	3	0	0	0	1	1	0	0	1	4	0	0	22	0	2565.17	sp|Q02053|UBA1_MOUSE	sp|Q02053|UBA1_MOUSE	1033	1054	yes	yes	2;3	2.5303e-07	96.848	3	0			6	3	3
ALVTVSRSPPASGHSTPVGPTQDR	________________	PVGPTQDRVVRRRGRL	M	A	L	D	R	V	2	2	0	1	0	1	0	2	1	0	1	0	0	0	4	4	3	0	0	3	0	0	24	1	2416.25	sp|Q8K330|SSH3_MOUSE;sp|Q8K330-2|SSH3_MOUSE	sp|Q8K330|SSH3_MOUSE	2	25	yes	no	3	1.0161e-12	117.94	1	0	2			1	1
ALWCSDDKQILSADDK	GHTSGIKKALWCSDDK	QILSADDKTVRLWDHA	K	A	L	D	K	T	2	0	0	4	1	1	0	0	0	1	2	2	0	0	0	2	0	1	0	0	0	0	16	1	1863.87	sp|Q9Z1Z2|STRAP_MOUSE	sp|Q9Z1Z2|STRAP_MOUSE	149	164	yes	yes	3	2.9273e-06	100.43	3	0			1	1
ALYDFEPENDGELGFR	PLDQPSCKALYDFEPE	NDGELGFREGDLITLT	K	A	L	F	R	E	1	1	1	2	0	0	3	2	0	0	2	0	0	2	1	0	0	0	1	0	0	0	16	0	1870.84	sp|Q62419|SH3G1_MOUSE	sp|Q62419|SH3G1_MOUSE	313	328	yes	yes	2	2.7294e-05	94.487	2	0		2		1	1
ALYESDENCEVDPSK	DALGEFIKALYESDEN	NCEVDPSKCSSADLPE	K	A	L	S	K	C	1	0	1	2	1	0	3	0	0	0	1	1	0	0	1	2	0	0	1	1	0	0	15	0	1754.73	sp|Q3UHC7-2|DAB2P_MOUSE;tr|F6RK07|F6RK07_MOUSE;tr|A2AUX5|A2AUX5_MOUSE;tr|A2AUX3|A2AUX3_MOUSE;sp|Q3UHC7-4|DAB2P_MOUSE;sp|Q3UHC7-3|DAB2P_MOUSE;tr|B7ZD29|B7ZD29_MOUSE;sp|Q3UHC7|DAB2P_MOUSE;tr|F6QQP6|F6QQP6_MOUSE;tr|D3YUS5|D3YUS5_MOUSE;tr|E9PYD8|E9PYD8_MOUSE;tr|E9PW37|E9PW37_MOUSE	sp|Q3UHC7-2|DAB2P_MOUSE	320	334	yes	no	2	2.062e-05	96.247	3	0			1	1
ALYLEPSDGVSPTQETGEAQSQDDER	GDVQTHIRALYLEPSD	AQSQDDERSALDVASE	R	A	L	E	R	S	2	1	0	3	0	3	4	2	0	0	2	0	0	0	2	3	2	0	1	1	0	0	26	0	2821.25	sp|Q6ZPE2|MTMR5_MOUSE;sp|Q6ZPE2-2|MTMR5_MOUSE;tr|F6S251|F6S251_MOUSE	sp|Q6ZPE2|MTMR5_MOUSE	696	721	yes	no	3	8.4206e-07	86.08	3	0			1	1
ALYLSDNDFEILPPDIGK	FFYLTTLRALYLSDND	ILPPDIGKLTKLQILS	R	A	L	G	K	L	1	0	1	3	0	0	1	1	0	2	3	1	0	1	2	1	0	0	1	0	0	0	18	0	2019.02	tr|A2AUR7|A2AUR7_MOUSE;tr|Q9D031|Q9D031_MOUSE;sp|Q01730|RSU1_MOUSE	tr|A2AUR7|A2AUR7_MOUSE	121	138	yes	no	2;3	0.028748	43.115	1	0	2			2
AMAEAVVGDDDYGEDPTVHELQEK	RPGPAMRRAMAEAVVG	TVHELQEKAAELLGVE	R	A	M	E	K	A	3	0	0	4	0	1	4	2	1	0	1	1	1	0	1	0	1	0	1	3	0	0	24	0	2617.15	tr|Q6XPS7|Q6XPS7_MOUSE	tr|Q6XPS7|Q6XPS7_MOUSE	58	81	yes	yes	3	1.7767e-06	86.791	3	0			1		1
AMDATLSPTKTETVK	ESKEEVLKAMDATLSP	PTKTETVKAQAESNKA	K	A	M	V	K	A	2	0	0	1	0	0	1	0	0	0	1	2	1	0	1	1	4	0	0	1	0	0	15	1	1591.81	tr|E9QA63|E9QA63_MOUSE;tr|B1ARU4|B1ARU4_MOUSE;sp|Q9QXZ0|MACF1_MOUSE;tr|E9PVY8|E9PVY8_MOUSE;sp|Q9QXZ0-3|MACF1_MOUSE;sp|Q9QXZ0-2|MACF1_MOUSE;tr|E9QNP1|E9QNP1_MOUSE;sp|Q9QXZ0-4|MACF1_MOUSE;tr|F6Q750|F6Q750_MOUSE;tr|B1ARU1|B1ARU1_MOUSE	tr|E9QA63|E9QA63_MOUSE	4446	4460	no	no	2	0.00013261	91.964	3	0			1		1
AMDFDRDVLSALAEVEQLSK	VAHSAWQKAMDFDRDV	AEVEQLSKMVSEAKVR	K	A	M	S	K	M	3	1	0	3	0	1	2	0	0	0	3	1	1	1	0	2	0	0	0	2	0	0	20	1	2236.1	sp|P02469|LAMB1_MOUSE;tr|E9QN70|E9QN70_MOUSE	sp|P02469|LAMB1_MOUSE	1444	1463	yes	no	3	4.5974e-11	117.84	1	0	2			1	1
AMEAVAAQGK	GDEETVRKAMEAVAAQ	EAVAAQGKVKK_____	K	A	M	G	K	V	4	0	0	0	0	1	1	1	0	0	0	1	1	0	0	0	0	0	0	1	0	0	10	0	974.486	sp|Q9DBJ1|PGAM1_MOUSE;sp|O70250|PGAM2_MOUSE	sp|Q9DBJ1|PGAM1_MOUSE	242	251	no	no	2	0.0026489	79.986	2	0		1		1
AMEVDERPTEQYSDIGGLDK	TEYDSRVKAMEVDERP	SDIGGLDKQIQEDFFL	K	A	M	D	K	Q	1	1	0	3	0	1	3	2	0	1	1	1	1	0	1	1	1	0	1	1	0	0	20	1	2252.03	tr|F6Q2E3|F6Q2E3_MOUSE;sp|O88685|PRS6A_MOUSE;tr|B7ZCF1|B7ZCF1_MOUSE;tr|A2AGN7|A2AGN7_MOUSE	tr|F6Q2E3|F6Q2E3_MOUSE	160	179	yes	no	2;3	5.4929e-58	249.38	2	0		5		2	3
AMEVLPLALPSPPR	RRKHTALRAMEVLPLA	LALPSPPRQLSESEKN	R	A	M	P	R	Q	2	1	0	0	0	0	1	0	0	0	3	0	1	0	4	1	0	0	0	1	0	0	14	0	1489.83	tr|E9Q166|E9Q166_MOUSE	tr|E9Q166|E9Q166_MOUSE	931	944	yes	yes	2	0.00026732	89.468	1	0	3			2	1
AMGIMNSFVNDIFER	PDTGISSKAMGIMNSF	FVNDIFERIASEASRL	K	A	M	E	R	I	1	1	2	1	0	0	1	1	0	2	0	0	2	2	0	1	0	0	0	1	0	0	15	0	1742.81	sp|Q8CGP2|H2B1P_MOUSE;sp|Q6ZWY9|H2B1C_MOUSE;sp|Q64525|H2B2B_MOUSE;sp|Q64478|H2B1H_MOUSE;sp|Q64475|H2B1B_MOUSE;sp|P10854|H2B1M_MOUSE;sp|P10853|H2B1F_MOUSE;sp|Q8CGP2-2|H2B1P_MOUSE;sp|Q8CGP1|H2B1K_MOUSE;sp|Q9D2U9|H2B3A_MOUSE;sp|Q8CGP0|H2B3B_MOUSE;tr|Q8CBB6|Q8CBB6_MOUSE;sp|Q64524|H2B2E_MOUSE;tr|G3X9D5|G3X9D5_MOUSE	sp|Q8CGP2|H2B1P_MOUSE	59	73	yes	no	2	2.6772e-41	220.21	1	0	5			3	2
AMGSGGAGSEQEDTVLFR	________________	QEDTVLFRRGTGQSDD	M	A	M	F	R	R	2	1	0	1	0	1	2	4	0	0	1	0	1	1	0	2	1	0	0	1	0	0	18	0	1810.82	sp|P97801|SMN_MOUSE;tr|Q5PXT4|Q5PXT4_MOUSE;tr|D6RI18|D6RI18_MOUSE	sp|P97801|SMN_MOUSE	2	19	yes	no	2;3	2.1096e-16	154.6	2	0		2		2
AMKMGDWKTCHSFIINEK	EHVVAASKAMKMGDWK	HSFIINEKMNGKVWDL	K	A	M	E	K	M	1	0	1	1	1	0	1	1	1	2	0	3	2	1	0	1	1	1	0	0	0	0	18	2	2195.03	sp|Q8R1B4|EIF3C_MOUSE	sp|Q8R1B4|EIF3C_MOUSE	741	758	yes	yes	3	0.032474	37.042	2.5	0.5		1	1	2
AMLSWEPPLEDGGSEITNYIIDK	INKMYADRAMLSWEPP	ITNYIIDKRETSRPNW	R	A	M	D	K	R	1	0	1	2	0	0	3	2	0	3	2	1	1	0	2	2	1	1	1	0	0	0	23	0	2577.23	sp|A2ASS6|TITIN_MOUSE;tr|E9Q8N1|E9Q8N1_MOUSE;tr|E9Q8K5|E9Q8K5_MOUSE;sp|A2ASS6-2|TITIN_MOUSE	sp|A2ASS6|TITIN_MOUSE	21194	21216	yes	no	2;3	5.4318e-22	153.56	1	0	4			2	2
AMMEEIAGFEDRLDNLK	TQQLAHHKAMMEEIAG	EDRLDNLKAKGDTLIG	K	A	M	L	K	A	2	1	1	2	0	0	3	1	0	1	2	1	2	1	0	0	0	0	0	0	0	0	17	1	1980.93	sp|Q6ZWR6-4|SYNE1_MOUSE;sp|Q6ZWR6|SYNE1_MOUSE	sp|Q6ZWR6-4|SYNE1_MOUSE	3966	3982	yes	no	3	0.0077165	47.64	1	0	1			1
AMNYDDEVDETR	VTKEDKTRAMNYDDEV	DDEVDETREVTTTKAS	R	A	M	T	R	E	1	1	1	3	0	0	2	0	0	0	0	0	1	0	0	0	1	0	1	1	0	0	12	0	1456.58	sp|A2ASS6|TITIN_MOUSE;tr|E9Q8N1|E9Q8N1_MOUSE;tr|E9Q8K5|E9Q8K5_MOUSE;sp|A2ASS6-2|TITIN_MOUSE	sp|A2ASS6|TITIN_MOUSE	33010	33021	yes	no	2	3.0414e-07	107.09	2.25	0.433		3	1	2	2
AMQEQLENYDFTK	AGDFPEVKAMQEQLEN	LENYDFTKFHSLKPKL	K	A	M	T	K	F	1	0	1	1	0	2	2	0	0	0	1	1	1	1	0	0	1	0	1	0	0	0	13	0	1615.72	sp|Q9EQP2|EHD4_MOUSE	sp|Q9EQP2|EHD4_MOUSE	361	373	yes	yes	2	7.1773e-10	153.39	2	0		1			1
AMQEQLENYDFTKFHSLKPK	AGDFPEVKAMQEQLEN	KFHSLKPKLIEAVDNM	K	A	M	P	K	L	1	0	1	1	0	2	2	0	1	0	2	3	1	2	1	1	1	0	1	0	0	0	20	2	2453.2	sp|Q9EQP2|EHD4_MOUSE	sp|Q9EQP2|EHD4_MOUSE	361	380	yes	yes	3	0.00449	54.764	1	0	1				1
AMSGSWER	GLAFRGRRAMSGSWER	AMSGSWERDQQVEAAQ	R	A	M	E	R	D	1	1	0	0	0	0	1	1	0	0	0	0	1	0	0	2	0	1	0	0	0	0	8	0	922.397	sp|Q9CQV4|F134C_MOUSE	sp|Q9CQV4|F134C_MOUSE	24	31	yes	yes	2	0.0057415	82.417	3	0			1		1
AMSPVTITTISR	DPTLGPERAMSPVTIT	VTITTISREKSPEGGR	R	A	M	S	R	E	1	1	0	0	0	0	0	0	0	2	0	0	1	0	1	2	3	0	0	1	0	0	12	0	1275.69	sp|Q9CS72|FLIP1_MOUSE;tr|Q059P4|Q059P4_MOUSE	sp|Q9CS72|FLIP1_MOUSE	977	988	yes	no	2	0.012369	59.634	1	0	1			1
AMTQISSMKK				A	M	K	K		1	0	0	0	0	1	0	0	0	1	0	2	2	0	0	2	1	0	0	0	0	0	10	1	1123.57		REV__sp|Q61772-2|EPHA7_MOUSE			yes	no	2	0.037828	46.819	1	0	2			1	1
ANAGEESVMNLDK	GDKVPSIKANAGEESV	ESVMNLDKLRFADGSI	K	A	N	D	K	L	2	0	2	1	0	0	2	1	0	0	1	1	1	0	0	1	0	0	0	1	0	0	13	0	1376.62	sp|Q8K2B3|DHSA_MOUSE	sp|Q8K2B3|DHSA_MOUSE	486	498	yes	yes	2	1.058e-05	127.02	2.33	0.943	1		2	2	1
ANDDLADAGLEK	TQRDIHQRANDDLADA	LADAGLEKIHLSFYLT	R	A	N	E	K	I	3	0	1	3	0	0	1	1	0	0	2	1	0	0	0	0	0	0	0	0	0	0	12	0	1230.57	tr|B1AWT4|B1AWT4_MOUSE;sp|Q99K70|RRAGC_MOUSE;tr|B1AWT2|B1AWT2_MOUSE;sp|Q7TT45|RRAGD_MOUSE;tr|B1AWT3|B1AWT3_MOUSE	tr|B1AWT4|B1AWT4_MOUSE	79	90	yes	no	2	0.0012873	79.744	3	0			1		1
ANDDLKENIAIVER	IQLDDAVRANDDLKEN	ENIAIVERRNNLLQAE	R	A	N	E	R	R	2	1	2	2	0	0	2	0	0	2	1	1	0	0	0	0	0	0	0	1	0	0	14	1	1598.83	sp|Q91Z83|MYH7_MOUSE	sp|Q91Z83|MYH7_MOUSE	1663	1676	yes	yes	2;3	1.2192e-50	244.05	2.02	0.341	3	53	4	22	38
ANEEDEQEEGGDGASGDPK	QLQAEKQKANEEDEQE	DGASGDPKKEKKSLDS	K	A	N	P	K	K	2	0	1	3	0	1	5	4	0	0	0	1	0	0	1	1	0	0	0	0	0	0	19	0	1932.75	sp|Q3UHX2|HAP28_MOUSE	sp|Q3UHX2|HAP28_MOUSE	34	52	yes	yes	2	2.3802e-07	108.45	1	0	2			1	1
ANEEDEQEEGGDGASGDPKK	QLQAEKQKANEEDEQE	GASGDPKKEKKSLDSD	K	A	N	K	K	E	2	0	1	3	0	1	5	4	0	0	0	2	0	0	1	1	0	0	0	0	0	0	20	1	2060.84	sp|Q3UHX2|HAP28_MOUSE	sp|Q3UHX2|HAP28_MOUSE	34	53	yes	yes	2	0.0021825	60.561	1	0	1			1
ANEILVQQGLESLTDR	FSTTTQDKANEILVQQ	GLESLTDRSKEHVLNQ	K	A	N	D	R	S	1	1	1	1	0	2	2	1	0	1	3	0	0	0	0	1	1	0	0	1	0	0	16	0	1784.93	sp|Q8K4R9-3|DLGP5_MOUSE;tr|E9PUT4|E9PUT4_MOUSE;sp|Q8K4R9-2|DLGP5_MOUSE;sp|Q8K4R9|DLGP5_MOUSE;tr|E9QQ48|E9QQ48_MOUSE	sp|Q8K4R9-3|DLGP5_MOUSE	358	373	yes	no	2	0.014963	64.275	1	0	1				1
ANHVNVPDCAFTVTDLVEGGK	LPSKSWMKANHVNVPD	TDLVEGGKYEFRIRAK	K	A	N	G	K	Y	2	0	2	2	1	0	1	2	1	0	1	1	0	1	1	0	2	0	0	4	0	0	21	0	2242.07	sp|A2ASS6|TITIN_MOUSE;tr|E9Q8N1|E9Q8N1_MOUSE;tr|E9Q8K5|E9Q8K5_MOUSE;sp|A2ASS6-2|TITIN_MOUSE	sp|A2ASS6|TITIN_MOUSE	22112	22132	yes	no	3	0.012572	58.093	1	0	1				1
ANLPQSFQVDTSK	GLSPGMVRANLPQSFQ	SFQVDTSKAGVAPLQV	R	A	N	S	K	A	1	0	1	1	0	2	0	0	0	0	1	1	0	1	1	2	1	0	0	1	0	0	13	0	1433.72	tr|B7FAV1|B7FAV1_MOUSE;tr|B7FAU9|B7FAU9_MOUSE;sp|Q8BTM8|FLNA_MOUSE	tr|B7FAV1|B7FAV1_MOUSE	1441	1453	yes	no	2	0.037923	50.088	1	0	2			1	1
ANNLHSGDNFQLNDSEIER	VTLYGLLRANNLHSGD	LNDSEIERQHFKDQDL	R	A	N	E	R	Q	1	1	4	2	0	1	2	1	1	1	2	0	0	1	0	2	0	0	0	0	0	0	19	0	2171.98	tr|B9EJ86|B9EJ86_MOUSE;tr|G3X9N6|G3X9N6_MOUSE	tr|B9EJ86|B9EJ86_MOUSE	300	318	yes	no	3	2.2616e-10	116.13	2	0		1			1
ANPIQGFSAK	TKRMLDMKANPIQGFS	PIQGFSAKWDYDKNEW	K	A	N	A	K	W	2	0	1	0	0	1	0	1	0	1	0	1	0	1	1	1	0	0	0	0	0	0	10	0	1031.54	sp|P19783|COX41_MOUSE	sp|P19783|COX41_MOUSE	150	159	yes	yes	2	0.038602	53.567	1	0	1				1
ANSEVAQWR	ELQRVLSKANSEVAQW	NSEVAQWRTKYETDAI	K	A	N	W	R	T	2	1	1	0	0	1	1	0	0	0	0	0	0	0	0	1	0	1	0	1	0	0	9	0	1059.51	sp|Q91Z83|MYH7_MOUSE;sp|Q02566|MYH6_MOUSE;sp|P13541|MYH3_MOUSE;sp|P13542|MYH8_MOUSE;sp|Q5SX39|MYH4_MOUSE;tr|B1AR69|B1AR69_MOUSE	sp|Q91Z83|MYH7_MOUSE	1364	1372	no	no	2	3.0366e-15	196.99	2	0.816	2	2	2	3	3
ANSLASEKDFSPGDSPPGTPPASPLSSAWHAFPEEDSDSPQFR	GSMDSFERANSLASEK	DSDSPQFRRRAHTFSH	R	A	N	F	R	R	5	1	1	4	0	1	3	2	1	0	2	1	0	3	8	9	1	1	0	0	0	0	43	1	4512.04	sp|Q8BYJ6-4|TBCD4_MOUSE;sp|Q8BYJ6-2|TBCD4_MOUSE;sp|Q8BYJ6-3|TBCD4_MOUSE;tr|H7BX82|H7BX82_MOUSE;tr|F6SUV7|F6SUV7_MOUSE;tr|E9Q6Q8|E9Q6Q8_MOUSE;tr|E0CX53|E0CX53_MOUSE;sp|Q8BYJ6|TBCD4_MOUSE	sp|Q8BYJ6-4|TBCD4_MOUSE	601	643	yes	no	4	3.1749e-24	121.24	1	0	1				1
ANSPPREFPPATAR	HEQWEKARANSPPREF	EFPPATAREVDPLQIS	R	A	N	A	R	E	3	2	1	0	0	0	1	0	0	0	0	0	0	1	4	1	1	0	0	0	0	0	14	1	1509.77	sp|Q8BHL8|PSMF1_MOUSE	sp|Q8BHL8|PSMF1_MOUSE	151	164	yes	yes	2	0.00049722	85.362	2	0		3		1	2
ANSWQLVETPEKR	FDELYHLKANSWQLVE	LVETPEKRKEEKKPPP	K	A	N	K	R	K	1	1	1	0	0	1	2	0	0	0	1	1	0	0	1	1	1	1	0	1	0	0	13	1	1556.79	tr|H3BJD4|H3BJD4_MOUSE;tr|I1E4X0|I1E4X0_MOUSE;tr|F6YMR0|F6YMR0_MOUSE;tr|E9PUF2|E9PUF2_MOUSE;sp|B1AZP2-3|DLGP4_MOUSE;tr|B7ZNS2|B7ZNS2_MOUSE;sp|B1AZP2-2|DLGP4_MOUSE;sp|B1AZP2|DLGP4_MOUSE	tr|H3BJD4|H3BJD4_MOUSE	83	95	yes	no	2	0.026421	56.817	2	0		1		1
ANTFVAELK	VTTLDIVRANTFVAEL	NTFVAELKGLDPARVN	R	A	N	L	K	G	2	0	1	0	0	0	1	0	0	0	1	1	0	1	0	0	1	0	0	1	0	0	9	0	991.534	sp|P08249|MDHM_MOUSE	sp|P08249|MDHM_MOUSE	177	185	yes	yes	2	0.0042059	63.426	3	0			2	1	1
ANTLSPVR	QPRFANFRANTLSPVR	ANTLSPVRFFVSKKWN	R	A	N	V	R	F	1	1	1	0	0	0	0	0	0	0	1	0	0	0	1	1	1	0	0	1	0	0	8	0	856.477	sp|Q69Z38|PEAK1_MOUSE	sp|Q69Z38|PEAK1_MOUSE	278	285	yes	yes	2	0.0031417	93.096	3	0			2	1	1
ANTSSDLEKDDDAYKTEDSDDIHFEPVVQMPEK	QSGKVAEKANTSSDLE	PVVQMPEKVELVTGEE	K	A	N	E	K	V	2	0	1	7	0	1	4	0	1	1	1	3	1	1	2	3	2	0	1	2	0	0	33	2	3767.66	sp|Q9ERU9|RBP2_MOUSE	sp|Q9ERU9|RBP2_MOUSE	1827	1859	yes	yes	3	9.384e-05	55.484	2	0		1			1
ANVAKPGLVDDFEK	AIDWAYYRANVAKPGL	GLVDDFEKKYNALKIP	R	A	N	E	K	K	2	0	1	2	0	0	1	1	0	0	1	2	0	1	1	0	0	0	0	2	0	0	14	1	1501.78	tr|G3X9L6|G3X9L6_MOUSE;sp|Q9DCX2|ATP5H_MOUSE;tr|B1ASE2|B1ASE2_MOUSE	tr|G3X9L6|G3X9L6_MOUSE	59	72	yes	no	2;3	1.6436e-07	144.29	2.33	0.471		2	1	1	2
ANVELSSLAR	________________	VELSSLARLPSLNKLR	M	A	N	A	R	L	2	1	1	0	0	0	1	0	0	0	2	0	0	0	0	2	0	0	0	1	0	0	10	0	1058.57	tr|E9Q5H2|E9Q5H2_MOUSE;tr|E9PZF5|E9PZF5_MOUSE	tr|E9Q5H2|E9Q5H2_MOUSE	2	11	yes	no	2	0.013045	65.627	1	0	1				1
APADDGGSPITGYLVEK	DHMTVSWKAPADDGGS	ITGYLVEKRETQAVNW	K	A	P	E	K	R	2	0	0	2	0	0	1	3	0	1	1	1	0	0	2	1	1	0	1	1	0	0	17	0	1688.83	sp|A2ASS6|TITIN_MOUSE;tr|E9Q8N1|E9Q8N1_MOUSE;tr|E9Q8K5|E9Q8K5_MOUSE;sp|A2ASS6-2|TITIN_MOUSE	sp|A2ASS6|TITIN_MOUSE	21299	21315	yes	no	2	2.7376e-24	192.24	2	0		2		1	1
APAPELQDPFYAELQRAESLQEK	LGQASCDKAPAPELQD	RAESLQEKSVKEARTK	K	A	P	E	K	S	4	1	0	1	0	3	4	0	0	0	3	1	0	1	3	1	0	0	1	0	0	0	23	1	2629.3	tr|D3YU08|D3YU08_MOUSE	tr|D3YU08|D3YU08_MOUSE	17	39	yes	yes	3	0.0032384	52.249	2	0		1			1
APDQPLDSPHVCRPCDCESDFTDGTCEDLTGR	RCLPGFFRAPDQPLDS	TCEDLTGRCYCRPNFT	R	A	P	G	R	C	1	2	0	6	4	1	2	2	1	0	2	0	0	1	4	2	3	0	0	1	0	0	32	1	3706.5	sp|Q61001|LAMA5_MOUSE	sp|Q61001|LAMA5_MOUSE	420	451	yes	yes	3;4	7.4688e-22	133.4	2.5	0.5		1	1	1	1
APDRTPPSEEDSAEAER	KEMPQDPRAPDRTPPS	EDSAEAERLKTEGNEQ	R	A	P	E	R	L	3	2	0	2	0	0	4	0	0	0	0	0	0	0	3	2	1	0	0	0	0	0	17	1	1855.82	sp|Q8BJU0-2|SGTA_MOUSE;sp|Q8BJU0|SGTA_MOUSE	sp|Q8BJU0-2|SGTA_MOUSE	77	93	yes	no	2;3	4.4402e-07	120.32	2	0		2		2
APDSWEIKDNNK	FCCAAFAKAPDSWEIK	WEIKDNNKKPLTANDW	K	A	P	N	K	K	1	0	2	2	0	0	1	0	0	1	0	2	0	0	1	1	0	1	0	0	0	0	12	1	1415.67	tr|F8WH72|F8WH72_MOUSE;sp|Q8CBA2|SLFN5_MOUSE	tr|F8WH72|F8WH72_MOUSE	305	316	yes	no	3	0.0096975	54.65	2	0		1		1
APEGEETEFYVSPEDLEAQLQSDER	CCGKCKPKAPEGEETE	AQLQSDERGGH_____	K	A	P	E	R	G	2	1	0	2	0	2	7	1	0	0	2	0	0	1	2	2	1	0	1	1	0	0	25	0	2867.26	tr|G5E8T0|G5E8T0_MOUSE;sp|P60904|DNJC5_MOUSE	tr|G5E8T0|G5E8T0_MOUSE	140	164	yes	no	3	2.0017e-18	134.47	2	0		1		1
APGDEEAQVENLITTNAAEPQKAEN	CSFNQKPRAPGDEEAQ	AEPQKAEN________	R	A	P	E	N	-	5	0	3	1	0	2	5	1	0	1	1	1	0	0	2	0	2	0	0	1	0	0	25	1	2638.24	sp|Q9D164-2|FXYD6_MOUSE;sp|Q9D164|FXYD6_MOUSE	sp|Q9D164-2|FXYD6_MOUSE	69	93	yes	no	3	2.788e-18	132.36	2	0		2		1	1
APGEQDGDALPLGSSVDILATDDPDFTQDDQQDTR	VLRMHQYRAPGEQDGD	QDDQQDTRIYEKHDSL	R	A	P	T	R	I	3	1	0	9	0	4	1	3	0	1	3	0	0	1	3	2	3	0	0	1	0	0	35	0	3701.65	sp|P25206|MCM3_MOUSE	sp|P25206|MCM3_MOUSE	509	543	yes	yes	3;4	6.699e-33	163.48	2	0		4		2	2
APGEQESPKNPEIASHSSDSLLR	QGSHQSGRAPGEQESP	HSSDSLLRTPDHVAGS	R	A	P	L	R	T	2	1	1	1	0	1	3	1	1	1	2	1	0	0	3	5	0	0	0	0	0	0	23	1	2448.19	tr|D3Z1D3|D3Z1D3_MOUSE	tr|D3Z1D3|D3Z1D3_MOUSE	215	237	yes	yes	2;3	3.1718e-17	131.09	2	0		2		1	1
APGFAHLAGLDK	RPYRCKIKAPGFAHLA	AHLAGLDKMSKGHMLA	K	A	P	D	K	M	3	0	0	1	0	0	0	2	1	0	2	1	0	1	1	0	0	0	0	0	0	0	12	0	1195.63	sp|Q91WD5|NDUS2_MOUSE;tr|D3YXT0|D3YXT0_MOUSE	sp|Q91WD5|NDUS2_MOUSE	426	437	yes	no	2	0.0021925	76.326	1	0	2			1	1
APGFGDNR	GLQVVAVKAPGFGDNR	APGFGDNRKNQLKDMA	K	A	P	N	R	K	1	1	1	1	0	0	0	2	0	0	0	0	0	1	1	0	0	0	0	0	0	0	8	0	832.383	sp|P63038|CH60_MOUSE	sp|P63038|CH60_MOUSE	302	309	yes	yes	2	0.006934	71.692	3	0			2	1	1
APGIIPR	TRRRVGLKAPGIIPRI	KAPGIIPRISVREPMQ	K	A	P	P	R	I	1	1	0	0	0	0	0	1	0	2	0	0	0	0	2	0	0	0	0	0	0	0	7	0	722.444	sp|Q03265|ATPA_MOUSE;tr|D3Z6F5|D3Z6F5_MOUSE	sp|Q03265|ATPA_MOUSE	176	182	no	no	2	0.018966	79.454	1.67	0.943	2		1	1	2
APIIAVTR	QVARYRPRAPIIAVTR	APIIAVTRNPQTARQA	R	A	P	T	R	N	2	1	0	0	0	0	0	0	0	2	0	0	0	0	1	0	1	0	0	1	0	0	8	0	839.523	sp|P52480-2|KPYM_MOUSE;sp|P52480|KPYM_MOUSE	sp|P52480-2|KPYM_MOUSE	448	455	yes	no	2	0.051715	51.346	1	0	1				1
APILIATDVASR	LNEFKHGKAPILIATD	IATDVASRGLDVEDVK	K	A	P	S	R	G	3	1	0	1	0	0	0	0	0	2	1	0	0	0	1	1	1	0	0	1	0	0	12	0	1225.7	sp|Q61656|DDX5_MOUSE;tr|Q8BTS0|Q8BTS0_MOUSE;tr|S4R1I6|S4R1I6_MOUSE;sp|Q501J6|DDX17_MOUSE;tr|Q3U741|Q3U741_MOUSE;sp|Q501J6-2|DDX17_MOUSE	sp|Q501J6|DDX17_MOUSE	392	403	no	no	2	0.011804	62.088	1	0	1				1
APIQWEER	MKIFDAAKAPIQWEER	APIQWEERNVTAIQGP	K	A	P	E	R	N	1	1	0	0	0	1	2	0	0	1	0	0	0	0	1	0	0	1	0	0	0	0	8	0	1027.51	sp|Q9D6R2|IDH3A_MOUSE	sp|Q9D6R2|IDH3A_MOUSE	59	66	yes	yes	2	0.0049841	87.476	2	0		1			1
APKEELASDLEEMATSSAK	LPKSKKKKAPKEELAS	EMATSSAKRKKSSPKE	K	A	P	A	K	R	4	0	0	1	0	0	4	0	0	0	2	2	1	0	1	3	1	0	0	0	0	0	19	1	2005.95	tr|A2APD7|A2APD7_MOUSE;sp|Q9D6Z1|NOP56_MOUSE	tr|A2APD7|A2APD7_MOUSE	222	240	yes	no	2;3	5.0381e-70	262.18	2.5	0.5		2	2	2	2
APKPDGPGGGPGGSHMGGNYGDDR	RNECNQCKAPKPDGPG	GGNYGDDRRGRGGYDR	K	A	P	D	R	R	1	1	1	3	0	0	0	9	1	0	0	1	1	0	4	1	0	0	1	0	0	0	24	1	2251.97	tr|Q8CFQ9|Q8CFQ9_MOUSE;sp|P56959|FUS_MOUSE;tr|G3UXT7|G3UXT7_MOUSE;tr|G3UZD2|G3UZD2_MOUSE;tr|Q91VQ2|Q91VQ2_MOUSE	tr|Q8CFQ9|Q8CFQ9_MOUSE	441	464	yes	no	2;3	1.8552e-25	150.94	2.5	0.5		1	1	1	1
APKPEDIDEEDDDVPDLVENFDEASK	PRQVLDSKAPKPEDID	ENFDEASKNEAN____	K	A	P	S	K	N	2	0	1	7	0	0	5	0	0	1	1	2	0	1	3	1	0	0	0	2	0	0	26	1	2930.28	sp|Q9CQH7|BT3L4_MOUSE	sp|Q9CQH7|BT3L4_MOUSE	129	154	yes	yes	3;4	3.2874e-09	103.12	3	0			5	2	3
APKPEDIDEEDDDVPDLVENFDEASKNEAN	PRQVLDSKAPKPEDID	EASKNEAN________	K	A	P	A	N	-	3	0	3	7	0	0	6	0	0	1	1	2	0	1	3	1	0	0	0	2	0	0	30	2	3358.45	sp|Q9CQH7|BT3L4_MOUSE	sp|Q9CQH7|BT3L4_MOUSE	129	158	yes	yes	3;4	3.4656e-16	128.71	2.43	0.728	1	2	4	5	2
APKPEPVPEPKEPSPEK	TSTSDILKAPKPEPVP	PKEPSPEKNSKKEKEK	K	A	P	E	K	N	1	0	0	0	0	0	4	0	0	0	0	3	0	0	7	1	0	0	0	1	0	0	17	2	1854.97	tr|A2A8V9|A2A8V9_MOUSE;tr|E9PUK6|E9PUK6_MOUSE;tr|E9QKA4|E9QKA4_MOUSE;sp|Q52KI8|SRRM1_MOUSE;sp|Q52KI8-2|SRRM1_MOUSE;tr|A2A8V8|A2A8V8_MOUSE;tr|F7BWM1|F7BWM1_MOUSE	tr|A2A8V9|A2A8V9_MOUSE	247	263	yes	no	2;3	1.5801e-32	214.52	2.6	0.8	1		4	3	2
APLATGEDDDDEVPDLVENFDEASK	PKQSVDGKAPLATGED	ENFDEASKNEAN____	K	A	P	S	K	N	3	0	1	6	0	0	4	1	0	0	2	1	0	1	2	1	1	0	0	2	0	0	25	0	2690.17	sp|Q64152-2|BTF3_MOUSE;sp|Q64152|BTF3_MOUSE	sp|Q64152-2|BTF3_MOUSE	134	158	yes	no	2;3	2.3623e-40	200.95	2.67	0.471		2	4	4	2
APLATGEDDDDEVPDLVENFDEASKNEAN	PKQSVDGKAPLATGED	EASKNEAN________	K	A	P	A	N	-	4	0	3	6	0	0	5	1	0	0	2	1	0	1	2	1	1	0	0	2	0	0	29	1	3118.34	sp|Q64152-2|BTF3_MOUSE;sp|Q64152|BTF3_MOUSE	sp|Q64152-2|BTF3_MOUSE	134	162	yes	no	3;4	4.0373e-37	178.11	2.43	0.728	1	2	4	5	2
APLDIPIPDPPPKDDEMETDKQEK	VADLSSLRAPLDIPIP	METDKQEKKEVPKCGY	R	A	P	E	K	K	1	0	0	5	0	1	3	0	0	2	1	3	1	0	6	0	1	0	0	0	0	0	24	2	2717.31	sp|P97372|PSME2_MOUSE;tr|E0CZ90|E0CZ90_MOUSE;tr|G3X9V0|G3X9V0_MOUSE	sp|P97372|PSME2_MOUSE	62	85	yes	no	3	7.3747e-09	105.72	2	0		2		1	1
APLVGSPVHLGPSQPLK	LQEQGTLKAPLVGSPV	LGPSQPLKFTLSGVDG	K	A	P	L	K	F	1	0	0	0	0	1	0	2	1	0	3	1	0	0	4	2	0	0	0	2	0	0	17	0	1695.97	sp|Q6P5H2-2|NEST_MOUSE;sp|Q6P5H2|NEST_MOUSE	sp|Q6P5H2-2|NEST_MOUSE	1788	1804	yes	no	2;3	2.6847e-13	160.95	1	0	4			2	2
APLVPHSGSIEKAEIHEK	PFNTNPPKAPLVPHSG	EKAEIHEKVVERRENT	K	A	P	E	K	V	2	0	0	0	0	0	3	1	2	2	1	2	0	0	2	2	0	0	0	1	0	0	18	1	1941.03	sp|Q8R1N0|ZN830_MOUSE	sp|Q8R1N0|ZN830_MOUSE	208	225	yes	yes	2;3;4	7.3502e-05	79.143	2	0		4		1	3
APNDFNLQDFNVGDYIQAVLDR	TMRLWSARAPNDFNLQ	YIQAVLDRNLAENISR	R	A	P	D	R	N	2	1	3	4	0	2	0	1	0	1	2	0	0	2	1	0	0	0	1	2	0	0	22	0	2523.2	sp|Q9ET01|PYGL_MOUSE;tr|Q3UEJ6|Q3UEJ6_MOUSE	sp|Q9ET01|PYGL_MOUSE	249	270	yes	no	2;3	1.0413e-74	258.4	1	0	4			2	2
APPGAPGPGPGSGAPGSQEEEEEPGLVEADPGDGAIEDPELEAIK	EEEPPRPRAPPGAPGP	DPELEAIKARVREMEE	R	A	P	I	K	A	6	0	0	3	0	1	9	9	0	2	2	1	0	0	9	2	0	0	0	1	0	0	45	0	4318.99	sp|Q8CCS6-2|PABP2_MOUSE;sp|Q8CCS6|PABP2_MOUSE;tr|G3UY42|G3UY42_MOUSE	sp|Q8CCS6-2|PABP2_MOUSE	75	119	yes	no	4;5	1.5909e-14	94.06	2.17	0.373		5	1	3	3
APPVPGAVSGGSGEVDELFDVK	________________	VDELFDVKNAFYIGSY	M	A	P	V	K	N	2	0	0	2	0	0	2	4	0	0	1	1	0	1	3	2	0	0	0	4	0	0	22	0	2126.05	tr|D3Z315|D3Z315_MOUSE;sp|O89079|COPE_MOUSE;tr|E9Q6I5|E9Q6I5_MOUSE	tr|D3Z315|D3Z315_MOUSE	2	23	yes	no	2;3	9.4091e-17	134.91	2.5	0.5		2	2	2	2
APQDVAMEDLEDKS	PKQQKKIKAPQDVAME	MEDLEDKS________	K	A	P	K	S	-	2	0	0	3	0	1	2	0	0	0	1	1	1	0	1	1	0	0	0	1	0	0	14	1	1546.68	tr|Q9D937|Q9D937_MOUSE	tr|Q9D937|Q9D937_MOUSE	110	123	yes	yes	2	0.0025697	69.331	3	0			1	1
APQETYADIGGLDNQIQEIK	VTVMKVEKAPQETYAD	DNQIQEIKESVELPLT	K	A	P	I	K	E	2	0	1	2	0	3	2	2	0	3	1	1	0	0	1	0	1	0	1	0	0	0	20	0	2202.08	sp|P62192|PRS4_MOUSE	sp|P62192|PRS4_MOUSE	179	198	yes	yes	3	1.6995e-14	135.49	3	0			2	1	1
APQSPTLAPAK	VPSEDFERAPQSPTLA	SPTLAPAKFKYAYKTD	R	A	P	A	K	F	3	0	0	0	0	1	0	0	0	0	1	1	0	0	3	1	1	0	0	0	0	0	11	0	1079.6	sp|P97792-2|CXAR_MOUSE;sp|P97792|CXAR_MOUSE	sp|P97792-2|CXAR_MOUSE	329	339	yes	no	2	0.0011567	86.539	3	0			1	1
APQTSSPPPVR	HSPSPRPRAPQTSSPP	TSSPPPVRRGASASPQ	R	A	P	V	R	R	1	1	0	0	0	1	0	0	0	0	0	0	0	0	4	2	1	0	0	1	0	0	11	0	1135.6	tr|A2A8V9|A2A8V9_MOUSE;tr|E9PUK6|E9PUK6_MOUSE;tr|E9QKA4|E9QKA4_MOUSE;sp|Q52KI8|SRRM1_MOUSE;sp|Q52KI8-2|SRRM1_MOUSE;tr|A2A8V8|A2A8V8_MOUSE;tr|F6UK16|F6UK16_MOUSE	tr|A2A8V9|A2A8V9_MOUSE	704	714	yes	no	2	2.0715e-09	155.08	2.25	0.829	1	1	2	3	1
APQTSSPPPVRR	HSPSPRPRAPQTSSPP	SSPPPVRRGASASPQG	R	A	P	R	R	G	1	2	0	0	0	1	0	0	0	0	0	0	0	0	4	2	1	0	0	1	0	0	12	1	1291.7	tr|A2A8V9|A2A8V9_MOUSE;tr|E9PUK6|E9PUK6_MOUSE;tr|E9QKA4|E9QKA4_MOUSE;sp|Q52KI8|SRRM1_MOUSE;sp|Q52KI8-2|SRRM1_MOUSE;tr|A2A8V8|A2A8V8_MOUSE;tr|F6UK16|F6UK16_MOUSE	tr|A2A8V9|A2A8V9_MOUSE	704	715	yes	no	3	0.00024694	85.837	2.5	0.5		1	1	1	1
APQVSTPTLVEAAR	ILVRYTQKAPQVSTPT	PTLVEAARNLGRVGTK	K	A	P	A	R	N	3	1	0	0	0	1	1	0	0	0	1	0	0	0	2	1	2	0	0	2	0	0	14	0	1438.78	sp|P07724|ALBU_MOUSE	sp|P07724|ALBU_MOUSE	439	452	yes	yes	2	6.6189e-05	94.532	1	0	2			1	1
APSENWAMEGGTDPETTLPGAEDGK	SKVKVIYKAPSENWAM	LPGAEDGKTYFFQLWY	K	A	P	G	K	T	3	0	1	2	0	0	4	4	0	0	1	1	1	0	3	1	3	1	0	0	0	0	25	0	2559.11	tr|J3QNW0|J3QNW0_MOUSE;sp|P13864-2|DNMT1_MOUSE;sp|P13864|DNMT1_MOUSE	tr|J3QNW0|J3QNW0_MOUSE	722	746	yes	no	2	0.00030085	64.707	2	0		1			1
APSNPMELDGFDLEDALDDRNDLDGPK	TRRPGTTRAPSNPMEL	RNDLDGPKKPSAGEAG	R	A	P	P	K	K	2	1	2	7	0	0	2	2	0	0	4	1	1	1	3	1	0	0	0	0	0	0	27	1	2958.32	sp|Q8BIF0-2|C99L2_MOUSE;tr|A2AP74|A2AP74_MOUSE;sp|Q8BIF0|C99L2_MOUSE	sp|Q8BIF0-2|C99L2_MOUSE	62	88	yes	no	3	4.9222e-19	136.16	3	0			1		1
APSPAPAVSPK	RPDKAEPRAPSPAPAV	PAPAVSPKREVLYDSE	R	A	P	P	K	R	3	0	0	0	0	0	0	0	0	0	0	1	0	0	4	2	0	0	0	1	0	0	11	0	1020.56	sp|Q5U4C3|SFR19_MOUSE	sp|Q5U4C3|SFR19_MOUSE	674	684	yes	yes	2	0.0005879	97.797	2.67	0.471		1	2	1	2
APSPPMSQVFR	TASLLSQRAPSPPMSQ	PPMSQVFRTQAASADY	R	A	P	F	R	T	1	1	0	0	0	1	0	0	0	0	0	0	1	1	3	2	0	0	0	1	0	0	11	0	1215.61	tr|A8Y5K6|A8Y5K6_MOUSE;sp|Q9EST3-2|4ET_MOUSE;sp|Q9EST3|4ET_MOUSE	tr|A8Y5K6|A8Y5K6_MOUSE	386	396	yes	no	2	0.00041496	105.66	2	1	1		1	1	1
APSPPPQPQPPAPPAR	SSSAPTSRAPSPPPQP	QPPAPPARRLSYATTV	R	A	P	A	R	R	3	1	0	0	0	2	0	0	0	0	0	0	0	0	9	1	0	0	0	0	0	0	16	0	1603.85	sp|Q6KAU7-2|PKHG2_MOUSE;tr|G5E8T4|G5E8T4_MOUSE;sp|Q6KAU7|PKHG2_MOUSE;tr|E9QKB6|E9QKB6_MOUSE;tr|D3Z5N8|D3Z5N8_MOUSE;sp|Q6KAU7-3|PKHG2_MOUSE	sp|Q6KAU7-2|PKHG2_MOUSE	1233	1248	yes	no	2	0.0049425	58.864	2	0		1			1
APSPSQPPK	KGRGRPSKAPSPSQPP	PSPSQPPKKIRVGRSK	K	A	P	P	K	K	1	0	0	0	0	1	0	0	0	0	0	1	0	0	4	2	0	0	0	0	0	0	9	0	907.476	sp|Q4VA53|PDS5B_MOUSE;sp|Q4VA53-3|PDS5B_MOUSE;tr|F8WHU5|F8WHU5_MOUSE	sp|Q4VA53|PDS5B_MOUSE	1379	1387	yes	no	2	0.0023988	88.83	2	0		2		1	1
APSPSQPPKK	KGRGRPSKAPSPSQPP	SPSQPPKKIRVGRSKQ	K	A	P	K	K	I	1	0	0	0	0	1	0	0	0	0	0	2	0	0	4	2	0	0	0	0	0	0	10	1	1035.57	sp|Q4VA53|PDS5B_MOUSE;sp|Q4VA53-3|PDS5B_MOUSE;tr|F8WHU5|F8WHU5_MOUSE	sp|Q4VA53|PDS5B_MOUSE	1379	1388	yes	no	2	3.405e-05	126.34	3	0			4	2	2
APSQPPSPTEER	EPSQEAERAPSQPPSP	PPSPTEERNAPVSLPE	R	A	P	E	R	N	1	1	0	0	0	1	2	0	0	0	0	0	0	0	4	2	1	0	0	0	0	0	12	0	1294.62	tr|A2AFQ9|A2AFQ9_MOUSE;sp|Q8BX17|GEMI5_MOUSE	tr|A2AFQ9|A2AFQ9_MOUSE	1407	1418	yes	no	2	1.238e-05	129.29	3	0			1	1
APSQPPSPTREER	EPSQEAERAPSQPPSP	PSPTREERNAPVSLPE	R	A	P	E	R	N	1	2	0	0	0	1	2	0	0	0	0	0	0	0	4	2	1	0	0	0	0	0	13	1	1450.72	tr|E9PUU4|E9PUU4_MOUSE	tr|E9PUU4|E9PUU4_MOUSE	1408	1420	yes	yes	2	4.8344e-11	116.78	3	0			1		1
APSQVSISASPR	SQGSGCSRAPSQVSIS	VSISASPRQSLGLSQH	R	A	P	P	R	Q	2	1	0	0	0	1	0	0	0	1	0	0	0	0	2	4	0	0	0	1	0	0	12	0	1198.63	tr|E9Q842|E9Q842_MOUSE	tr|E9Q842|E9Q842_MOUSE	1912	1923	yes	yes	2	3.0259e-06	115.8	2	0		2		1	1
APSSDEECFFDLLSK	PLDRGIPRAPSSDEEC	CFFDLLSKFQSSRMDD	R	A	P	S	K	F	1	0	0	2	1	0	2	0	0	0	2	1	0	2	1	3	0	0	0	0	0	0	15	0	1743.77	tr|A2AIV3|A2AIV3_MOUSE;tr|F6SX81|F6SX81_MOUSE;sp|Q6IR34-2|GPSM1_MOUSE;sp|Q6IR34-3|GPSM1_MOUSE;sp|Q6IR34|GPSM1_MOUSE;sp|Q6IR34-5|GPSM1_MOUSE	tr|A2AIV3|A2AIV3_MOUSE	51	65	yes	no	2	4.2113e-55	254.58	2.5	0.5		1	1	2
APSSDLDTDAEGDDFELLDQSELNQLDPASSR	RATRGFLRAPSSDLDT	QLDPASSRSH______	R	A	P	S	R	S	3	1	1	7	0	2	3	1	0	0	5	0	0	1	2	5	1	0	0	0	0	0	32	0	3449.52	sp|Q9CQV4|F134C_MOUSE;sp|Q9CQV4-2|F134C_MOUSE	sp|Q9CQV4|F134C_MOUSE	433	464	yes	no	3	1.6762e-17	129.51	2	0		1			1
APSSSSVGISEWLDQK	GGSASSEKAPSSSSVG	ISEWLDQKLTKSDRPE	K	A	P	Q	K	L	1	0	0	1	0	1	1	1	0	1	1	1	0	0	1	5	0	1	0	1	0	0	16	0	1689.82	sp|Q99LC5|ETFA_MOUSE	sp|Q99LC5|ETFA_MOUSE	188	203	yes	yes	2	1.9764e-12	159.69	1	0	1			1
APSWIDTGLSEMR	LRPPSFLRAPSWIDTG	DTGLSEMRLEKDRFSV	R	A	P	M	R	L	1	1	0	1	0	0	1	1	0	1	1	0	1	0	1	2	1	1	0	0	0	0	13	0	1461.69	sp|P23927|CRYAB_MOUSE	sp|P23927|CRYAB_MOUSE	57	69	yes	yes	2	4.2013e-05	112.34	2	1	2		2	2	2
APSYGAGELLDFSLADAVNQEFLATR	SSRLGTTRAPSYGAGE	NQEFLATRTNEKVELQ	R	A	P	T	R	T	5	1	1	2	0	1	2	2	0	0	4	0	0	2	1	2	1	0	1	1	0	0	26	0	2754.35	sp|P31001|DESM_MOUSE	sp|P31001|DESM_MOUSE	79	104	yes	yes	3	1.7673e-06	78.079	1	0	1				1
APTAALSPEPQDSK	ATSQELVRAPTAALSP	SPEPQDSKEDVKKFAF	R	A	P	S	K	E	3	0	0	1	0	1	1	0	0	0	1	1	0	0	3	2	1	0	0	0	0	0	14	0	1410.7	sp|D3YXK2|SAFB1_MOUSE;tr|S4R1M2|S4R1M2_MOUSE;sp|Q80YR5|SAFB2_MOUSE	sp|D3YXK2|SAFB1_MOUSE	360	373	no	no	2	4.1132e-07	135.09	3	0			2	1	1
APTAALSPEPQDSKEDVK	ATSQELVRAPTAALSP	QDSKEDVKKFAFDACN	R	A	P	V	K	K	3	0	0	2	0	1	2	0	0	0	1	2	0	0	3	2	1	0	0	1	0	0	18	1	1881.93	sp|D3YXK2|SAFB1_MOUSE;tr|S4R1M2|S4R1M2_MOUSE;sp|Q80YR5|SAFB2_MOUSE	sp|D3YXK2|SAFB1_MOUSE	360	377	no	no	2;3	2.6002e-37	219.22	3	0			4	2	2
APTAALSPEPQDSKEDVKK	ATSQELVRAPTAALSP	DSKEDVKKFAFDACND	R	A	P	K	K	F	3	0	0	2	0	1	2	0	0	0	1	3	0	0	3	2	1	0	0	1	0	0	19	2	2010.03	sp|D3YXK2|SAFB1_MOUSE;tr|S4R1M2|S4R1M2_MOUSE;sp|Q80YR5|SAFB2_MOUSE	sp|D3YXK2|SAFB1_MOUSE	360	378	no	no	2;3;4	3.063e-115	309.36	3	0			5	2	3
APTPSPVR	PSPVRHVRAPTPSPVR	APTPSPVRSVSPAGRI	R	A	P	V	R	S	1	1	0	0	0	0	0	0	0	0	0	0	0	0	3	1	1	0	0	1	0	0	8	0	823.455	sp|A2ASS6|TITIN_MOUSE;tr|E9Q8N1|E9Q8N1_MOUSE;tr|E9Q8K5|E9Q8K5_MOUSE;sp|A2ASS6-2|TITIN_MOUSE;tr|Q8BUJ6|Q8BUJ6_MOUSE;sp|A2ASS6-3|TITIN_MOUSE	sp|A2ASS6|TITIN_MOUSE	297	304	no	no	2	8.733e-05	93.561	3	0			1		1
APTPSPVRSVSPAGR	PSPVRHVRAPTPSPVR	RSVSPAGRISTSPIRS	R	A	P	G	R	I	2	2	0	0	0	0	0	1	0	0	0	0	0	0	4	3	1	0	0	2	0	0	15	1	1477.8	sp|A2ASS6|TITIN_MOUSE;tr|E9Q8N1|E9Q8N1_MOUSE;tr|E9Q8K5|E9Q8K5_MOUSE;sp|A2ASS6-2|TITIN_MOUSE;tr|Q8BUJ6|Q8BUJ6_MOUSE;sp|A2ASS6-3|TITIN_MOUSE	sp|A2ASS6|TITIN_MOUSE	297	311	no	no	2;3	1.9557e-07	118.05	3	0			2		2
APVVLQPEQIVSEEETPPPLLTK	PLPEDLEKAPVVLQPE	TPPPLLTKEASSPPTH	K	A	P	T	K	E	1	0	0	0	0	2	4	0	0	1	3	1	0	0	5	1	2	0	0	3	0	0	23	0	2513.36	sp|Q9JIX8-4|ACINU_MOUSE;sp|Q9JIX8|ACINU_MOUSE;tr|F6RJ39|F6RJ39_MOUSE	sp|Q9JIX8-4|ACINU_MOUSE	362	384	yes	no	3	5.8698e-12	115.45	2.5	0.5		2	2	2	2
APYSPTTSK	SAPATPTKAPYSPTTS	PYSPTTSKEKKIRITT	K	A	P	S	K	E	1	0	0	0	0	0	0	0	0	0	0	1	0	0	2	2	2	0	1	0	0	0	9	0	950.471	sp|Q8CDG3-2|VCIP1_MOUSE;sp|Q8CDG3|VCIP1_MOUSE	sp|Q8CDG3-2|VCIP1_MOUSE	764	772	yes	no	2	0.0064033	74.392	2	0		1			1
AQALDRDGNLVEDFVFDGGTGEIADR	LRGPAGVRAQALDRDG	GTGEIADRVLHVRNAP	R	A	Q	D	R	V	3	2	1	5	0	1	2	4	0	1	2	0	0	2	0	0	1	0	0	2	0	0	26	1	2779.3	sp|Q91YP0|L2HDH_MOUSE	sp|Q91YP0|L2HDH_MOUSE	407	432	yes	yes	3	3.5723e-26	159.36	3	0			2	1	1
AQDFYNWPDESFDEMDSTLAVQQYIQQNIR	RRNRPGTKAQDFYNWP	QYIQQNIRADCSNIDK	K	A	Q	I	R	A	2	1	2	4	0	5	2	0	0	2	1	0	1	2	1	2	1	1	2	1	0	0	30	0	3650.63	sp|Q6PEB6|PHOCN_MOUSE	sp|Q6PEB6|PHOCN_MOUSE	19	48	yes	yes	3	2.6054e-09	93.166	1	0	2			1	1
AQDGSSPLSLQDLIEK	RLVACWTKAQDGSSPL	SLQDLIEKVVILRKAV	K	A	Q	E	K	V	1	0	0	2	0	2	1	1	0	1	3	1	0	0	1	3	0	0	0	0	0	0	16	0	1699.86	sp|Q3UPL0|SC31A_MOUSE;tr|S4R2A9|S4R2A9_MOUSE;sp|Q3UPL0-2|SC31A_MOUSE;tr|S4R256|S4R256_MOUSE	sp|Q3UPL0|SC31A_MOUSE	707	722	yes	no	2	1.1158e-11	123.4	1	0	1				1
AQDKPESPSGSTQIQR	DKDESSTKAQDKPESP	SGSTQIQRYQHPDTER	K	A	Q	Q	R	Y	1	1	0	1	0	3	1	1	0	1	0	1	0	0	2	3	1	0	0	0	0	0	16	1	1727.84	tr|E9QKV6|E9QKV6_MOUSE;tr|E9PWZ6|E9PWZ6_MOUSE;tr|E9PZW8|E9PZW8_MOUSE;sp|Q9QY06-3|MYO9B_MOUSE;sp|Q9QY06|MYO9B_MOUSE;sp|Q9QY06-2|MYO9B_MOUSE	tr|E9QKV6|E9QKV6_MOUSE	1258	1273	no	no	2;3	4.9284e-12	150.65	3	0			3	1	2
AQDQEVCFTEEGPK	GLLEKCCKAQDQEVCF	CFTEEGPKLISKTRDA	K	A	Q	P	K	L	1	0	0	1	1	2	3	1	0	0	0	1	0	1	1	0	1	0	0	1	0	0	14	0	1636.7	sp|P02772|FETA_MOUSE	sp|P02772|FETA_MOUSE	581	594	yes	yes	2	4.2763e-22	196.84	2.33	0.943	1		2	2	1
AQDQGEKENPMR	________________	GEKENPMRELRIRKLC	M	A	Q	M	R	E	1	1	1	1	0	2	2	1	0	0	0	1	1	0	1	0	0	0	0	0	0	0	12	1	1401.63	tr|E9PYL9|E9PYL9_MOUSE;tr|D3Z3K1|D3Z3K1_MOUSE;sp|Q9CXW4|RL11_MOUSE	tr|E9PYL9|E9PYL9_MOUSE	2	13	yes	no	2	3.0235e-05	128.54	3	0			2	1	1
AQDSVGRSDNEMCELDPGQFIDR	RSEILDARAQDSVGRS	DPGQFIDRARALIREQ	R	A	Q	D	R	A	1	2	1	4	1	2	2	2	0	1	1	0	1	1	1	2	0	0	0	1	0	0	23	1	2638.14	sp|P48437|PROX1_MOUSE	sp|P48437|PROX1_MOUSE	288	310	yes	yes	3	0.00022287	70.994	2	0		1			1
AQDTAELFFEDVR	KLHKMGMKAQDTAELF	ELFFEDVRLPANALLG	K	A	Q	V	R	L	2	1	0	2	0	1	2	0	0	0	1	0	0	2	0	0	1	0	0	1	0	0	13	0	1539.72	sp|P51174|ACADL_MOUSE	sp|P51174|ACADL_MOUSE	255	267	yes	yes	2;3	1.7874e-10	162.93	2.25	0.433		3	1	2	2
AQEDGQDSEDGPR	KGENMEDRAQEDGQDS	QDSEDGPRGGSSEELH	R	A	Q	P	R	G	1	1	0	3	0	2	2	2	0	0	0	0	0	0	1	1	0	0	0	0	0	0	13	0	1402.56	sp|Q3UMU9|HDGR2_MOUSE;sp|Q3UMU9-3|HDGR2_MOUSE;sp|Q3UMU9-4|HDGR2_MOUSE;sp|Q3UMU9-2|HDGR2_MOUSE	sp|Q3UMU9|HDGR2_MOUSE	613	625	yes	no	2	0.056285	43.761	1	0	2			1	1
AQEEAER	QLEEERRRAQEEAERL	RAQEEAERLEADRMAA	R	A	Q	E	R	L	2	1	0	0	0	1	3	0	0	0	0	0	0	0	0	0	0	0	0	0	0	0	7	0	831.372	sp|P26040|EZRI_MOUSE	sp|P26040|EZRI_MOUSE	382	388	yes	yes	1	0.012248	77.496	2	0		1			1
AQEEAERLEADR	QLEEERRRAQEEAERL	AERLEADRMAALRAKE	R	A	Q	D	R	M	3	2	0	1	0	1	4	0	0	0	1	0	0	0	0	0	0	0	0	0	0	0	12	1	1415.66	sp|P26040|EZRI_MOUSE	sp|P26040|EZRI_MOUSE	382	393	yes	yes	3	8.4954e-05	99.5	3	0			1	1
AQEEEDVRDYNLTEEQK	________________	YNLTEEQKATKDKYPP	M	A	Q	Q	K	A	1	1	1	2	0	2	5	0	0	0	1	1	0	0	0	0	1	0	1	1	0	0	17	1	2094.93	tr|A8Y5E9|A8Y5E9_MOUSE;sp|Q505B7-2|ARCH_MOUSE;tr|B2KGA7|B2KGA7_MOUSE;sp|Q505B7|ARCH_MOUSE	tr|A8Y5E9|A8Y5E9_MOUSE	2	18	yes	no	2	1.7049e-32	212.85	2.67	0.471		1	2	1	2
AQEESSAMMQWLEK	TKLSKLQKAQEESSAM	AMMQWLEKMNKTASRW	K	A	Q	E	K	M	2	0	0	0	0	2	3	0	0	0	1	1	2	0	0	2	0	1	0	0	0	0	14	0	1666.73	sp|Q91ZU6|DYST_MOUSE;tr|E9PXE5|E9PXE5_MOUSE;sp|Q91ZU6-3|DYST_MOUSE;sp|Q91ZU6-4|DYST_MOUSE;tr|E9Q9X1|E9Q9X1_MOUSE;tr|S4R1P5|S4R1P5_MOUSE;tr|E9QL23|E9QL23_MOUSE;sp|Q91ZU6-2|DYST_MOUSE	sp|Q91ZU6|DYST_MOUSE	4444	4457	yes	no	2	0.03452	59.976	3	0			1	1
AQEIDQTNDFK	LQENLAPKAQEIDQTN	IDQTNDFKNLREFWKQ	K	A	Q	F	K	N	1	0	1	2	0	2	1	0	0	1	0	1	0	1	0	0	1	0	0	0	0	0	11	0	1307.6	sp|Q9JHI5|IVD_MOUSE	sp|Q9JHI5|IVD_MOUSE	66	76	yes	yes	2	1.6729e-09	158.05	2.33	0.943	1		2	2	1
AQELDALDNSHPIEVSVGHPSEVDEIFDAISYSK	FVSADYTRAQELDALD	FDAISYSKGASVIRML	R	A	Q	S	K	G	3	0	1	4	0	1	4	1	2	3	2	1	0	1	2	5	0	0	1	3	0	0	34	0	3710.76	tr|F6QYF8|F6QYF8_MOUSE;sp|Q11011|PSA_MOUSE;tr|E9Q6F4|E9Q6F4_MOUSE;tr|E9Q039|E9Q039_MOUSE	tr|F6QYF8|F6QYF8_MOUSE	364	397	yes	no	4	1.6033e-10	87.111	1	0	1			1
AQEPPPAQALAPSPPSHPDVFR	QSPGLGLRAQEPPPAQ	PSHPDVFRSGPYPDPY	R	A	Q	F	R	S	4	1	0	1	0	2	1	0	1	0	1	0	0	1	7	2	0	0	0	1	0	0	22	0	2308.16	tr|J3KMN0|J3KMN0_MOUSE;sp|Q6PDK2|KMT2D_MOUSE	tr|J3KMN0|J3KMN0_MOUSE	2306	2327	yes	no	3	0.00020697	71.297	1	0	1			1
AQEQLATALQNLEEAEK	LLEEELDRAQEQLATA	QNLEEAEKAADESERG	R	A	Q	E	K	A	4	0	1	0	0	3	4	0	0	0	3	1	0	0	0	0	1	0	0	0	0	0	17	0	1884.94	sp|Q6IRU2|TPM4_MOUSE	sp|Q6IRU2|TPM4_MOUSE	66	82	yes	yes	2;3	8.3472e-18	175.39	2.6	0.8	1		4	2	3
AQEQLATALQNLEEAEKAADESER	LLEEELDRAQEQLATA	KAADESERGMKVIENR	R	A	Q	E	R	G	6	1	1	1	0	3	6	0	0	0	3	1	0	0	0	1	1	0	0	0	0	0	24	1	2643.26	sp|Q6IRU2|TPM4_MOUSE	sp|Q6IRU2|TPM4_MOUSE	66	89	yes	yes	3	2.219e-06	86.519	3	0			2	1	1
AQEVSDEGADQEEEAYLRED	QTKELHQKAQEVSDEG	EEAYLRED________	K	A	Q	E	D	-	3	1	0	3	0	2	6	1	0	0	1	0	0	0	0	1	0	0	1	1	0	0	20	1	2281.95	sp|Q9JIQ3|DBLOH_MOUSE	sp|Q9JIQ3|DBLOH_MOUSE	218	237	yes	yes	2;3	2.5763e-46	231.52	1.75	0.433	1	3		2	2
AQFVPLPVSVSVEFAVAATDCIAK	LQLVEISRAQFVPLPV	AATDCIAKEVVDPTKC	R	A	Q	A	K	E	5	0	0	1	1	1	1	0	0	1	1	1	0	2	2	2	1	0	0	5	0	0	24	0	2518.31	CON__P12763	CON__P12763	188	211	yes	yes	3	0.013494	36.079	2	0		1		1
AQGQIRSPTK	TYKNPSLRAQGQIRSP	GQIRSPTKTHTPSPTS	R	A	Q	T	K	T	1	1	0	0	0	2	0	1	0	1	0	1	0	0	1	1	1	0	0	0	0	0	10	1	1084.6	sp|Q9CYT6|CAP2_MOUSE;tr|D3YTR7|D3YTR7_MOUSE	sp|Q9CYT6|CAP2_MOUSE	294	303	yes	no	2;3	3.5597e-08	149.82	2.4	0.8	1	1	3	4	1
AQGQIRSPTKTHTPSPTSPK	TYKNPSLRAQGQIRSP	TPSPTSPKSNSPQKHT	R	A	Q	P	K	S	1	1	0	0	0	2	0	1	1	1	0	2	0	0	4	3	4	0	0	0	0	0	20	2	2118.12	sp|Q9CYT6|CAP2_MOUSE;tr|D3YTR7|D3YTR7_MOUSE	sp|Q9CYT6|CAP2_MOUSE	294	313	yes	no	3	0.00061996	70.295	2	0		1		1
AQGSHPELSSPASILIMLTDGEPTEGETDR	RGIEILNKAQGSHPEL	PTEGETDRSQILKNVR	K	A	Q	D	R	S	2	1	0	2	0	1	4	3	1	2	3	0	1	0	3	4	3	0	0	0	0	0	30	0	3137.48	sp|Q61702|ITIH1_MOUSE;tr|F8WJ05|F8WJ05_MOUSE	sp|Q61702|ITIH1_MOUSE	381	410	yes	no	3	4.8337e-16	126.36	1	0	1				1
AQIITEKTSPK	EKKIEERKAQIITEKT	ITEKTSPKTSNPFLVA	K	A	Q	P	K	T	1	0	0	0	0	1	1	0	0	2	0	2	0	0	1	1	2	0	0	0	0	0	11	1	1214.69	sp|Q99P72|RTN4_MOUSE;sp|Q99P72-3|RTN4_MOUSE	sp|Q99P72|RTN4_MOUSE	481	491	yes	no	2	6.2956e-05	141.82	3	0			2	1	1
AQIWDTAGQER	QVDGKTIKAQIWDTAG	WDTAGQERYRAITSAY	K	A	Q	E	R	Y	2	1	0	1	0	2	1	1	0	1	0	0	0	0	0	0	1	1	0	0	0	0	11	0	1273.61	tr|G3UY29|G3UY29_MOUSE;tr|E9Q3P9|E9Q3P9_MOUSE;tr|F8WGS1|F8WGS1_MOUSE;sp|P62492|RB11A_MOUSE;sp|P46638|RB11B_MOUSE;tr|G3UZD3|G3UZD3_MOUSE;tr|G3UZL4|G3UZL4_MOUSE	tr|G3UY29|G3UY29_MOUSE	62	72	yes	no	2	0.047844	50.354	2	0		1			1
AQKDEEKMEIQEIQLK	GMKVIESRAQKDEEKM	EIQEIQLKEAKHIAED	R	A	Q	L	K	E	1	0	0	1	0	3	4	0	0	2	1	3	1	0	0	0	0	0	0	0	0	0	16	2	1959	sp|P58771-2|TPM1_MOUSE;tr|E9Q452|E9Q452_MOUSE;tr|E9Q454|E9Q454_MOUSE;tr|F8WID5|F8WID5_MOUSE;tr|E9Q450|E9Q450_MOUSE;tr|B7ZNL3|B7ZNL3_MOUSE;tr|E9Q448|E9Q448_MOUSE;tr|Q8BSH3|Q8BSH3_MOUSE;sp|P58771|TPM1_MOUSE;tr|Q8BP43|Q8BP43_MOUSE;tr|E9Q456|E9Q456_MOUSE	sp|P58771|TPM1_MOUSE	134	149	no	no	2;3;4	6.7121e-67	269.92	2.22	0.416		7	2	5	4
AQKEEAAEAAAPASQNGDDLENLEDPEK	________________	ENLEDPEKLKELIDLP	M	A	Q	E	K	L	7	0	2	3	0	2	6	1	0	0	2	2	0	0	2	1	0	0	0	0	0	0	28	1	2939.33	sp|Q9WV35|ABEC2_MOUSE	sp|Q9WV35|ABEC2_MOUSE	2	29	yes	yes	3	4.5479e-08	81.765	3	0			1		1
AQKEEAAEAAAPASQNGDDLENLEDPEKLK	________________	LEDPEKLKELIDLPPF	M	A	Q	L	K	E	7	0	2	3	0	2	6	1	0	0	3	3	0	0	2	1	0	0	0	0	0	0	30	2	3180.51	sp|Q9WV35|ABEC2_MOUSE	sp|Q9WV35|ABEC2_MOUSE	2	31	yes	yes	3;4	6.1794e-28	149.14	2	0		2		2
AQLEFNQIK	HEEGKILRAQLEFNQI	QLEFNQIKAEIERKLA	R	A	Q	I	K	A	1	0	1	0	0	2	1	0	0	1	1	1	0	1	0	0	0	0	0	0	0	0	9	0	1089.58	sp|Q91Z83|MYH7_MOUSE;sp|Q02566|MYH6_MOUSE	sp|Q91Z83|MYH7_MOUSE	1561	1569	no	no	1;2	1.5017e-26	160.74	2.2	0.98	2		3	2	3
AQLEFNQIKAEIER	HEEGKILRAQLEFNQI	QIKAEIERKLAEKDEE	R	A	Q	E	R	K	2	1	1	0	0	2	3	0	0	2	1	1	0	1	0	0	0	0	0	0	0	0	14	1	1687.89	sp|Q91Z83|MYH7_MOUSE;sp|Q02566|MYH6_MOUSE	sp|Q91Z83|MYH7_MOUSE	1561	1574	no	no	3	0.0097418	51.03	1	0	1				1
AQLEPVASPAK	ELQLITYKAQLEPVAS	EPVASPAKKPKVQSGS	K	A	Q	A	K	K	3	0	0	0	0	1	1	0	0	0	1	1	0	0	2	1	0	0	0	1	0	0	11	0	1109.61	tr|E9Q3W4|E9Q3W4_MOUSE;sp|Q9QXS1-15|PLEC_MOUSE;tr|E9Q153|E9Q153_MOUSE;sp|Q9QXS1-10|PLEC_MOUSE;sp|Q9QXS1-9|PLEC_MOUSE;tr|E9QKX4|E9QKX4_MOUSE;sp|Q9QXS1-12|PLEC_MOUSE;sp|Q9QXS1-11|PLEC_MOUSE;tr|E9QLJ5|E9QLJ5_MOUSE;sp|Q9QXS1-13|PLEC_MOUSE;tr|E9QMZ5|E9QMZ5_MOUSE;tr|E9PY96|E9PY96_MOUSE;sp|Q9QXS1-5|PLEC_MOUSE;sp|Q9QXS1-3|PLEC_MOUSE;sp|Q9QXS1-16|PLEC_MOUSE;tr|E9QL05|E9QL05_MOUSE;sp|Q9QXS1-4|PLEC_MOUSE;tr…	tr|E9Q3W4|E9Q3W4_MOUSE	1131	1141	yes	no	2	0.00081781	92.265	3	0			2	1	1
AQLNIGNVLPVGTMPEGTIVCCLEEKPGDR	QFVYCGKKAQLNIGNV	LEEKPGDRGKLARASG	K	A	Q	D	R	G	1	1	2	1	2	1	3	4	0	2	3	1	1	0	3	0	2	0	0	3	0	0	30	1	3266.61	sp|P62918|RL8_MOUSE	sp|P62918|RL8_MOUSE	94	123	yes	yes	3	1.7721e-55	201.6	1	0	2			1	1
AQLSPSVKR	SPPLGRSKAQLSPSVK	QLSPSVKRKREVSPPG	K	A	Q	K	R	K	1	1	0	0	0	1	0	0	0	0	1	1	0	0	1	2	0	0	0	1	0	0	9	1	984.572	tr|E9Q6J5|E9Q6J5_MOUSE	tr|E9Q6J5|E9Q6J5_MOUSE	2997	3005	yes	yes	2	0.0067041	69.864	2.5	0.5		1	1	1	1
AQLSSPEDQEDQDDIK	CLLKDSAKAQLSSPED	QEDQDDIKVSSFVPDL	K	A	Q	I	K	V	1	0	0	4	0	3	2	0	0	1	1	1	0	0	1	2	0	0	0	0	0	0	16	0	1816.8	tr|B1ARG9|B1ARG9_MOUSE;sp|P61406|EST1A_MOUSE	tr|B1ARG9|B1ARG9_MOUSE	56	71	yes	no	2	0.0025893	65.949	2	0		1			1
AQLSVVDPDSAPGEIEYEVQR	GSRAPVSRAQLSVVDP	EIEYEVQRAPHNGFLS	R	A	Q	Q	R	A	2	1	0	2	0	2	3	1	0	1	1	0	0	0	2	2	0	0	1	3	0	0	21	0	2301.11	sp|Q8VHY0|CSPG4_MOUSE;sp|Q8VHY0-2|CSPG4_MOUSE	sp|Q8VHY0|CSPG4_MOUSE	1859	1879	yes	no	2;3	2.5265e-21	153.19	2	0		2			2
AQMCADVLPSPR	AGKAKGKKAQMCADVL	ADVLPSPRGKRVIPQV	K	A	Q	P	R	G	2	1	0	1	1	1	0	0	0	0	1	0	1	0	2	1	0	0	0	1	0	0	12	0	1343.63	sp|Q01320|TOP2A_MOUSE	sp|Q01320|TOP2A_MOUSE	1202	1213	yes	yes	2	2.417e-06	97.235	2	0		2			2
AQMVQEDLEK	EAVEWQQKAQMVQEDL	MVQEDLEKTRAELKTA	K	A	Q	E	K	T	1	0	0	1	0	2	2	0	0	0	1	1	1	0	0	0	0	0	0	1	0	0	10	0	1189.56	sp|P26041|MOES_MOUSE	sp|P26041|MOES_MOUSE	449	458	yes	yes	2	0.0016018	90.05	3	0			2	1	1
AQPAHRSPADSLSSAAGASELSAEGAGK	AREPSKEKAQPAHRSP	LSAEGAGKGRAPGEQD	K	A	Q	G	K	G	8	1	0	1	0	1	2	3	1	0	2	1	0	0	2	6	0	0	0	0	0	0	28	1	2622.26	sp|E9Q1P8|I2BP2_MOUSE	sp|E9Q1P8|I2BP2_MOUSE	244	271	yes	yes	3	3.6072e-15	122.32	2	0		1			1
AQPARPPPPVQPGEIGEAIAK	EKLTPPEKAQPARPPP	EIGEAIAKYNFNADTN	K	A	Q	A	K	Y	4	1	0	0	0	2	2	2	0	2	0	1	0	0	6	0	0	0	0	1	0	0	21	1	2122.15	tr|B2RXQ9|B2RXQ9_MOUSE;sp|Q3UTJ2-2|SRBS2_MOUSE;tr|B9EKP8|B9EKP8_MOUSE;sp|Q3UTJ2|SRBS2_MOUSE;tr|E9Q0B0|E9Q0B0_MOUSE;tr|D3Z080|D3Z080_MOUSE;tr|E9Q8K9|E9Q8K9_MOUSE;sp|Q3UTJ2-5|SRBS2_MOUSE;tr|B7ZWM6|B7ZWM6_MOUSE	tr|D3Z080|D3Z080_MOUSE	543	563	no	no	3	0.0076396	42.348	1	0	1			1
AQPPPDVEGDDCLPEYHHLFCPDLLQDK	________________	CPDLLQDKVAFITGGG	M	A	Q	D	K	V	1	0	0	5	2	2	2	1	2	0	4	1	0	1	5	0	0	0	1	1	0	0	28	0	3304.48	sp|Q9WV68|DECR2_MOUSE	sp|Q9WV68|DECR2_MOUSE	2	29	yes	yes	3	2.3438e-07	77.149	1	0	2			1	1
AQPSQAAEEPAEKADEPMEH	LEERPQRKAQPSQAAE	KADEPMEH________	K	A	Q	E	H	-	5	0	0	1	0	2	5	0	1	0	0	1	1	0	3	1	0	0	0	0	0	0	20	1	2163.94	sp|Q9R1P4|PSA1_MOUSE	sp|Q9R1P4|PSA1_MOUSE	244	263	yes	yes	2;3	4.1143e-37	218.25	3	0			5	3	2
AQQELEEQTR	QIEEQTKKAQQELEEQ	QELEEQTRRALELEQE	K	A	Q	T	R	R	1	1	0	0	0	3	3	0	0	0	1	0	0	0	0	0	1	0	0	0	0	0	10	0	1230.58	sp|P26041|MOES_MOUSE	sp|P26041|MOES_MOUSE	361	370	yes	yes	2	0.00033214	110.39	3	0			1		1
AQQGIVFLDEVDK	DANYNVEKAQQGIVFL	VFLDEVDKIGSVPGIH	K	A	Q	D	K	I	1	0	0	2	0	2	1	1	0	1	1	1	0	1	0	0	0	0	0	2	0	0	13	0	1460.75	tr|Q6P8N8|Q6P8N8_MOUSE;sp|Q9JHS4|CLPX_MOUSE;tr|F7BB92|F7BB92_MOUSE	tr|Q6P8N8|Q6P8N8_MOUSE	337	349	yes	no	2	0.0077031	64.244	2	0		1			1
AQSAPPEAAVLPLSPLSVPAVSPTPFFPDGGAPIPAPSIFNR	QSLQSPPRAQSAPPEA	PAPSIFNRSARPFTPG	R	A	Q	N	R	S	7	1	1	1	0	1	1	2	0	2	3	0	0	3	11	5	1	0	0	3	0	0	42	0	4179.2	sp|Q8BWB1|SYP2L_MOUSE;tr|B2RQK7|B2RQK7_MOUSE;tr|D3YU08|D3YU08_MOUSE	sp|Q8BWB1|SYP2L_MOUSE	422	463	no	no	4;5	5.1303e-05	48.14	1	0	3			2	1
AQSELSGAADEAAR	AARANLEKAQSELSGA	GAADEAARAEIQIRIE	K	A	Q	A	R	A	5	1	0	1	0	1	2	1	0	0	1	0	0	0	0	2	0	0	0	0	0	0	14	0	1374.64	sp|Q9D3D9|ATPD_MOUSE	sp|Q9D3D9|ATPD_MOUSE	137	150	yes	yes	2	4.0272e-07	136.6	3	0			2	1	1
AQSPTPSLPASWK	TVQAHTVRAQSPTPSL	PSLPASWKYSSNVRAP	R	A	Q	W	K	Y	2	0	0	0	0	1	0	0	0	0	1	1	0	0	3	3	1	1	0	0	0	0	13	0	1368.7	sp|Q91YE8|SYNP2_MOUSE;tr|D3YVV9|D3YVV9_MOUSE;tr|E9Q1U2|E9Q1U2_MOUSE;sp|Q91YE8-2|SYNP2_MOUSE	sp|Q91YE8|SYNP2_MOUSE	893	905	yes	no	2	5.1209e-07	141.55	2	1	2		2	2	2
AQTAPTKTSPR	CVGGKRGRAQTAPTKT	APTKTSPRNAKKHDEL	R	A	Q	P	R	N	2	1	0	0	0	1	0	0	0	0	0	1	0	0	2	1	3	0	0	0	0	0	11	1	1156.62	sp|G5E870|TRIPC_MOUSE	sp|G5E870|TRIPC_MOUSE	1452	1462	yes	yes	2	0.00046542	128.35	3	0			4	3	1
AQTEEDDLQEPK	ALKEEMNKAQTEEDDL	EDDLQEPKGDLTES__	K	A	Q	P	K	G	1	0	0	2	0	2	3	0	0	0	1	1	0	0	1	0	1	0	0	0	0	0	12	0	1401.63	sp|Q9WTQ5|AKA12_MOUSE;sp|Q9WTQ5-2|AKA12_MOUSE	sp|Q9WTQ5|AKA12_MOUSE	1667	1678	yes	no	2	0.047985	39.006	2	0		1		1
AQTEEDDLQEPKGDLTES	ALKEEMNKAQTEEDDL	PKGDLTES________	K	A	Q	E	S	-	1	0	0	3	0	2	4	1	0	0	2	1	0	0	1	1	2	0	0	0	0	0	18	1	2003.88	sp|Q9WTQ5|AKA12_MOUSE;sp|Q9WTQ5-2|AKA12_MOUSE	sp|Q9WTQ5|AKA12_MOUSE	1667	1684	yes	no	2	8.415e-16	155.94	2.5	0.5		1	1	1	1
AQTLPTSVVTITSESSPGKR	QSTPASSRAQTLPTSV	SESSPGKREKDKEKDK	R	A	Q	K	R	E	1	1	0	0	0	1	1	1	0	1	1	1	0	0	2	4	4	0	0	2	0	0	20	1	2058.1	sp|Q62261|SPTB2_MOUSE	sp|Q62261|SPTB2_MOUSE	2325	2344	yes	yes	2;3	2.4997e-46	226.9	1	0	4			2	2
AQTSKELSFK	AKAVYDFKAQTSKELS	TSKELSFKKGDTVYIL	K	A	Q	F	K	K	1	0	0	0	0	1	1	0	0	0	1	2	0	1	0	2	1	0	0	0	0	0	10	1	1137.6	tr|B2RXQ9|B2RXQ9_MOUSE;sp|Q3UTJ2-2|SRBS2_MOUSE;tr|B9EKP8|B9EKP8_MOUSE;sp|Q3UTJ2|SRBS2_MOUSE;tr|E9Q0B0|E9Q0B0_MOUSE;tr|D3Z080|D3Z080_MOUSE;tr|E9Q8K9|E9Q8K9_MOUSE;sp|Q3UTJ2-5|SRBS2_MOUSE;tr|B7ZWM6|B7ZWM6_MOUSE	tr|D3Z080|D3Z080_MOUSE	493	502	no	no	2	0.010211	69.314	3	0			1	1
AQVAFECDEDKDER	WEEQRKQRAQVAFECD	CDEDKDEREAPPREGN	R	A	Q	E	R	E	2	1	0	3	1	1	3	0	0	0	0	1	0	1	0	0	0	0	0	1	0	0	14	1	1710.72	sp|Q80TH2-1|LAP2_MOUSE;sp|Q80TH2|LAP2_MOUSE;tr|B7ZNX6|B7ZNX6_MOUSE;sp|Q80TH2-2|LAP2_MOUSE	sp|Q80TH2-1|LAP2_MOUSE	458	471	yes	no	3	0.0068502	54.402	3	0			1	1
AQVAQPGGDTIFGK	________________	GGDTIFGKIIRKEIPA	K	A	Q	G	K	I	2	0	0	1	0	2	0	3	0	1	0	1	0	1	1	0	1	0	0	1	0	0	14	0	1387.71	tr|B0R1E3|B0R1E3_MOUSE;sp|P70349|HINT1_MOUSE	tr|B0R1E3|B0R1E3_MOUSE	8	21	yes	no	2	0.0030834	70.889	1	0	1			1
AQVHVSEEGGEPEAMLQVLGPKPALPEGTEDTAKEDAANR	RDNERSGRAQVHVSEE	AKEDAANRRLAKLYKV	R	A	Q	N	R	R	6	1	1	2	0	2	7	4	1	0	3	2	1	0	4	1	2	0	0	3	0	0	40	2	4170.02	sp|P13020-2|GELS_MOUSE;sp|P13020|GELS_MOUSE;tr|A6PWS5|A6PWS5_MOUSE	sp|P13020-2|GELS_MOUSE	205	244	yes	no	4;5	1.7195e-68	210.06	1.5	0.866	3		1	2	2
ARFEEHKNEK	RYFACLMRARFEEHKN	FEEHKNEKDMMRATQL	R	A	R	E	K	D	1	1	1	0	0	0	3	0	1	0	0	2	0	1	0	0	0	0	0	0	0	0	10	2	1286.64	sp|Q9CQJ8|NDUB9_MOUSE	sp|Q9CQJ8|NDUB9_MOUSE	46	55	yes	yes	2	0.031386	46.73	3	0			1		1
ARFEELNADLFR	DFYTSITRARFEELNA	ELNADLFRGTLDPVEK	R	A	R	F	R	G	2	2	1	1	0	0	2	0	0	0	2	0	0	2	0	0	0	0	0	0	0	0	12	1	1479.75	sp|P63017|HSP7C_MOUSE;tr|Q504P4|Q504P4_MOUSE;sp|P17156|HSP72_MOUSE	sp|P63017|HSP7C_MOUSE	300	311	yes	no	2;3	2.8422e-06	136.3	1	0	3			1	2
ARGEAAEDLCEMALDPDLLLLRDDGEDEFAGAK	SGGEEEEKARGEAAED	EDEFAGAKLEETEVRS	K	A	R	A	K	L	6	2	0	6	1	0	5	3	0	0	6	1	1	1	1	0	0	0	0	0	0	0	33	2	3604.67	sp|Q8VDP4|CCAR2_MOUSE	sp|Q8VDP4|CCAR2_MOUSE	634	666	yes	yes	4	2.7838e-10	85.615	3	0			1	1
ARGSPEDGSHEASPLEGK	SPFLDDCKARGSPEDG	EASPLEGKASPPTESD	K	A	R	G	K	A	2	1	0	1	0	0	3	3	1	0	1	1	0	0	2	3	0	0	0	0	0	0	18	1	1822.84	sp|Q3UQS8|RBM20_MOUSE;sp|Q3UQS8-2|RBM20_MOUSE;tr|F6TAZ4|F6TAZ4_MOUSE	sp|Q3UQS8|RBM20_MOUSE	1046	1063	yes	no	2;3	7.3799e-45	223.67	3	0			4	2	2
ARGSPEDGSHEASPLEGKASPPTESDLQSQACR	SPFLDDCKARGSPEDG	DLQSQACRENPRYMEV	K	A	R	C	R	E	4	2	0	2	1	2	4	3	1	0	2	1	0	0	4	6	1	0	0	0	0	0	33	2	3450.57	sp|Q3UQS8|RBM20_MOUSE;sp|Q3UQS8-2|RBM20_MOUSE;tr|F6TAZ4|F6TAZ4_MOUSE	sp|Q3UQS8|RBM20_MOUSE	1046	1078	yes	no	3	1.7553e-14	102.29	2	0		2		1	1
ARPAFSDLVEILGDLLQGGGWQEEEEER	SCWSGDPKARPAFSDL	WQEEEEERMALHSSQS	K	A	R	E	R	M	2	2	0	2	0	2	6	4	0	1	4	0	0	1	1	1	0	1	0	1	0	0	28	1	3142.52	sp|P35917|VGFR3_MOUSE	sp|P35917|VGFR3_MOUSE	1158	1185	yes	yes	3	7.4237e-21	140.26	1	0	1				1
ARPAQAPVSEELPPSPKPGK	DLFKEAPRARPAQAPV	PPSPKPGKKIPAGAVS	R	A	R	G	K	K	3	1	0	0	0	1	2	1	0	0	1	2	0	0	6	2	0	0	0	1	0	0	20	2	2055.11	sp|Q6PGL7|FAM21_MOUSE;sp|Q6PGL7-2|FAM21_MOUSE	sp|Q6PGL7|FAM21_MOUSE	374	393	yes	no	3	0.00312	55.337	2	0		1		1
ARPFPDGLAEDIDKGEVSAR	KHNRLYMKARPFPDGL	DKGEVSARQELKARAR	K	A	R	A	R	Q	3	2	0	3	0	0	2	2	0	1	1	1	0	1	2	1	0	0	0	1	0	0	20	2	2142.07	sp|P58252|EF2_MOUSE	sp|P58252|EF2_MOUSE	606	625	yes	yes	3	8.0101e-15	144.57	3	0			2	1	1
ARPSPSVIK	KAKTPARKARPSPSVI	RPSPSVIKKPSGSSSR	K	A	R	I	K	K	1	1	0	0	0	0	0	0	0	1	0	1	0	0	2	2	0	0	0	1	0	0	9	1	953.566	sp|Q3TEA8-3|HP1B3_MOUSE;sp|Q3TEA8|HP1B3_MOUSE;sp|Q3TEA8-2|HP1B3_MOUSE	sp|Q3TEA8-3|HP1B3_MOUSE	472	480	yes	no	2	2.6474e-08	99.732	2	0		2		1	1
ARSLEQPK	RPWVPLRKARSLEQPK	ARSLEQPKSEGGAAWG	K	A	R	P	K	S	1	1	0	0	0	1	1	0	0	0	1	1	0	0	1	1	0	0	0	0	0	0	8	1	927.514	tr|E9QQ25|E9QQ25_MOUSE;sp|Q62407|SPEG_MOUSE;sp|Q62407-2|SPEG_MOUSE;tr|D3Z7T0|D3Z7T0_MOUSE	tr|E9QQ25|E9QQ25_MOUSE	437	444	yes	no	2	6.6758e-08	100.69	2.33	0.471		2	1	2	1
ARSMDSSDLSDGAVTLQEYLELK	AGATRNNRARSMDSSD	LQEYLELKKALATSEA	R	A	R	L	K	K	2	1	0	3	0	1	2	1	0	0	4	1	1	0	0	4	1	0	1	1	0	0	23	1	2527.21	tr|Q5F258|Q5F258_MOUSE;sp|Q68FF6|GIT1_MOUSE	tr|Q5F258|Q5F258_MOUSE	408	430	yes	no	3	0.0056164	45.579	3	0			1		1
ARSNENLDKIDMSLDDIIK	ATPPPPPKARSNENLD	MSLDDIIKLNRKEGKK	K	A	R	I	K	L	1	1	2	4	0	0	1	0	0	3	2	2	1	0	0	2	0	0	0	0	0	0	19	2	2189.1	sp|Q91Z49-2|UIF_MOUSE;sp|Q91Z49|UIF_MOUSE	sp|Q91Z49-2|UIF_MOUSE	21	39	yes	no	3	1.6998e-13	133.15	2.5	0.5		2	2	2	2
ARSPPFHSR	TPDRTVPRARSPPFHS	RSPPFHSRGSRVVPSR	R	A	R	S	R	G	1	2	0	0	0	0	0	0	1	0	0	0	0	1	2	2	0	0	0	0	0	0	9	1	1053.55	tr|Q3UKG2|Q3UKG2_MOUSE	tr|Q3UKG2|Q3UKG2_MOUSE	370	378	yes	yes	2;3	0.0021995	91.961	2	0		4		2	2
ARYPSGSEIPVVEDEEKVDER	SPLPTEARARYPSGSE	DEEKVDERAKLSVAAK	R	A	R	E	R	A	1	2	0	2	0	0	5	1	0	1	0	1	0	0	2	2	0	0	1	3	0	0	21	2	2403.16	tr|E9Q983|E9Q983_MOUSE	tr|E9Q983|E9Q983_MOUSE	256	276	yes	yes	3	0.00084028	59.893	3	0			1	1
ASAELALGENNEVLK	GGLAEFCKASAELALG	GENNEVLKSGRFVTVQ	K	A	S	L	K	S	3	0	2	0	0	0	3	1	0	0	3	1	0	0	0	1	0	0	0	1	0	0	15	0	1556.8	sp|P05202|AATM_MOUSE	sp|P05202|AATM_MOUSE	108	122	yes	yes	2	1.0003e-08	132.24	2	0		2		1	1
ASAFALQEQPVVNAVIDDATK	GFMSAFVKASAFALQE	AVIDDATKEVVYRDYI	K	A	S	T	K	E	5	0	1	2	0	2	1	0	0	1	1	1	0	1	1	1	1	0	0	3	0	0	21	0	2186.12	sp|Q9D2G2|ODO2_MOUSE;sp|Q9D2G2-2|ODO2_MOUSE	sp|Q9D2G2|ODO2_MOUSE	288	308	yes	no	2;3	9.7488e-26	166.27	1	0	4			2	2
ASAFNSWFENAEEDLTDPVR	LFLTFAKKASAFNSWF	EDLTDPVRCNSLEEIK	K	A	S	V	R	C	3	1	2	2	0	0	3	0	0	0	1	0	0	2	1	2	1	1	0	1	0	0	20	0	2297.02	tr|E9Q447|E9Q447_MOUSE;sp|P16546-2|SPTN1_MOUSE;tr|A3KGU5|A3KGU5_MOUSE;sp|P16546|SPTN1_MOUSE;tr|A3KGU7|A3KGU7_MOUSE;tr|A3KGU9|A3KGU9_MOUSE	tr|E9Q447|E9Q447_MOUSE	2085	2104	yes	no	2	6.0919e-07	95.5	1	0	2			1	1
ASAGHAVSITQDDGGADDWETDPDFVNDVSEK	________________	FVNDVSEKEQRWGAKT	K	A	S	E	K	E	4	0	1	7	0	1	2	3	1	1	0	1	0	1	1	3	2	1	0	3	0	0	32	0	3347.43	tr|Q921L6|Q921L6_MOUSE;sp|Q60598|SRC8_MOUSE	tr|Q921L6|Q921L6_MOUSE	4	35	yes	no	3;4	8.7588e-38	167.34	1.91	0.287	1	10		5	6
ASAGHAVSITQDDGGADDWETDPDFVNDVSEKEQR	________________	DVSEKEQRWGAKTVQG	K	A	S	Q	R	W	4	1	1	7	0	2	3	3	1	1	0	1	0	1	1	3	2	1	0	3	0	0	35	1	3760.64	tr|Q921L6|Q921L6_MOUSE;sp|Q60598|SRC8_MOUSE	tr|Q921L6|Q921L6_MOUSE	4	38	yes	no	3;4;5	1.9253e-112	284.44	1.83	0.373	1	5		3	3
ASAPATPLSPTR	QQQRAGSRASAPATPL	ATPLSPTRLSRLQEKE	R	A	S	T	R	L	3	1	0	0	0	0	0	0	0	0	1	0	0	0	3	2	2	0	0	0	0	0	12	0	1167.62	sp|P14733|LMNB1_MOUSE	sp|P14733|LMNB1_MOUSE	16	27	yes	yes	2	0.0015558	77.324	2.33	0.471		2	1	2	1
ASASKEQEK	SHAITSPRASASKEQE	SASKEQEKFGKVPFDY	R	A	S	E	K	F	2	0	0	0	0	1	2	0	0	0	0	2	0	0	0	2	0	0	0	0	0	0	9	1	976.483	sp|Q80TY4|ST18_MOUSE	sp|Q80TY4|ST18_MOUSE	486	494	yes	yes	1	0.011773	60.76	2	0		1		1
ASAVGSSDSGDPGCLEAEPGELER	QQALAQERASAVGSSD	AEPGELERERARRREE	R	A	S	E	R	E	3	1	0	2	1	0	4	4	0	0	2	0	0	0	2	4	0	0	0	1	0	0	24	0	2389.03	tr|F6S5I0|F6S5I0_MOUSE;sp|P97434-4|MPRIP_MOUSE;sp|P97434-3|MPRIP_MOUSE;tr|F6RND9|F6RND9_MOUSE;sp|P97434|MPRIP_MOUSE;sp|P97434-5|MPRIP_MOUSE;sp|P97434-2|MPRIP_MOUSE;tr|Q5SWZ5|Q5SWZ5_MOUSE	tr|F6S5I0|F6S5I0_MOUSE	369	392	yes	no	2	2.1146e-25	160.36	3	0			2	1	1
ASDDLGEPDVFATAPFR	QFLPINQRASDDLGEP	VFATAPFRSSLVPADD	R	A	S	F	R	S	3	1	0	3	0	0	1	1	0	0	1	0	0	2	2	1	1	0	0	1	0	0	17	0	1806.84	sp|Q6PIU9|YJ005_MOUSE	sp|Q6PIU9|YJ005_MOUSE	114	130	yes	yes	2	0.0018909	65.598	2	0		1			1
ASDTSITWNNLK	YYAVAVVKASDTSITW	SITWNNLKGKKSCHTG	K	A	S	L	K	G	1	0	2	1	0	0	0	0	0	1	1	1	0	0	0	2	2	1	0	0	0	0	12	0	1348.66	sp|Q921I1|TRFE_MOUSE;tr|F7BAE9|F7BAE9_MOUSE;tr|F7CJN9|F7CJN9_MOUSE;tr|E9Q035|E9Q035_MOUSE	tr|E9Q035|E9Q035_MOUSE	456	467	no	no	2	3.7956e-27	202.16	1	0	2			1	1
ASEASRPIMAQNPVDPPGRPEVTDVTR	LNAAGVSKASEASRPI	PEVTDVTRSTVSLIWS	K	A	S	T	R	S	3	3	1	2	0	1	2	1	0	1	0	0	1	0	5	2	2	0	0	3	0	0	27	2	2889.44	sp|A2ASS6|TITIN_MOUSE;tr|E9Q8N1|E9Q8N1_MOUSE;tr|E9Q8K5|E9Q8K5_MOUSE;sp|A2ASS6-2|TITIN_MOUSE	sp|A2ASS6|TITIN_MOUSE	30715	30741	yes	no	4	0.034927	25.51	1	0	1				1
ASEDESDLEDEEEKSQEDTEQKR	EKEKKRKKASEDESDL	QEDTEQKRKRRKTHAK	K	A	S	K	R	K	1	1	0	4	0	2	8	0	0	0	1	2	0	0	0	3	1	0	0	0	0	0	23	2	2725.13	sp|P25206|MCM3_MOUSE	sp|P25206|MCM3_MOUSE	667	689	yes	yes	3	1.1795e-05	82.885	1.33	0.471	2	1		2	1
ASEDPLLNLVSPLDCEVDAQEGDNMGR	LLLALFGRASEDPLLN	QEGDNMGRDSKRRRLV	R	A	S	G	R	D	2	1	2	4	1	1	3	2	0	0	4	0	1	0	2	2	0	0	0	2	0	0	27	0	2943.32	sp|Q6NSR8|PEPL1_MOUSE	sp|Q6NSR8|PEPL1_MOUSE	490	516	yes	yes	3;4	1.7676e-13	117.11	3	0			5	3	2
ASEKDIAVSK	TTSGFSSRASEKDIAV	EKDIAVSKNTSLPPLW	R	A	S	S	K	N	2	0	0	1	0	0	1	0	0	1	0	2	0	0	0	2	0	0	0	1	0	0	10	1	1046.56	tr|E9Q3G8|E9Q3G8_MOUSE	tr|E9Q3G8|E9Q3G8_MOUSE	192	201	yes	yes	2	0.010514	68.972	2	0		1		1
ASEPVKEPVQTAQSPAPVEK	NAEWETVKASEPVKEP	QSPAPVEKESVVTTQA	K	A	S	E	K	E	3	0	0	0	0	2	3	0	0	0	0	2	0	0	4	2	1	0	0	3	0	0	20	1	2091.08	sp|Q6DID3|SCAF8_MOUSE	sp|Q6DID3|SCAF8_MOUSE	604	623	yes	yes	3	2.9482e-15	147.26	3	0			2	1	1
ASETPGPVVDLK	GETRDAVKASETPGPV	PGPVVDLKALAITKSS	K	A	S	L	K	A	1	0	0	1	0	0	1	1	0	0	1	1	0	0	2	1	1	0	0	2	0	0	12	0	1211.64	sp|A2ASS6|TITIN_MOUSE;tr|E9Q8N1|E9Q8N1_MOUSE;tr|E9Q8K5|E9Q8K5_MOUSE;sp|A2ASS6-2|TITIN_MOUSE	sp|A2ASS6|TITIN_MOUSE	21669	21680	yes	no	2	0.011804	62.088	2	0		1			1
ASEVEEILDGNDEK	ATSVTLLKASEVEEIL	ILDGNDEKYKAVSIST	K	A	S	E	K	Y	1	0	1	2	0	0	4	1	0	1	1	1	0	0	0	1	0	0	0	1	0	0	14	0	1546.7	sp|Q9Z0H3-2|SNF5_MOUSE;sp|Q9Z0H3|SNF5_MOUSE;tr|F6U415|F6U415_MOUSE	sp|Q9Z0H3-2|SNF5_MOUSE	84	97	yes	no	2	1.3154e-05	118.52	3	0			1	1
ASFCLEDTECEGDIQK	TKVAEGHKASFCLEDT	ECEGDIQKSYECANFG	K	A	S	Q	K	S	1	0	0	2	2	1	3	1	0	1	1	1	0	1	0	1	1	0	0	0	0	0	16	0	1900.78	sp|P58022-2|LOXL2_MOUSE;sp|P58022|LOXL2_MOUSE	sp|P58022-2|LOXL2_MOUSE	656	671	yes	no	2	0.0066769	58.246	2	0		1		1
ASFPSILSDPDPDSSNSGFDSSVASR	SELPTQSKASFPSILS	FDSSVASRITESLVSG	K	A	S	S	R	I	2	1	1	4	0	0	0	1	0	1	1	0	0	2	3	9	0	0	0	1	0	0	26	0	2641.18	sp|Q9CWN7|CNO11_MOUSE	sp|Q9CWN7|CNO11_MOUSE	233	258	yes	yes	3	0.0014686	44.6	1	0	1				1
ASFVTEVLAHSGSLEKEDLGTR	________________	EKEDLGTRISRLTRRV	M	A	S	T	R	I	2	1	0	1	0	0	3	2	1	0	3	1	0	1	0	3	2	0	0	2	0	0	22	1	2345.19	sp|O54692|ZW10_MOUSE	sp|O54692|ZW10_MOUSE	2	23	yes	yes	3	1.2954e-27	182.41	1	0	1				1
ASGADSKGDDLSTAILK	________________	DLSTAILKQKNRPNRL	M	A	S	L	K	Q	3	0	0	3	0	0	0	2	0	1	2	2	0	0	0	3	1	0	0	0	0	0	17	1	1647.83	sp|Q01853|TERA_MOUSE	sp|Q01853|TERA_MOUSE	2	18	yes	yes	2;3	5.8953e-24	188.71	2.33	0.471		2	1	1	2
ASGAGLLGGSLPVK	YQMSLRGKASGAGLLG	LGGSLPVKDLAVDSAS	K	A	S	V	K	D	2	0	0	0	0	0	0	4	0	0	3	1	0	0	1	2	0	0	0	1	0	0	14	0	1225.7	sp|Q9JKS4-3|LDB3_MOUSE;sp|Q9JKS4|LDB3_MOUSE;sp|Q9JKS4-5|LDB3_MOUSE	sp|Q9JKS4-3|LDB3_MOUSE	219	232	yes	no	2	0.015328	56.46	1	0	1				1
ASGASILSTLANLEGEETFEVTMLGQAEEVVQER	RDLKHVAKASGASILS	AEEVVQERICDDELIL	K	A	S	E	R	I	4	1	1	0	0	2	7	3	0	1	4	0	1	1	0	3	3	0	0	3	0	0	34	0	3607.76	sp|P11983|TCPA_MOUSE;sp|P11983-2|TCPA_MOUSE	sp|P11983|TCPA_MOUSE	322	355	yes	no	3	1.0807e-14	99.325	1	0	2			1	1
ASGPPSSETQEEFVDDFR	EKTIPSEKASGPPSSE	EEFVDDFRVGERVWVN	K	A	S	F	R	V	1	1	0	2	0	1	3	1	0	0	0	0	0	2	2	3	1	0	0	1	0	0	18	0	1996.87	sp|Q922J3-2|CLIP1_MOUSE;tr|D3Z3M7|D3Z3M7_MOUSE;sp|Q922J3|CLIP1_MOUSE;tr|D3Z2Z1|D3Z2Z1_MOUSE;tr|F8WIA1|F8WIA1_MOUSE;tr|F6RAY2|F6RAY2_MOUSE;tr|Q8C0S5|Q8C0S5_MOUSE	sp|Q922J3-2|CLIP1_MOUSE	42	59	yes	no	2	1.3524e-08	112.74	2	0		1		1
ASGQAFELILSPR	QVKELEKRASGQAFEL	FELILSPRSKESVPDF	R	A	S	P	R	S	2	1	0	0	0	1	1	1	0	1	2	0	0	1	1	2	0	0	0	0	0	0	13	0	1387.75	sp|P54227|STMN1_MOUSE;tr|D3Z1Z8|D3Z1Z8_MOUSE;tr|D3Z5N2|D3Z5N2_MOUSE	sp|P54227|STMN1_MOUSE	15	27	yes	no	2	9.7033e-05	94.281	2.33	0.943	1		2	2	1
ASGQDQEEEEIEDILMDTEEELMR	SEQQQTAKASGQDQEE	DTEEELMRAEDTEQLK	K	A	S	M	R	A	1	1	0	3	0	2	8	1	0	2	2	0	2	0	0	1	1	0	0	0	0	0	24	0	2838.21	tr|J3QMC5|J3QMC5_MOUSE;tr|A2ANY6|A2ANY6_MOUSE	tr|J3QMC5|J3QMC5_MOUSE	5163	5186	yes	no	3	0.010706	37.574	3	0			2	1	1
ASGQPQSAAASGDKAFEDWLNDDLGSYQGAQENR	TLQFTAHRASGQPQSA	YQGAQENRYVGFGNTV	R	A	S	N	R	Y	6	1	2	4	0	4	2	4	0	0	2	1	0	1	1	4	0	1	1	0	0	0	34	1	3582.59	sp|Q9EPJ9-2|ARFG1_MOUSE;tr|Q3TGS9|Q3TGS9_MOUSE;sp|Q9EPJ9|ARFG1_MOUSE	sp|Q9EPJ9-2|ARFG1_MOUSE	149	182	yes	no	3	6.4481e-51	184.78	3	0			2	1	1
ASGRPEELWEAVVGAAER	________________	AVVGAAERFQARTGTE	M	A	S	E	R	F	4	2	0	0	0	0	4	2	0	0	1	0	0	0	1	1	0	1	0	2	0	0	18	1	1925.96	tr|D3Z4R0|D3Z4R0_MOUSE;sp|Q9D1F4|AKTS1_MOUSE;tr|D3Z4W3|D3Z4W3_MOUSE	tr|D3Z4R0|D3Z4R0_MOUSE	2	19	yes	no	3	0.024829	40.432	1	0	1				1
ASGSPPLLPAPDPVSLESEPIAEDGALGPPEPIQGTAQPVKR	LVARCMSRASGSPPLL	GTAQPVKRSLGKVPKW	R	A	S	K	R	S	5	1	0	2	0	2	4	4	0	2	4	1	0	0	10	4	1	0	0	2	0	0	42	1	4184.16	sp|Q8VBT9-3|ASPC1_MOUSE;sp|Q8VBT9-2|ASPC1_MOUSE;sp|Q8VBT9|ASPC1_MOUSE	sp|Q8VBT9-3|ASPC1_MOUSE	395	436	yes	no	4;5	8.3777e-13	86.576	1	0	3			1	2
ASGVAVSDGVIK	________________	AVSDGVIKVFNDMKVR	M	A	S	I	K	V	2	0	0	1	0	0	0	2	0	1	0	1	0	0	0	2	0	0	0	3	0	0	12	0	1101.6	sp|P18760|COF1_MOUSE;tr|F8WGL3|F8WGL3_MOUSE	sp|P18760|COF1_MOUSE	2	13	yes	no	2	0.00024613	89.43	2.25	0.433		3	1	3	1
ASGVQVADEVCR	________________	QVADEVCRIFYDMKVR	M	A	S	C	R	I	2	1	0	1	1	1	1	1	0	0	0	0	0	0	0	1	0	0	0	3	0	0	12	0	1289.6	sp|Q9R0P5|DEST_MOUSE	sp|Q9R0P5|DEST_MOUSE	2	13	yes	yes	2	1.4127e-06	115.57	2.6	0.49		2	3	2	3
ASILDEYEDSLSR	________________	EYEDSLSRSAVLQTGC	M	A	S	S	R	S	1	1	0	2	0	0	2	0	0	1	2	0	0	0	0	3	0	0	1	0	0	0	13	0	1496.7	sp|Q8R307|VPS18_MOUSE	sp|Q8R307|VPS18_MOUSE	2	14	yes	yes	2	0.0018012	69.92	2	0		1			1
ASLGSLEGEVEAEASSPKGK	KGDLKSSKASLGSLEG	EASSPKGKFSLFKSKK	K	A	S	G	K	F	3	0	0	0	0	0	4	3	0	0	2	2	0	0	1	4	0	0	0	1	0	0	20	1	1944.96	tr|E9Q616|E9Q616_MOUSE	tr|E9Q616|E9Q616_MOUSE	5521	5540	yes	yes	3	0.013573	44.474	3	0			1		1
ASLKDLEGK	________________	SLKDLEGKWRLMESHG	M	A	S	G	K	W	1	0	0	1	0	0	1	1	0	0	2	2	0	0	0	1	0	0	0	0	0	0	9	1	959.529	sp|Q05816|FABP5_MOUSE	sp|Q05816|FABP5_MOUSE	2	10	yes	yes	2	9.0991e-05	111.94	3	0			2	1	1
ASLSPMDEPVPDSESPVEK	EAKDENERASLSPMDE	DSESPVEKVLSPLRSP	R	A	S	E	K	V	1	0	0	2	0	0	3	0	0	0	1	1	1	0	4	4	0	0	0	2	0	0	19	0	2012.92	sp|P14873|MAP1B_MOUSE	sp|P14873|MAP1B_MOUSE	1370	1388	yes	yes	2	2.725e-13	139.46	3	0			2	1	1
ASLVPLK	________________	MASLVPLKEKKLMEVK	M	A	S	L	K	E	1	0	0	0	0	0	0	0	0	0	2	1	0	0	1	1	0	0	0	1	0	0	7	0	726.464	sp|P56135|ATPK_MOUSE	sp|P56135|ATPK_MOUSE	2	8	yes	yes	1	0.014996	55.441	1	0	1				1
ASLVPLKEK	________________	SLVPLKEKKLMEVKLG	M	A	S	E	K	K	1	0	0	0	0	0	1	0	0	0	2	2	0	0	1	1	0	0	0	1	0	0	9	1	983.602	sp|P56135|ATPK_MOUSE	sp|P56135|ATPK_MOUSE	2	10	yes	yes	2	0.049176	56.013	1	0	1			1
ASPALGSGHHDGSGDSLEMSSLDR	ERKTPEGRASPALGSG	LEMSSLDRAQAAKNKG	R	A	S	D	R	A	2	1	0	3	0	0	1	4	2	0	3	0	1	0	1	6	0	0	0	0	0	0	24	0	2382.05	sp|Q9CZW5|TOM70_MOUSE	sp|Q9CZW5|TOM70_MOUSE	93	116	yes	yes	2;3;4	3.0895e-68	250.71	2.18	0.513	1	12	4	8	9
ASPGALEFGDTFSSSFSQTSVCSPLMEASGPVLPLGSPVAK	PSPSPEARASPGALEF	PLGSPVAKASSEGAQG	R	A	S	A	K	A	4	0	0	1	1	1	2	4	0	0	4	1	1	3	5	9	2	0	0	3	0	0	41	0	4111.98	sp|Q9JKS4-3|LDB3_MOUSE;sp|Q9JKS4|LDB3_MOUSE;sp|Q9JKS4-5|LDB3_MOUSE	sp|Q9JKS4-3|LDB3_MOUSE	128	168	yes	no	4	4.7753e-08	63.287	1	0	1				1
ASPGPGGLSGGESLLVK	EPVEGAPRASPGPGGL	GGESLLVKQIEEQIKR	R	A	S	V	K	Q	1	0	0	0	0	0	1	5	0	0	3	1	0	0	2	3	0	0	0	1	0	0	17	0	1524.81	sp|P58404-2|STRN4_MOUSE;sp|P58404|STRN4_MOUSE	sp|P58404-2|STRN4_MOUSE	222	238	yes	no	2	1.2528e-08	122.53	2.5	0.5		1	1	1	1
ASPITNDGEDEFVPSDGLDKDEYAFSSGK	DLEELKVKASPITNDG	EYAFSSGKSKATPEKS	K	A	S	G	K	S	2	0	1	5	0	0	3	3	0	1	1	2	0	2	2	4	1	0	1	1	0	0	29	1	3089.36	sp|Q64511|TOP2B_MOUSE;tr|F6XX57|F6XX57_MOUSE	sp|Q64511|TOP2B_MOUSE	1386	1414	yes	no	3	1.193e-20	131.13	2.2	0.4		4	1	3	2
ASPPDTDGFSDVR	________________	TDGFSDVRKVGYLRKP	M	A	S	V	R	K	1	1	0	3	0	0	0	1	0	0	0	0	0	1	2	2	1	0	0	1	0	0	13	0	1362.61	tr|Q543V3|Q543V3_MOUSE;sp|P35569|IRS1_MOUSE	tr|Q543V3|Q543V3_MOUSE	2	14	yes	no	2	0.0018779	65.231	3	0			1	1
ASPPPQGPLPGPPGALHR	GVVGARPRASPPPQGP	GPPGALHRWALAVPPG	R	A	S	H	R	W	2	1	0	0	0	1	0	3	1	0	2	0	0	0	7	1	0	0	0	0	0	0	18	0	1744.94	tr|A2AES3|A2AES3_MOUSE;sp|Q3U2S4-2|OTUD5_MOUSE;sp|Q3U2S4|OTUD5_MOUSE;tr|A2AES5|A2AES5_MOUSE;tr|A2AES4|A2AES4_MOUSE	tr|A2AES3|A2AES3_MOUSE	63	80	yes	no	2	0.0026452	59.975	1	0	1			1
ASPSPQPSSQPLQINR	NDQSPQIRASPSPQPS	SQPLQINRQTPESKSS	R	A	S	N	R	Q	1	1	1	0	0	3	0	0	0	1	1	0	0	0	4	4	0	0	0	0	0	0	16	0	1705.87	tr|F8WJ93|F8WJ93_MOUSE;sp|Q3UMY5|EMAL4_MOUSE	tr|F8WJ93|F8WJ93_MOUSE	143	158	yes	no	2	0.00024013	83.423	2	0		1			1
ASPVVEERPDKDFAEK	SSRASSARASPVVEER	PDKDFAEKGSRNMPSL	R	A	S	E	K	G	2	1	0	2	0	0	3	0	0	0	0	2	0	1	2	1	0	0	0	2	0	0	16	2	1815.9	tr|E9Q9T1|E9Q9T1_MOUSE;sp|Q3UZ39-2|LRRF1_MOUSE	tr|E9Q9T1|E9Q9T1_MOUSE	196	211	yes	no	2	0.00035471	87.319	3	0			1	1
ASQEFLEDGDPDGLFSR	VRGPSQMRASQEFLED	DPDGLFSRNRSDSSTS	R	A	S	S	R	N	1	1	0	3	0	1	2	2	0	0	2	0	0	2	1	2	0	0	0	0	0	0	17	0	1881.84	tr|G3X9X5|G3X9X5_MOUSE;sp|Q3UPF5-2|ZCCHV_MOUSE;sp|Q3UPF5|ZCCHV_MOUSE;tr|D3Z5I1|D3Z5I1_MOUSE	tr|G3X9X5|G3X9X5_MOUSE	323	339	yes	no	2	0.010175	55.453	2	0		1			1
ASQQDFENALNQVK	________________	ENALNQVKLLKKDPGN	R	A	S	V	K	L	2	0	2	1	0	3	1	0	0	0	1	1	0	1	0	1	0	0	0	1	0	0	14	0	1590.76	tr|E9Q7A8|E9Q7A8_MOUSE;tr|E9PYC6|E9PYC6_MOUSE;tr|E9Q858|E9Q858_MOUSE;tr|E9PUY9|E9PUY9_MOUSE;tr|E9PYA9|E9PYA9_MOUSE;tr|E9PVM6|E9PVM6_MOUSE;sp|Q9WUR2-2|ECI2_MOUSE;tr|Q3TCD4|Q3TCD4_MOUSE;sp|Q9WUR2|ECI2_MOUSE	tr|E9Q7A8|E9Q7A8_MOUSE	3	16	yes	no	2	5.2018e-11	116.19	1	0	2			1	1
ASQSQGIQQLLQAEK	________________	QQLLQAEKRAAEKVSE	M	A	S	E	K	R	2	0	0	0	0	5	1	1	0	1	2	1	0	0	0	2	0	0	0	0	0	0	15	0	1627.85	sp|Q9CR51|VATG1_MOUSE	sp|Q9CR51|VATG1_MOUSE	2	16	yes	yes	2	5.763e-08	120.63	1	0	2			1	1
ASSASGQSSPGKDAAPESSALHTTSSPTSQGR	VRDLCENKASSASGQS	SSPTSQGRWLSASTAA	K	A	S	G	R	W	5	1	0	1	0	2	1	3	1	0	1	1	0	0	3	10	3	0	0	0	0	0	32	1	3043.41	sp|Q76LL6-4|FHOD3_MOUSE;sp|Q76LL6|FHOD3_MOUSE	sp|Q76LL6-4|FHOD3_MOUSE	402	433	yes	no	3	1.4797e-37	169.83	2	0		1		1
ASSEGAQGSVSPK	PLGSPVAKASSEGAQG	AQGSVSPKVLPGPSQP	K	A	S	P	K	V	2	0	0	0	0	1	1	2	0	0	0	1	0	0	1	4	0	0	0	1	0	0	13	0	1203.57	sp|Q9JKS4-3|LDB3_MOUSE;sp|Q9JKS4|LDB3_MOUSE;sp|Q9JKS4-5|LDB3_MOUSE	sp|Q9JKS4-3|LDB3_MOUSE	169	181	yes	no	2	4.9477e-05	96.153	2.5	0.5		1	1		2
ASSFADMMGILK	DDCISLSKASSFADMM	ADMMGILKDFHRIKQS	K	A	S	L	K	D	2	0	0	1	0	0	0	1	0	1	1	1	2	1	0	2	0	0	0	0	0	0	12	0	1269.61	sp|Q9CWE0|MFR1L_MOUSE	sp|Q9CWE0|MFR1L_MOUSE	233	244	yes	yes	2	0.00021482	101.61	1	0	2			1	1
ASSFSGISILTR	SMRPPVTKASSFSGIS	SGISILTRGDSIGSSK	K	A	S	T	R	G	1	1	0	0	0	0	0	1	0	2	1	0	0	1	0	4	1	0	0	0	0	0	12	0	1237.67	tr|E9Q9D6|E9Q9D6_MOUSE;sp|Q80TM6-2|R3HD2_MOUSE;sp|Q80TM6-4|R3HD2_MOUSE;tr|Q148X5|Q148X5_MOUSE;sp|Q80TM6-3|R3HD2_MOUSE;sp|Q80TM6|R3HD2_MOUSE;tr|F6Z9T5|F6Z9T5_MOUSE	tr|E9Q9D6|E9Q9D6_MOUSE	347	358	yes	no	2	0.00071204	87.519	1	0	2			1	1
ASSFSGISVLTR	NLKPAVTKASSFSGIS	SGISVLTRGDSSGSSK	K	A	S	T	R	G	1	1	0	0	0	0	0	1	0	1	1	0	0	1	0	4	1	0	0	1	0	0	12	0	1223.65	tr|E9Q9Q2|E9Q9Q2_MOUSE	tr|E9Q9Q2|E9Q9Q2_MOUSE	379	390	yes	yes	2	0.030631	53.168	1	0	1			1
ASSFVLALEPELESR	PGGGSTSRASSFVLAL	LEPELESRLAHLGVQI	R	A	S	S	R	L	2	1	0	0	0	0	3	0	0	0	3	0	0	1	1	3	0	0	0	1	0	0	15	0	1646.85	sp|Q91YQ5|RPN1_MOUSE	sp|Q91YQ5|RPN1_MOUSE	67	81	yes	yes	2	0.0032888	65.467	1	0	1				1
ASSGVTVSAAGSASEASEVPDNVGDWLR	________________	DNVGDWLRGVFRFATD	M	A	S	L	R	G	5	1	1	2	0	0	2	3	0	0	1	0	0	0	1	6	1	1	0	4	0	0	28	0	2718.27	sp|Q9CQN3|TOM6_MOUSE	sp|Q9CQN3|TOM6_MOUSE	2	29	yes	yes	2;3	1.597e-08	87.881	1.1	0.3	9	1		6	4
ASSHSSQSQGGGSVTK	TSQRSRGRASSHSSQS	QGGGSVTKKRKLESSE	R	A	S	T	K	K	1	0	0	0	0	2	0	3	1	0	0	1	0	0	0	6	1	0	0	1	0	0	16	0	1503.69	sp|P48678-2|LMNA_MOUSE;sp|P48678|LMNA_MOUSE;sp|P48678-3|LMNA_MOUSE	sp|P48678-2|LMNA_MOUSE	402	417	yes	no	2	0.00068734	75.533	3	0			1		1
ASSLEDLVLK	PSGTPLVRASSLEDLV	SLEDLVLKEAATVVST	R	A	S	L	K	E	1	0	0	1	0	0	1	0	0	0	3	1	0	0	0	2	0	0	0	1	0	0	10	0	1073.6	tr|Q6NZR5|Q6NZR5_MOUSE	tr|Q6NZR5|Q6NZR5_MOUSE	251	260	yes	yes	1;2	0.00014912	142.19	2.6	0.49		2	3	3	2
ASSLSITVEHALESFSFLNDDEDEDNDGPGDR	RQGLTRSRASSLSITV	DNDGPGDRHTSSPEVV	R	A	S	D	R	H	2	1	2	6	0	0	4	2	1	1	3	0	0	2	1	5	1	0	0	1	0	0	32	0	3480.51	sp|Q68FE6|FA65A_MOUSE	sp|Q68FE6|FA65A_MOUSE	840	871	yes	yes	3	6.3901e-17	126.36	1	0	1				1
ASSPDPPSPLLVR	________________	PPSPLLVRLRESIPKA	M	A	S	V	R	L	1	1	0	1	0	0	0	0	0	0	2	0	0	0	4	3	0	0	0	1	0	0	13	0	1334.72	sp|Q3UIR3-2|DTX3L_MOUSE;sp|Q3UIR3|DTX3L_MOUSE	sp|Q3UIR3-2|DTX3L_MOUSE	2	14	yes	no	2	0.00036508	76.82	2	0		1			1
ASSPFRR	KRKKGERRASSPFRRV	RASSPFRRVREEEIEV	R	A	S	R	R	V	1	2	0	0	0	0	0	0	0	0	0	0	0	1	1	2	0	0	0	0	0	0	7	1	819.435	tr|E9Q5C9|E9Q5C9_MOUSE	tr|E9Q5C9|E9Q5C9_MOUSE	624	630	yes	yes	2	0.010784	82.75	3	0			2	1	1
ASSPPDRIDIFGR	KRNRRRERASSPPDRI	DRIDIFGRTVSKRSSL	R	A	S	G	R	T	1	2	0	2	0	0	0	1	0	2	0	0	0	1	2	2	0	0	0	0	0	0	13	1	1429.73	sp|Q3UL36-2|ARGL1_MOUSE;sp|Q3UL36|ARGL1_MOUSE	sp|Q3UL36-2|ARGL1_MOUSE	55	67	yes	no	2;3	0.00093127	80.632	2.5	0.866	1		3	3	1
ASSPRPHPEFLQTLCR	PYTVGLPRASSPRPHP	EFLQTLCRLPLFEFAF	R	A	S	C	R	L	1	2	0	0	1	1	1	0	1	0	2	0	0	1	3	2	1	0	0	0	0	0	16	1	1894.95	sp|Q8C3R1|BRAT1_MOUSE;tr|E9QLK3|E9QLK3_MOUSE	sp|Q8C3R1|BRAT1_MOUSE	683	698	yes	no	3	0.0019679	60.621	1	0	1				1
ASSPSLFSTEGKPK	SLGTAGQRASSPSLFS	FSTEGKPKMEPAVSSQ	R	A	S	P	K	M	1	0	0	0	0	0	1	1	0	0	1	2	0	1	2	4	1	0	0	0	0	0	14	1	1434.74	sp|Q8R550-6|SH3K1_MOUSE;sp|Q8R550-5|SH3K1_MOUSE;sp|Q8R550-4|SH3K1_MOUSE;sp|Q8R550-3|SH3K1_MOUSE;sp|Q8R550-2|SH3K1_MOUSE;sp|Q8R550|SH3K1_MOUSE;sp|Q8R550-7|SH3K1_MOUSE;tr|B0R0Y8|B0R0Y8_MOUSE	sp|Q8R550-6|SH3K1_MOUSE	173	186	yes	no	2	3.6583e-05	96.773	2	0		2		1	1
ASSRPRPDDLEI	PSSRASSRASSRPRPD	PRPDDLEI________	R	A	S	E	I	-	1	2	0	2	0	0	1	0	0	1	1	0	0	0	2	2	0	0	0	0	0	0	12	2	1354.68	sp|P23242|CXA1_MOUSE	sp|P23242|CXA1_MOUSE	371	382	yes	yes	2	0.055828	54.859	3	0			1		1
ASSSGNDDDLTIPR	________________	DDDLTIPRAAINKMIK	M	A	S	P	R	A	1	1	1	3	0	0	0	1	0	1	1	0	0	0	1	3	1	0	0	0	0	0	14	0	1446.66	sp|Q91WV0|NC2B_MOUSE	sp|Q91WV0|NC2B_MOUSE	2	15	yes	yes	2	0.002454	60.55	3	0			1	1
ASSVATEQSVLR	________________	ATEQSVLRLCNSGWDS	R	A	S	L	R	L	2	1	0	0	0	1	1	0	0	0	1	0	0	0	0	3	1	0	0	2	0	0	12	0	1246.65	tr|F6VMP2|F6VMP2_MOUSE	tr|F6VMP2|F6VMP2_MOUSE	6	17	yes	yes	2	0.0066514	69.721	1	0	1			1
ASTGPHPDAPEDAGADEEWVFDK	KTVTQGKKASTGPHPD	DEEWVFDKKLLCETEG	K	A	S	D	K	K	4	0	0	4	0	0	3	2	1	0	0	1	0	1	3	1	1	1	0	1	0	0	23	0	2440.05	tr|E9Q9T8|E9Q9T8_MOUSE;tr|Q3UIK0|Q3UIK0_MOUSE;tr|Q3TF37|Q3TF37_MOUSE	tr|E9Q9T8|E9Q9T8_MOUSE	696	718	yes	no	2;3	3.5652e-43	219.22	2.67	0.471		2	4	4	2
ASTGPHPDAPEDAGADEEWVFDKK	KTVTQGKKASTGPHPD	EEWVFDKKLLCETEGR	K	A	S	K	K	L	4	0	0	4	0	0	3	2	1	0	0	2	0	1	3	1	1	1	0	1	0	0	24	1	2568.14	tr|E9Q9T8|E9Q9T8_MOUSE;tr|Q3UIK0|Q3UIK0_MOUSE;tr|Q3TF37|Q3TF37_MOUSE	tr|E9Q9T8|E9Q9T8_MOUSE	696	719	yes	no	2;3;4	8.1239e-28	166.01	2.14	0.639	1	4	2	4	3
ASTPSAPAFYSQAPRPPPSPSRPEQHTVIHMGSTEALAHAPR	TTSVQEERASTPSAPA	EALAHAPRKVYDTRDD	R	A	S	P	R	K	7	3	0	0	0	2	2	1	3	1	1	0	1	1	9	6	3	0	1	1	0	0	42	2	4431.19	tr|E0CZD9|E0CZD9_MOUSE;tr|E0CXM9|E0CXM9_MOUSE;sp|Q9DB43|ZFPL1_MOUSE	tr|E0CZD9|E0CZD9_MOUSE	171	212	yes	no	4	6.4785e-06	58.246	1	0	1			1
ASVASDPESPPGGNEPAAASGQR	________________	PAAASGQRLPENTPPC	K	A	S	Q	R	L	5	1	1	1	0	1	2	3	0	0	0	0	0	0	4	4	0	0	0	1	0	0	23	0	2150.98	tr|D3Z4K1|D3Z4K1_MOUSE;tr|D3Z478|D3Z478_MOUSE;tr|D3YYS7|D3YYS7_MOUSE;sp|Q9D0L8-2|MCES_MOUSE;sp|Q9D0L8-3|MCES_MOUSE;sp|Q9D0L8|MCES_MOUSE	tr|D3Z4K1|D3Z4K1_MOUSE	7	29	yes	no	2	1.838e-26	167.28	3	0			2	1	1
ASVCAEAYNPDEEEDDAESR	VINRFTRRASVCAEAY	EEDDAESRIIHPKTDD	R	A	S	S	R	I	4	1	1	3	1	0	5	0	0	0	0	0	0	0	1	2	0	0	1	1	0	0	20	0	2255.88	sp|P31324|KAP3_MOUSE	sp|P31324|KAP3_MOUSE	111	130	yes	yes	2	5.3117e-28	189.55	2.5	0.5		1	1	1	1
ASVEDADTQNKVHQLYETIQR	VNEIAKHKASVEDADT	QLYETIQRWSPVASTL	K	A	S	Q	R	W	2	1	1	2	0	3	2	0	1	1	1	1	0	0	0	1	2	0	1	2	0	0	21	1	2444.19	sp|Q99KJ8|DCTN2_MOUSE	sp|Q99KJ8|DCTN2_MOUSE	299	319	yes	yes	3	0.005627	47.499	1	0	1				1
ASVLEELQK	________________	SVLEELQKDLEEVKVL	M	A	S	Q	K	D	1	0	0	0	0	1	2	0	0	0	2	1	0	0	0	1	0	0	0	1	0	0	9	0	1015.55	sp|Q9CXW3|CYBP_MOUSE	sp|Q9CXW3|CYBP_MOUSE	2	10	yes	yes	2	0.00010101	111.61	3	0			1		1
ASVLEELQKDLEEVK	________________	QKDLEEVKVLLEKSTR	M	A	S	V	K	V	1	0	0	1	0	1	4	0	0	0	3	2	0	0	0	1	0	0	0	2	0	0	15	1	1728.91	sp|Q9CXW3|CYBP_MOUSE	sp|Q9CXW3|CYBP_MOUSE	2	16	yes	yes	2	3.0775e-53	248.23	3	0			2	1	1
ASVSDLSPR	YGAGSASRASVSDLSP	SVSDLSPRERSPALKS	R	A	S	P	R	E	1	1	0	1	0	0	0	0	0	0	1	0	0	0	1	3	0	0	0	1	0	0	9	0	930.477	sp|Q569Z6|TR150_MOUSE;tr|Q8BZN7|Q8BZN7_MOUSE	sp|Q569Z6|TR150_MOUSE	237	245	yes	no	2	0.00034118	110.31	2.33	0.745	1	2	3	4	2
ASVSELACIYSALILHDDEVTVTEDK	________________	EVTVTEDKINALIKAA	M	A	S	D	K	I	3	0	0	3	1	0	3	0	1	2	3	1	0	0	0	3	2	0	1	3	0	0	26	0	2877.4	sp|P47955|RLA1_MOUSE	sp|P47955|RLA1_MOUSE	2	27	yes	yes	3	3.2886e-26	157.68	1.33	0.471	2	1		1	2
ATAAPTAASSTPPPEGATPQPGVHNLPVPTLFGTVKPAPK	SYNRPRPKATAAPTAA	GTVKPAPKTGTGSPFA	K	A	T	P	K	T	7	0	1	0	0	1	1	3	1	0	2	2	0	1	10	2	6	0	0	3	0	0	40	1	3872.05	tr|E9Q8K8|E9Q8K8_MOUSE;sp|Q6ZPZ3-2|ZC3H4_MOUSE;sp|Q6ZPZ3|ZC3H4_MOUSE	tr|E9Q8K8|E9Q8K8_MOUSE	1177	1216	yes	no	4	1.8788e-17	102.75	1	0	1				1
ATALSEEELDNEDYYSLLNVR	________________	YYSLLNVRREASSEEL	M	A	T	V	R	R	2	1	2	2	0	0	4	0	0	0	4	0	0	0	0	2	1	0	2	1	0	0	21	0	2443.14	tr|E9Q8B3|E9Q8B3_MOUSE;sp|Q5U458|DJC11_MOUSE	tr|E9Q8B3|E9Q8B3_MOUSE	2	22	yes	no	2;3	9.0357e-62	237.31	3	0			2	2
ATAPQTQHVSPMR	EKSSPTPRATAPQTQH	TQHVSPMRQVEPPTKK	R	A	T	M	R	Q	2	1	0	0	0	2	0	0	1	0	0	0	1	0	2	1	2	0	0	1	0	0	13	0	1422.7	tr|D3YZT9|D3YZT9_MOUSE;tr|Q91VK2|Q91VK2_MOUSE;tr|D3YUQ9|D3YUQ9_MOUSE;tr|E9QN08|E9QN08_MOUSE;sp|P57776-2|EF1D_MOUSE;tr|Q80T06|Q80T06_MOUSE;sp|P57776|EF1D_MOUSE;tr|F6ZFU0|F6ZFU0_MOUSE;sp|P57776-3|EF1D_MOUSE;tr|D3Z7N2|D3Z7N2_MOUSE	tr|D3YZT9|D3YZT9_MOUSE	143	155	yes	no	2;3	3.6978e-07	139.08	2.33	0.745	2	4	6	7	5
ATATPVQQQR	________________	ATPVQQQRAGSRASAP	M	A	T	Q	R	A	2	1	0	0	0	3	0	0	0	0	0	0	0	0	1	0	2	0	0	1	0	0	10	0	1098.58	sp|P14733|LMNB1_MOUSE	sp|P14733|LMNB1_MOUSE	2	11	yes	yes	2	4.6266e-07	123.86	2	0		1		1
ATDAEADVASLNR	KLELAEKKATDAEADV	ADVASLNRRIQLVEEE	K	A	T	N	R	R	4	1	1	2	0	0	1	0	0	0	1	0	0	0	0	1	1	0	0	1	0	0	13	0	1331.63	sp|P58771-2|TPM1_MOUSE;tr|E9Q452|E9Q452_MOUSE;tr|E9Q454|E9Q454_MOUSE;tr|F8WID5|F8WID5_MOUSE;tr|E9Q450|E9Q450_MOUSE;tr|S4R2U0|S4R2U0_MOUSE;tr|Q8BSH3|Q8BSH3_MOUSE;sp|P58771|TPM1_MOUSE;tr|Q8BP43|Q8BP43_MOUSE;sp|P58774|TPM2_MOUSE;tr|A2AIM4|A2AIM4_MOUSE;CON__Q3SX28;tr|A2AIM5|A2AIM5_MOUSE;sp|P58774-2|TPM2_MOUSE	sp|P58771|TPM1_MOUSE	78	90	no	no	2;3	1.1697e-14	170.18	3	0			4	1	3
ATDFVVDR	HAHGDQYKATDFVVDR	ATDFVVDRAGTFKLVF	K	A	T	D	R	A	1	1	0	2	0	0	0	0	0	0	0	0	0	1	0	0	1	0	0	2	0	0	8	0	921.456	sp|P54071|IDHP_MOUSE;tr|D6RIL6|D6RIL6_MOUSE	sp|P54071|IDHP_MOUSE	181	188	yes	no	2	0.00036207	133.86	2.5	0.5		1	1	1	1
ATDISESSGADCKGDTK	________________	ADCKGDTKNSAKLDAD	M	A	T	T	K	N	2	0	0	3	1	0	1	2	0	1	0	2	0	0	0	3	2	0	0	0	0	0	17	1	1740.75	sp|Q9CQJ6|DENR_MOUSE;tr|E9Q0G1|E9Q0G1_MOUSE	sp|Q9CQJ6|DENR_MOUSE	2	18	yes	no	2	1.668e-17	173.03	3	0			2	1	1
ATECCGNQAAGNDALQDVLSLLNDLSR	LLTNHLARATECCGNQ	SLLNDLSRSHIGKAIL	R	A	T	S	R	S	4	1	3	3	2	2	1	2	0	0	5	0	0	0	0	2	1	0	0	1	0	0	27	0	2904.33	tr|E9PX61|E9PX61_MOUSE;tr|E9Q2E4|E9Q2E4_MOUSE;tr|Q6GQX8|Q6GQX8_MOUSE	tr|E9PX61|E9PX61_MOUSE	1498	1524	yes	no	3	2.4423e-05	65.801	1	0	2			1	1
ATEDDSASPPGATSDAEPGDEERPGLQVDCVVCGDK	KAGGSYPRATEDDSAS	DCVVCGDKSSGKHYGV	R	A	T	D	K	S	4	1	0	6	2	1	4	4	0	0	1	1	0	0	4	3	2	0	0	3	0	0	36	1	3730.58	sp|P43136|NR2F6_MOUSE	sp|P43136|NR2F6_MOUSE	28	63	yes	yes	3	0.00016563	44.903	2	0		1		1
ATEDGEEDEEMIESIENLEDLK	RKRRHVERATEDGEED	IENLEDLKGHSVREWV	R	A	T	L	K	G	1	0	1	3	0	0	8	1	0	2	2	1	1	0	0	1	1	0	0	0	0	0	22	0	2537.09	sp|P97310|MCM2_MOUSE	sp|P97310|MCM2_MOUSE	157	178	yes	yes	2;3	5.6261e-121	324.1	3	0			6	3	3
ATEDGEEDEEMIESIENLEDLKGHSVR	RKRRHVERATEDGEED	DLKGHSVREWVSMAGP	R	A	T	V	R	E	1	1	1	3	0	0	8	2	1	2	2	1	1	0	0	2	1	0	0	1	0	0	27	1	3073.37	sp|P97310|MCM2_MOUSE	sp|P97310|MCM2_MOUSE	157	183	yes	yes	3;4	1.0135e-15	130.57	2	0		3		2	1
ATEEDGSEQKVPEATNR	IYRSPGKKATEEDGSE	KVPEATNRRVWELSKA	K	A	T	N	R	R	2	1	1	1	0	1	4	1	0	0	0	1	0	0	1	1	2	0	0	1	0	0	17	1	1859.85	sp|P32261|ANT3_MOUSE	sp|P32261|ANT3_MOUSE	63	79	yes	yes	2;3	1.0224e-67	268.26	3	0			4	2	2
ATEEPSGTGSDELIK	EPTQGEARATEEPSGT	TGSDELIKSDQVNGVL	R	A	T	I	K	S	1	0	0	1	0	0	3	2	0	1	1	1	0	0	1	2	2	0	0	0	0	0	15	0	1532.72	sp|O54724|PTRF_MOUSE	sp|O54724|PTRF_MOUSE	33	47	yes	yes	2	1.1308e-05	102.89	2.14	0.639	1	4	2	2	5
ATEIGSPPR	________________	TEIGSPPRFFHMPRFQ	M	A	T	P	R	F	1	1	0	0	0	0	1	1	0	1	0	0	0	0	2	1	1	0	0	0	0	0	9	0	926.482	sp|Q8K4P0|WDR33_MOUSE;tr|D3YX80|D3YX80_MOUSE	sp|Q8K4P0|WDR33_MOUSE	2	10	yes	no	2	0.001536	75.819	3	0			2	1	1
ATEMVEVGPEDDEVGAER	EGEVEVLKATEMVEVG	DDEVGAERGEATDLLR	K	A	T	E	R	G	2	1	0	2	0	0	5	2	0	0	0	0	1	0	1	0	1	0	0	3	0	0	18	0	1931.84	sp|O54724|PTRF_MOUSE	sp|O54724|PTRF_MOUSE	340	357	yes	yes	2;3	2.0997e-20	170.11	2.83	0.373		1	5	3	3
ATEMVEVGPEDDEVGAERGEATDLLR	EGEVEVLKATEMVEVG	GEATDLLRGSSPDVHT	K	A	T	L	R	G	3	2	0	3	0	0	6	3	0	0	2	0	1	0	1	0	2	0	0	3	0	0	26	1	2787.29	sp|O54724|PTRF_MOUSE	sp|O54724|PTRF_MOUSE	340	365	yes	yes	3	5.797e-13	116.74	2	0		2		1	1
ATESGILDKDLVNNLR	TEIWSWEKATESGILD	KDLVNNLRSVCIPDMM	K	A	T	L	R	S	1	1	2	2	0	0	1	1	0	1	3	1	0	0	0	1	1	0	0	1	0	0	16	1	1756.93	tr|E9QA63|E9QA63_MOUSE;tr|B1ARU4|B1ARU4_MOUSE;sp|Q9QXZ0|MACF1_MOUSE;tr|E9PVY8|E9PVY8_MOUSE;tr|B1ARU1|B1ARU1_MOUSE	tr|E9QA63|E9QA63_MOUSE	1908	1923	no	no	2;3	1.38e-12	162.29	1	0	2				2
ATESTAAAAIAAELVSADKIEDAPAPSTSADK	________________	APSTSADKMESLDVDS	M	A	T	D	K	M	11	0	0	3	0	0	3	0	0	2	1	2	0	0	2	4	3	0	0	1	0	0	32	1	3071.51	tr|B1AU75|B1AU75_MOUSE;sp|Q99MD9|NASP_MOUSE;sp|Q99MD9-2|NASP_MOUSE;tr|B1AU76|B1AU76_MOUSE	tr|B1AU75|B1AU75_MOUSE	2	33	yes	no	3	1.584e-12	105.19	1	0	2			1	1
ATESTAAAAIAAELVSADKIEDAPAPSTSADKMESLDVDSEAK	________________	LDVDSEAKKLLGLGQK	M	A	T	A	K	K	12	0	0	5	0	0	5	0	0	2	2	3	1	0	2	6	3	0	0	2	0	0	43	2	4276.04	tr|B1AU75|B1AU75_MOUSE;sp|Q99MD9|NASP_MOUSE;sp|Q99MD9-2|NASP_MOUSE;tr|B1AU76|B1AU76_MOUSE	tr|B1AU75|B1AU75_MOUSE	2	44	yes	no	4	4.6296e-57	190.11	1	0	2			1	1
ATEVTSDLVDEDNLPSQELYYVFDK	SATSCNCKATEVTSDL	ELYYVFDKFILTSGKP	K	A	T	D	K	F	1	0	1	4	0	1	3	0	0	0	3	1	0	1	1	2	2	0	2	3	0	0	25	0	2889.34	sp|B2RX14|TUT4_MOUSE;tr|A2A8R7|A2A8R7_MOUSE	sp|B2RX14|TUT4_MOUSE	895	919	yes	no	3	2.0642e-06	81.477	3	0			1	1
ATFEEVSVLGFEEFDK	________________	LGFEEFDKAVKEHEGK	M	A	T	D	K	A	1	0	0	1	0	0	4	1	0	0	1	1	0	3	0	1	1	0	0	2	0	0	16	0	1845.87	sp|Q9CQM5|TXD17_MOUSE	sp|Q9CQM5|TXD17_MOUSE	2	17	yes	yes	2	1.622e-06	106.82	3	0			1		1
ATFSSMSGLDSVSDSGEGRGSPLR	HDRAVSSKATFSSMSG	EGRGSPLREVSRSLDQ	K	A	T	L	R	E	1	2	0	2	0	0	1	4	0	0	2	0	1	1	1	7	1	0	0	1	0	0	24	1	2399.1	tr|F6TFN2|F6TFN2_MOUSE;tr|E9PYI7|E9PYI7_MOUSE;tr|F6VG99|F6VG99_MOUSE;tr|E9PYF4|E9PYF4_MOUSE	tr|F6TFN2|F6TFN2_MOUSE	490	513	yes	no	2;3	8.1761e-49	219.09	2.36	0.881	3	1	7	6	5
ATFSSMSGLDSVSDSGEGRGSPLREVSR	HDRAVSSKATFSSMSG	SPLREVSRSLDQFSDM	K	A	T	S	R	S	1	3	0	2	0	0	2	4	0	0	2	0	1	1	1	8	1	0	0	2	0	0	28	2	2870.35	tr|F6TFN2|F6TFN2_MOUSE;tr|E9PYI7|E9PYI7_MOUSE;tr|F6VG99|F6VG99_MOUSE;tr|E9PYF4|E9PYF4_MOUSE	tr|F6TFN2|F6TFN2_MOUSE	490	517	yes	no	3;4	1.2395e-64	220.74	1.67	0.943	4		2	3	3
ATGDEDLQTENSPDQETFLEESLQK	REPPSSVRATGDEDLQ	FLEESLQKGYLCEHVL	R	A	T	Q	K	G	1	0	1	3	0	3	5	1	0	0	3	1	0	1	1	2	3	0	0	0	0	0	25	0	2823.26	sp|A2ASS6-3|TITIN_MOUSE	sp|A2ASS6-3|TITIN_MOUSE	3752	3776	yes	yes	3	1.2818e-18	139.46	2.67	0.471		1	2	2	1
ATGGDAEEEQVVPNEEDEADVR	________________	EEDEADVRAVQARYLR	M	A	T	V	R	A	3	1	1	3	0	1	6	2	0	0	0	0	0	0	1	0	1	0	0	3	0	0	22	0	2358.01	sp|Q148W8|DUS27_MOUSE	sp|Q148W8|DUS27_MOUSE	2	23	yes	yes	2;3	1.8592e-26	168.81	2	0		3		3
ATGGGPFEEVMHDQDLPNWSNDSVDDR	________________	SNDSVDDRLNNMEWGG	M	A	T	D	R	L	1	1	2	5	0	1	2	3	1	0	1	0	1	1	2	2	1	1	0	2	0	0	27	0	2987.26	sp|Q9R0L6|PCM1_MOUSE;sp|Q9R0L6-2|PCM1_MOUSE	sp|Q9R0L6|PCM1_MOUSE	2	28	yes	no	3	0.0010907	43.732	3	0			1		1
ATGLQEGTEYEFR	PVIERTLKATGLQEGT	EGTEYEFRVTAINKAG	K	A	T	F	R	V	1	1	0	0	0	1	3	2	0	0	1	0	0	1	0	0	2	0	1	0	0	0	13	0	1499.69	sp|A2ASS6|TITIN_MOUSE;tr|E9Q8N1|E9Q8N1_MOUSE;tr|E9Q8K5|E9Q8K5_MOUSE;sp|A2ASS6-2|TITIN_MOUSE	sp|A2ASS6|TITIN_MOUSE	21338	21350	yes	no	2	2.7994e-07	145	2	0		1		1
ATGQCSCLPNVIGQNCDR	GSDCHCDKATGQCSCL	VIGQNCDRCAPNTWQL	K	A	T	D	R	C	1	1	2	1	3	2	0	2	0	1	1	0	0	0	1	1	1	0	0	1	0	0	18	0	2048.88	sp|P02469|LAMB1_MOUSE;tr|E9QN70|E9QN70_MOUSE	sp|P02469|LAMB1_MOUSE	1050	1067	yes	no	2;3	6.3875e-05	87.654	1	0	3			2	1
ATGSAQDGAVIAPSRPLGDALTLSEAEADPGDGLCR	QLQEQLSKATGSAQDG	DPGDGLCRTDWSSGDA	K	A	T	C	R	T	7	2	0	4	1	1	2	5	0	1	4	0	0	0	3	3	2	0	0	1	0	0	36	1	3537.7	sp|Q8R4H2|ARHGC_MOUSE;tr|F8VQN6|F8VQN6_MOUSE	sp|Q8R4H2|ARHGC_MOUSE	256	291	yes	no	3	5.2995e-15	101.04	1	0	1				1
ATLEQPETDEVEQVSESNSIEELER	TSTSETTRATLEQPET	NSIEELERLVVTGAEA	R	A	T	E	R	L	1	1	1	1	0	2	8	0	0	1	2	0	0	0	1	3	2	0	0	2	0	0	25	0	2860.31	sp|O54988-2|SLK_MOUSE;sp|O54988|SLK_MOUSE	sp|O54988-2|SLK_MOUSE	629	653	yes	no	3	7.2071e-19	143.36	2.67	0.471		1	2	2	1
ATLITFLCDR	NNEKHTPRATLITFLC	LITFLCDRDAGVGFPE	R	A	T	D	R	D	1	1	0	1	1	0	0	0	0	1	2	0	0	1	0	0	2	0	0	0	0	0	10	0	1208.62	sp|Q07113|MPRI_MOUSE	sp|Q07113|MPRI_MOUSE	717	726	yes	yes	2	0.00094081	97.813	1	0	2			1	1
ATLKDQLIVNLLK	________________	QLIVNLLKEEQAPQNK	M	A	T	L	K	E	1	0	1	1	0	1	0	0	0	1	4	2	0	0	0	0	1	0	0	1	0	0	13	1	1467.9	sp|P06151|LDHA_MOUSE;tr|D3Z736|D3Z736_MOUSE	sp|P06151|LDHA_MOUSE	2	14	yes	no	2	0.0036216	65.895	1	0	1				1
ATLKDQLIVNLLKEEQAPQNK	________________	EEQAPQNKITVVGVGA	M	A	T	N	K	I	2	0	2	1	0	3	2	0	0	1	4	3	0	0	1	0	1	0	0	1	0	0	21	2	2392.33	sp|P06151|LDHA_MOUSE;tr|D3Z736|D3Z736_MOUSE	sp|P06151|LDHA_MOUSE	2	22	yes	no	3	1.1359e-40	209.25	1	0	2			1	1
ATLLNVPDLSDSIHSANASERDDISEIQSLASDHSGR	MVVQRDERATLLNVPD	LASDHSGRSHDRPPRR	R	A	T	G	R	S	4	2	2	5	0	1	2	1	2	3	4	0	0	0	1	8	1	0	0	1	0	0	37	1	3919.88	tr|B9EHJ3|B9EHJ3_MOUSE;sp|P39447|ZO1_MOUSE	tr|B9EHJ3|B9EHJ3_MOUSE	266	302	yes	no	3;4;5	2.7404e-33	162.73	1	0	5			2	3
ATLLPEGDKSPEEADFPDDPQEDKQ	FKEKRKMRATLLPEGD	DDPQEDKQ________	R	A	T	K	Q	-	2	0	0	5	0	2	4	1	0	0	2	2	0	1	4	1	1	0	0	0	0	0	25	2	2770.25	sp|Q9D1T5|PRR15_MOUSE	sp|Q9D1T5|PRR15_MOUSE	98	122	yes	yes	3	2.7065e-06	83.934	3	0			2	1	1
ATLPEADGER	ITAHEQFKATLPEADG	LPEADGERQSILAIQN	K	A	T	E	R	Q	2	1	0	1	0	0	2	1	0	0	1	0	0	0	1	0	1	0	0	0	0	0	10	0	1057.5	sp|Q9JI91|ACTN2_MOUSE	sp|Q9JI91|ACTN2_MOUSE	563	572	yes	yes	2	0.0051471	74.841	3	0			2	1	1
ATLPSPDKLPGFK	DSRLEELKATLPSPDK	PDKLPGFKMYPIDFEK	K	A	T	F	K	M	1	0	0	1	0	0	0	1	0	0	2	2	0	1	3	1	1	0	0	0	0	0	13	1	1369.76	sp|Q02053|UBA1_MOUSE	sp|Q02053|UBA1_MOUSE	831	843	yes	yes	2	0.0085883	63.025	1	0	2			1	1
ATNLAGETESVSDCADNVSEAPATSEQK	EMLDGGMKATNLAGET	APATSEQKITKLDVSS	K	A	T	Q	K	I	5	0	2	2	1	1	4	1	0	0	1	1	0	0	1	4	3	0	0	2	0	0	28	0	2880.26	sp|Q9ESE1-3|LRBA_MOUSE;sp|Q9ESE1-2|LRBA_MOUSE;tr|E9Q3Y4|E9Q3Y4_MOUSE;sp|Q9ESE1|LRBA_MOUSE	sp|Q9ESE1-3|LRBA_MOUSE	1210	1237	yes	no	3	4.9926e-06	70.718	2.5	0.5		1	1	1	1
ATNLQGEAQCECR	DGGVYVCRATNLQGEA	GEAQCECRLEVRVPQ_	R	A	T	C	R	L	2	1	1	0	2	2	2	1	0	0	1	0	0	0	0	0	1	0	0	0	0	0	13	0	1535.65	tr|E9Q9T8|E9Q9T8_MOUSE;tr|Q3UIK0|Q3UIK0_MOUSE;tr|Q3TF37|Q3TF37_MOUSE;sp|O70468|MYPC3_MOUSE	tr|E9Q9T8|E9Q9T8_MOUSE	1258	1270	yes	no	2	1.9268e-39	220.53	2.33	0.943	1		2	2	1
ATPTESPEKPPPPAVQRDEDDDALFSEPALAQISSSNVLLK	APASLLPKATPTESPE	SSSNVLLKTGFDFLDN	K	A	T	L	K	T	5	1	1	4	0	2	4	0	0	1	4	2	0	1	7	5	2	0	0	2	0	0	41	2	4359.18	sp|Q8C3W1|CA198_MOUSE	sp|Q8C3W1|CA198_MOUSE	273	313	yes	yes	4	7.9681e-13	89.763	1	0	1			1
ATPYVSGDDLR				A	T	L	R		1	1	0	2	0	0	0	1	0	0	1	0	0	0	1	1	1	0	1	1	0	0	11	0	1192.57		REV__sp|P55850-2|DSC3_MOUSE			yes	no	1;2;3	0.008532	124.98	2.48	0.651	2	8	13	12	11
ATQALVLAPTR	QQIELDLKATQALVLA	ALVLAPTRELAQQIQK	K	A	T	T	R	E	3	1	0	0	0	1	0	0	0	0	2	0	0	0	1	0	2	0	0	1	0	0	11	0	1139.67	sp|P60843|IF4A1_MOUSE	sp|P60843|IF4A1_MOUSE	100	110	yes	yes	2	0.034802	54.343	1	0	1				1
ATSPERPPR	LLTTLSERATSPERPP	TSPERPPRKARGGPRE	R	A	T	P	R	K	1	2	0	0	0	0	1	0	0	0	0	0	0	0	3	1	1	0	0	0	0	0	9	1	1009.53	tr|F6ZGN3|F6ZGN3_MOUSE	tr|F6ZGN3|F6ZGN3_MOUSE	119	127	yes	yes	2	0.051943	50.354	2	0		1			1
ATSPEVQAPVAEGQQAQHEALETEQPKDLDQVPEEFQGQDR	SLPTQDNKATSPEVQA	EEFQGQDRAPEQPRQG	K	A	T	D	R	A	5	1	0	3	0	8	7	2	1	0	2	1	0	1	4	1	2	0	0	3	0	0	41	1	4529.12	tr|D6RFR0|D6RFR0_MOUSE;tr|B1B0C9|B1B0C9_MOUSE;sp|Q9R0G8|NRK_MOUSE	tr|D6RFR0|D6RFR0_MOUSE	476	516	yes	no	4	2.3603e-46	170.62	3	0			1	1
ATSPPHLDGTSNPESTVPEKK	QSWPSTFKATSPPHLD	ESTVPEKKILLPNNNH	K	A	T	K	K	I	1	0	1	1	0	0	2	1	1	0	1	2	0	0	4	3	3	0	0	1	0	0	21	1	2191.08	tr|F7BTZ2|F7BTZ2_MOUSE;tr|D3Z3A6|D3Z3A6_MOUSE;tr|D3YXR5|D3YXR5_MOUSE;sp|Q60953-2|PML_MOUSE;sp|Q60953|PML_MOUSE	tr|F7BTZ2|F7BTZ2_MOUSE	472	492	yes	no	2	0.00067319	70.449	2	0		1			1
ATSPQKSPLVPK	________________	QKSPLVPKSPTPKSPP	M	A	T	P	K	S	1	0	0	0	0	1	0	0	0	0	1	2	0	0	3	2	1	0	0	1	0	0	12	1	1251.72	sp|Q9EPC1|PARVA_MOUSE;tr|D6RHM9|D6RHM9_MOUSE	sp|Q9EPC1|PARVA_MOUSE	2	13	yes	no	2	0.0027284	70.134	2	0		4		2	2
ATSPSSSVSGDFDDGHHSVPTPGPSR	________________	VPTPGPSRKRRRLSNL	R	A	T	S	R	K	1	1	0	3	0	0	0	3	2	0	0	0	0	1	4	7	2	0	0	2	0	0	26	0	2580.15	tr|D3YYF2|D3YYF2_MOUSE;tr|E9Q7L3|E9Q7L3_MOUSE;tr|D3Z1W6|D3Z1W6_MOUSE;tr|E9Q7L2|E9Q7L2_MOUSE;sp|Q8BSQ9-2|PB1_MOUSE;sp|Q8BSQ9|PB1_MOUSE;tr|D3Z1N4|D3Z1N4_MOUSE;tr|E9Q4Y5|E9Q4Y5_MOUSE;tr|F8VQD1|F8VQD1_MOUSE;tr|D3YYG4|D3YYG4_MOUSE;tr|D3Z1M8|D3Z1M8_MOUSE;tr|D6RIL0|D6RIL0_MOUSE;tr|D6RI94|D6RI94_MOUSE;tr|D3Z3R4|D3Z3R4_MOUSE	tr|D3YYF2|D3YYF2_MOUSE	8	33	yes	no	3	9.5756e-07	85.937	2	0		1		1
ATSPSTLVSTGPSSR	KTTPTVSKATSPSTLV	VSTGPSSRSPATTLPK	K	A	T	S	R	S	1	1	0	0	0	0	0	1	0	0	1	0	0	0	2	5	3	0	0	1	0	0	15	0	1446.73	sp|P27546-3|MAP4_MOUSE;sp|P27546-2|MAP4_MOUSE;tr|E9QPW8|E9QPW8_MOUSE;sp|P27546|MAP4_MOUSE;tr|E9PWC0|E9PWC0_MOUSE;sp|P27546-4|MAP4_MOUSE;tr|E9PZ43|E9PZ43_MOUSE;tr|F7CK47|F7CK47_MOUSE	sp|P27546-3|MAP4_MOUSE	783	797	yes	no	2	0.00093259	75.564	2	0.816	1	1	1	2	1
ATSQQFEAEAADEKDAAENEDGNWLQASK	RIGEKVSKATSQQFEA	GNWLQASKRRKETLQE	K	A	T	S	K	R	7	0	2	3	0	3	5	1	0	0	1	2	0	1	0	2	1	1	0	0	0	0	29	1	3152.38	sp|Q9D6K7-2|TTC33_MOUSE;tr|D3Z1T8|D3Z1T8_MOUSE;tr|D3Z767|D3Z767_MOUSE;sp|Q9D6K7|TTC33_MOUSE	sp|Q9D6K7-2|TTC33_MOUSE	17	45	yes	no	3	3.5808e-28	158.8	3	0			1		1
ATSSFSQSVSSLFGEDNVR	ADKNSHRRATSSFSQS	LFGEDNVRAAQKLLSR	R	A	T	V	R	A	1	1	1	1	0	1	1	1	0	0	1	0	0	2	0	6	1	0	0	2	0	0	19	0	2016.94	sp|Q8BXV2|BRI3B_MOUSE	sp|Q8BXV2|BRI3B_MOUSE	55	73	yes	yes	2;3	4.0966e-27	188.41	1	0	4			2	2
ATTAASSASEPEVEPQAGPEAEGEEDEAKPAGVQR	________________	AKPAGVQRKVLSGAVA	M	A	T	Q	R	K	8	1	0	1	0	2	8	3	0	0	0	1	0	0	4	3	2	0	0	2	0	0	35	1	3494.59	sp|Q9JLI8|SART3_MOUSE;sp|Q9JLI8-2|SART3_MOUSE	sp|Q9JLI8|SART3_MOUSE	2	36	yes	no	3;4	2.7479e-42	183.49	3	0			3	1	2
ATTADGSSILDR	AMLMPHQKATTADGSS	DGSSILDRAVIEHNLL	K	A	T	D	R	A	2	1	0	2	0	0	0	1	0	1	1	0	0	0	0	2	2	0	0	0	0	0	12	0	1205.59	sp|O88544|CSN4_MOUSE;tr|F6QTS1|F6QTS1_MOUSE	sp|O88544|CSN4_MOUSE	291	302	yes	no	2	0.007815	67.997	2	0		1		1
ATTPQLTDVSEDLDQQSLPSEPEEALNR	SGGFSVSRATTPQLTD	EPEEALNRELGEGEET	R	A	T	N	R	E	2	1	1	3	0	3	4	0	0	0	4	0	0	0	3	3	3	0	0	1	0	0	28	0	3082.46	sp|Q6NS82-2|F134A_MOUSE;sp|Q6NS82-3|F134A_MOUSE;sp|Q6NS82|F134A_MOUSE	sp|Q6NS82-2|F134A_MOUSE	97	124	yes	no	3	2.9286e-08	83.236	3	0			2	1	1
ATVDPNDILSELSECLINQECEEIR	RRLEPEFKATVDPNDI	NQECEEIRQIRDTKGR	K	A	T	I	R	Q	1	1	2	2	2	1	5	0	0	3	3	0	0	0	1	2	1	0	0	1	0	0	25	0	2946.36	sp|Q6Q899-4|DDX58_MOUSE;sp|Q6Q899-3|DDX58_MOUSE;tr|A2AP29|A2AP29_MOUSE;sp|Q6Q899|DDX58_MOUSE	sp|Q6Q899-4|DDX58_MOUSE	116	140	yes	no	3	9.401e-05	62.871	1	0	2			1	1
ATVEPETTPTTNPPPAEEEKTESNQEVANPEHYIK	________________	ANPEHYIKHPLQNRWA	M	A	T	I	K	H	3	0	3	0	0	1	8	0	1	1	0	2	0	0	6	1	6	0	1	2	0	0	35	1	3876.82	sp|P63073|IF4E_MOUSE	sp|P63073|IF4E_MOUSE	2	36	yes	yes	3	2.1989e-19	112.95	2	0		2		1	1
ATVLQNQLDESQQER	DILLVVPKATVLQNQL	LDESQQERNDLMQLKL	K	A	T	E	R	N	1	1	1	1	0	4	2	0	0	0	2	0	0	0	0	1	1	0	0	1	0	0	15	0	1757.85	tr|E9Q7U2|E9Q7U2_MOUSE;sp|Q8CGU1|CACO1_MOUSE	tr|E9Q7U2|E9Q7U2_MOUSE	146	160	yes	no	2	0.0018586	76.574	2	0		1			1
ATVPAAAEGEGSPPAAAAVAAPPAAAAAEVGGGARPASSPR	________________	ARPASSPRGMVRVCDL	K	A	T	P	R	G	17	2	0	0	0	0	3	5	0	0	0	0	0	0	7	3	1	0	0	3	0	0	41	1	3548.8	tr|E9QKG6|E9QKG6_MOUSE;sp|Q99NH0|ANR17_MOUSE;sp|Q99NH0-3|ANR17_MOUSE;tr|E9Q804|E9Q804_MOUSE	tr|E9QKG6|E9QKG6_MOUSE	4	44	yes	no	3	7.62e-08	64.834	1	0	1			1
ATVTPSPVK	KMPKPRLKATVTPSPV	TVTPSPVKGKAKVGRP	K	A	T	V	K	G	1	0	0	0	0	0	0	0	0	0	0	1	0	0	2	1	2	0	0	2	0	0	9	0	898.512	sp|Q80XU3|NUCKS_MOUSE	sp|Q80XU3|NUCKS_MOUSE	176	184	yes	yes	2	0.004358	77.124	3	0			2	1	1
ATVTPSPVKGK	KMPKPRLKATVTPSPV	TPSPVKGKAKVGRPTA	K	A	T	G	K	A	1	0	0	0	0	0	0	1	0	0	0	2	0	0	2	1	2	0	0	2	0	0	11	1	1083.63	sp|Q80XU3|NUCKS_MOUSE	sp|Q80XU3|NUCKS_MOUSE	176	186	yes	yes	2	6.4618e-06	131.66	2.67	0.471		1	2	2	1
ATVVVEATEPEPSGSIGNPAASTSPSLSHR	________________	TSPSLSHRFLDSKFYL	M	A	T	H	R	F	4	1	1	0	0	0	3	2	1	1	1	0	0	0	4	6	3	0	0	3	0	0	30	0	2947.45	sp|P14873|MAP1B_MOUSE	sp|P14873|MAP1B_MOUSE	2	31	yes	yes	3	4.481e-09	91.437	3	0			1		1
ATWGDGGDNSPSNVVSK	FESGKNYKATWGDGGD	SPSNVVSKQPSRITNG	K	A	T	S	K	Q	1	0	2	2	0	0	0	3	0	0	0	1	0	0	1	3	1	1	0	2	0	0	17	0	1689.76	tr|B0R030|B0R030_MOUSE;sp|O09044|SNP23_MOUSE;tr|Q9D3L3|Q9D3L3_MOUSE	tr|B0R030|B0R030_MOUSE	101	117	yes	no	2	0.0039054	58.952	2.5	0.5		1	1		2
ATWTFGDQVLEEGDR	STGYPRPKATWTFGDQ	QVLEEGDRVKMKTISA	K	A	T	D	R	V	1	1	0	2	0	1	2	2	0	0	1	0	0	1	0	0	2	1	0	1	0	0	15	0	1722.78	sp|A2ASS6|TITIN_MOUSE;tr|E9Q8N1|E9Q8N1_MOUSE;tr|E9Q8K5|E9Q8K5_MOUSE;sp|A2ASS6-2|TITIN_MOUSE	sp|A2ASS6|TITIN_MOUSE	15215	15229	yes	no	2	7.497e-12	153.09	2.33	0.943	1		2	2	1
ATYLEFIQQNEER	________________	FIQQNEERDGVRFSWN	M	A	T	E	R	D	1	1	1	0	0	2	3	0	0	1	1	0	0	1	0	0	1	0	1	0	0	0	13	0	1639.78	tr|A2ANA0|A2ANA0_MOUSE;sp|Q9D662|SC23B_MOUSE;tr|A2AN97|A2AN97_MOUSE;tr|A2AN98|A2AN98_MOUSE;tr|A2AN99|A2AN99_MOUSE	tr|A2ANA0|A2ANA0_MOUSE	2	14	yes	no	2	8.5241e-08	145.6	3	0			2	1	1
AVAALLTIPEAEK	ELKRSAMRAVAALLTI	LTIPEAEKSPLMSEFQ	R	A	V	E	K	S	4	0	0	0	0	0	2	0	0	1	2	1	0	0	1	0	1	0	0	1	0	0	13	0	1324.76	sp|Q6ZQ38|CAND1_MOUSE	sp|Q6ZQ38|CAND1_MOUSE	1179	1191	yes	yes	2	0.03317	51.726	1	0	1				1
AVAGNISDPGLQK	SPMVMDAKAVAGNISD	ISDPGLQKSFLDSGYR	K	A	V	Q	K	S	2	0	1	1	0	1	0	2	0	1	1	1	0	0	1	1	0	0	0	1	0	0	13	0	1268.67	sp|Q64727|VINC_MOUSE	sp|Q64727|VINC_MOUSE	803	815	yes	yes	2	9.6915e-07	135.47	2.5	0.5		1	1	1	1
AVAQDNTENPDLSIIWIDPDDFPLLVPYWEK	YEFLETLKAVAQDNTE	LLVPYWEKTFDIDLSA	K	A	V	E	K	T	2	0	2	5	0	1	2	0	0	3	3	1	0	1	4	1	1	2	1	2	0	0	31	0	3612.77	sp|O09165|CASQ1_MOUSE	sp|O09165|CASQ1_MOUSE	305	335	yes	yes	3	0.00037172	46.43	1	0	1			1
AVAQGNLSSADVQAAK	NAAYNQVKAVAQGNLS	SADVQAAKNKLKAGYL	K	A	V	A	K	N	5	0	1	1	0	2	0	1	0	0	1	1	0	0	0	2	0	0	0	2	0	0	16	0	1528.78	sp|Q9DB77|QCR2_MOUSE	sp|Q9DB77|QCR2_MOUSE	360	375	yes	yes	2	9.4694e-05	91.355	2	0		1			1
AVASAAAALVLK	DVLMQLAKAVASAAAA	AAAALVLKAKSVAQRT	K	A	V	L	K	A	6	0	0	0	0	0	0	0	0	0	2	1	0	0	0	1	0	0	0	2	0	0	12	0	1083.67	sp|P26039|TLN1_MOUSE	sp|P26039|TLN1_MOUSE	674	685	yes	yes	2	0.01503	59.198	1	0	1				1
AVCMLSNTTAIAEAWAR	GDLAKVQRAVCMLSNT	AIAEAWARLDHKFDLM	R	A	V	A	R	L	5	1	1	0	1	0	1	0	0	1	1	0	1	0	0	1	2	1	0	1	0	0	17	0	1863.9	sp|P68369|TBA1A_MOUSE;sp|P05213|TBA1B_MOUSE;sp|P05214|TBA3_MOUSE;sp|P68368|TBA4A_MOUSE;sp|Q9JJZ2|TBA8_MOUSE;sp|P68373|TBA1C_MOUSE	sp|P68369|TBA1A_MOUSE	374	390	no	no	3	0.00072879	62.055	1	0	2			1	1
AVCSTYLQSR	GSASHVSKAVCSTYLQ	CSTYLQSRYYRAPEII	K	A	V	S	R	Y	1	1	0	0	1	1	0	0	0	0	1	0	0	0	0	2	1	0	1	1	0	0	10	0	1183.57	sp|Q9QZR5-4|HIPK2_MOUSE;sp|Q9QZR5-2|HIPK2_MOUSE;sp|Q9QZR5|HIPK2_MOUSE;sp|Q9QZR5-3|HIPK2_MOUSE;sp|O88904-3|HIPK1_MOUSE;sp|O88904-2|HIPK1_MOUSE;tr|E9Q1Q8|E9Q1Q8_MOUSE;sp|O88904|HIPK1_MOUSE	sp|Q9QZR5-4|HIPK2_MOUSE	349	358	yes	no	2	0.00033611	73.327	2	0		1		1
AVDNPPRGSPK	TQRHHVVKAVDNPPRG	NPPRGSPKALKKVFIE	K	A	V	P	K	A	1	1	1	1	0	0	0	1	0	0	0	1	0	0	3	1	0	0	0	1	0	0	11	1	1136.59	sp|Q9D706|RPAP3_MOUSE	sp|Q9D706|RPAP3_MOUSE	421	431	yes	yes	2	0.04479	51.726	3	0			1		1
AVDSLVPIGR	EPMQTGIKAVDSLVPI	DSLVPIGRGQRELIIG	K	A	V	G	R	G	1	1	0	1	0	0	0	1	0	1	1	0	0	0	1	1	0	0	0	2	0	0	10	0	1025.59	sp|Q03265|ATPA_MOUSE;tr|D3Z6F5|D3Z6F5_MOUSE	sp|Q03265|ATPA_MOUSE	195	204	no	no	2	0.00092944	98.048	1	0	2			1	1
AVECEEGSEDDESLREMVELAAQR	ANINLETRAVECEEGS	MVELAAQRLYEALTPV	R	A	V	Q	R	L	3	2	0	2	1	1	7	1	0	0	2	0	1	0	0	2	0	0	0	2	0	0	24	1	2751.2	sp|Q9QXK7|CPSF3_MOUSE	sp|Q9QXK7|CPSF3_MOUSE	652	675	yes	yes	3	8.3988e-57	223.89	2	0		2		1	1
AVEDIHGLFSLSK	ELWQEAFKAVEDIHGL	HGLFSLSKKPPKPQLM	K	A	V	S	K	K	1	0	0	1	0	0	1	1	1	1	2	1	0	1	0	2	0	0	0	1	0	0	13	0	1414.75	sp|P23116|EIF3A_MOUSE	sp|P23116|EIF3A_MOUSE	252	264	yes	yes	3	0.014365	47.037	3	0			1	1
AVEDMGSPQTAK	EPEPEPERAVEDMGSP	MGSPQTAKEGPSSLNL	R	A	V	A	K	E	2	0	0	1	0	1	1	1	0	0	0	1	1	0	1	1	1	0	0	1	0	0	12	0	1232.57	sp|Q5SW19-3|CLU_MOUSE;sp|Q5SW19|CLU_MOUSE	sp|Q5SW19-3|CLU_MOUSE	1243	1254	yes	no	2	0.00050492	91.076	3	0			1		1
AVEDVLETLSDIDEMSR	MKRLSRGRAVEDVLET	SDIDEMSRRRPEVLGF	R	A	V	S	R	R	1	1	0	3	0	0	3	0	0	1	2	0	1	0	0	2	1	0	0	2	0	0	17	0	1920.9	sp|Q6P4S8|INT1_MOUSE;tr|K3W4P2|K3W4P2_MOUSE	sp|Q6P4S8|INT1_MOUSE	2064	2080	yes	no	2;3	0.00030941	71.601	2.33	0.943	1		2	2	1
AVEELLESLDLEK	YIVVDEKRAVEELLES	LESLDLEKSSCCLGLS	R	A	V	E	K	S	1	0	0	1	0	0	4	0	0	0	4	1	0	0	0	1	0	0	0	1	0	0	13	0	1486.78	sp|Q9JMH9|MY18A_MOUSE;sp|Q9JMH9-6|MY18A_MOUSE;sp|Q9JMH9-2|MY18A_MOUSE;sp|Q9JMH9-1|MY18A_MOUSE;tr|K3W4L0|K3W4L0_MOUSE;tr|B2RRE2|B2RRE2_MOUSE;tr|E9QAX2|E9QAX2_MOUSE;tr|E9Q405|E9Q405_MOUSE;sp|Q9JMH9-5|MY18A_MOUSE;sp|Q9JMH9-7|MY18A_MOUSE;sp|Q9JMH9-4|MY18A_MOUSE;tr|E9QA74|E9QA74_MOUSE	sp|Q9JMH9|MY18A_MOUSE	1144	1156	no	no	2	5.5134e-05	95.264	1	0	1			1
AVEEQGDDQDSEK	GSEAPGDKAVEEQGDD	GDDQDSEKSKPAGSDG	K	A	V	E	K	S	1	0	0	3	0	2	3	1	0	0	0	1	0	0	0	1	0	0	0	1	0	0	13	0	1448.59	sp|Q00PI9|HNRL2_MOUSE	sp|Q00PI9|HNRL2_MOUSE	173	185	yes	yes	2	1.4367e-06	131.06	1.33	0.471	2	1		1	2
AVEGEGEPAAAHSDVLTEVEGPVDTAEASSDPHTEK	EVITAAVKAVEGEGEP	SSDPHTEKLLEEQTCE	K	A	V	E	K	L	6	0	0	3	0	0	7	3	2	0	1	1	0	0	3	3	3	0	0	4	0	0	36	0	3630.64	sp|Q9DBR0|AKAP8_MOUSE	sp|Q9DBR0|AKAP8_MOUSE	584	619	yes	yes	4	7.8752e-05	50.224	2.5	0.5		1	1	1	1
AVEGPSPSPEPEEKPAESLAIDPTPGTR	LENEGVGRAVEGPSPS	IDPTPGTREASVAKQN	R	A	V	T	R	E	3	1	0	1	0	0	5	2	0	1	1	1	0	0	7	3	2	0	0	1	0	0	28	1	2857.4	sp|Q3UH06-2|RREB1_MOUSE;sp|Q3UH06|RREB1_MOUSE;sp|Q3UH06-3|RREB1_MOUSE;tr|F6UB40|F6UB40_MOUSE	sp|Q3UH06-2|RREB1_MOUSE	1363	1390	yes	no	3	4.3143e-15	120.69	2.5	0.5		1	1	1	1
AVEPALPQSPAGGAGAK	SAPGPVPRAVEPALPQ	PAGGAGAKDWTFVHND	R	A	V	A	K	D	5	0	0	0	0	1	1	3	0	0	1	1	0	0	3	1	0	0	0	1	0	0	17	0	1519.8	sp|P58468|F207A_MOUSE	sp|P58468|F207A_MOUSE	30	46	yes	yes	2	0.028618	42.639	2	0		1		1
AVEQIRNILK	NTMENVKKAVEQIRNI	EQIRNILKQGIETPED	K	A	V	L	K	Q	1	1	1	0	0	1	1	0	0	2	1	1	0	0	0	0	0	0	0	1	0	0	10	1	1182.71	tr|E9Q4Q2|E9Q4Q2_MOUSE;sp|Q64213-2|SF01_MOUSE;tr|D3YZC9|D3YZC9_MOUSE;tr|D3YZD0|D3YZD0_MOUSE;sp|Q64213-3|SF01_MOUSE;sp|Q64213|SF01_MOUSE;tr|D3YVH4|D3YVH4_MOUSE	tr|E9Q4Q2|E9Q4Q2_MOUSE	218	227	yes	no	2	0.00027849	112.36	1	0	1				1
AVEYFQDNSPDSPELNK	GSMAKIQKAVEYFQDN	PDSPELNKVKLLFERG	K	A	V	N	K	V	1	0	2	2	0	1	2	0	0	0	1	1	0	1	2	2	0	0	1	1	0	0	17	0	1951.88	sp|O35250-2|EXOC7_MOUSE;tr|A2AAN0|A2AAN0_MOUSE;sp|O35250|EXOC7_MOUSE;tr|A2AAN3|A2AAN3_MOUSE	sp|O35250-2|EXOC7_MOUSE	122	138	yes	no	2;3	8.6033e-09	125.86	2	0		2		1	1
AVEYLLTGIPGSPEPEHGSVQESQAPEQPATEAGENPLEFLR	ASYNNPHRAVEYLLTG	ENPLEFLRDQPQFQNM	R	A	V	L	R	D	4	1	1	0	0	3	8	4	1	1	4	0	0	1	6	3	2	0	1	2	0	0	42	0	4473.16	tr|Q8CAP3|Q8CAP3_MOUSE	tr|Q8CAP3|Q8CAP3_MOUSE	194	235	yes	yes	4;5	1.6781e-12	79.68	1	0	3			1	2
AVFPSIVGR	FAGDDAPRAVFPSIVG	VFPSIVGRPRHQGVMV	R	A	V	G	R	P	1	1	0	0	0	0	0	1	0	1	0	0	0	1	1	1	0	0	0	2	0	0	9	0	944.544	sp|P63260|ACTG_MOUSE;tr|G3UZ07|G3UZ07_MOUSE;tr|G3UYG0|G3UYG0_MOUSE;tr|E9Q606|E9Q606_MOUSE;tr|B1ATY1|B1ATY1_MOUSE;tr|F6WX90|F6WX90_MOUSE;sp|P60710|ACTB_MOUSE;tr|E9Q5F4|E9Q5F4_MOUSE;tr|E9Q1F2|E9Q1F2_MOUSE;tr|E9Q2D1|E9Q2D1_MOUSE;sp|P68033|ACTC_MOUSE;sp|P62737|ACTA_MOUSE;sp|P63268|ACTH_MOUSE;sp|P68134|ACTS_MOUSE;tr|D3YZY0|D3YZY0_MOUSE;tr|D3Z2K3|D3Z2K3_MOUSE	sp|P68033|ACTC_MOUSE	31	39	no	no	2	0.0051845	76.679	1	0	2			1	1
AVFPSIVGRPR	FAGDDAPRAVFPSIVG	PSIVGRPRHQGVMVGM	R	A	V	P	R	H	1	2	0	0	0	0	0	1	0	1	0	0	0	1	2	1	0	0	0	2	0	0	11	1	1197.7	sp|P63260|ACTG_MOUSE;tr|G3UZ07|G3UZ07_MOUSE;tr|G3UYG0|G3UYG0_MOUSE;tr|E9Q606|E9Q606_MOUSE;tr|B1ATY1|B1ATY1_MOUSE;tr|F6WX90|F6WX90_MOUSE;sp|P60710|ACTB_MOUSE;tr|E9Q5F4|E9Q5F4_MOUSE;tr|E9Q1F2|E9Q1F2_MOUSE;tr|E9Q2D1|E9Q2D1_MOUSE;sp|P68033|ACTC_MOUSE;sp|P62737|ACTA_MOUSE;sp|P63268|ACTH_MOUSE;sp|P68134|ACTS_MOUSE;tr|D3YZY0|D3YZY0_MOUSE;tr|D3Z2K3|D3Z2K3_MOUSE	sp|P68033|ACTC_MOUSE	31	41	no	no	2;3	2.6172e-06	142.43	1	0	3			1	2
AVFQYIDENQDR	________________	YIDENQDRYVKKLAEW	K	A	V	D	R	Y	1	1	1	2	0	2	1	0	0	1	0	0	0	1	0	0	0	0	1	1	0	0	12	0	1496.69	sp|Q9D1A2|CNDP2_MOUSE	sp|Q9D1A2|CNDP2_MOUSE	6	17	yes	yes	2	1.6284e-20	188.96	2	0		2		1	1
AVFVDLEPTVIDEVR	GAGKHVPRAVFVDLEP	PTVIDEVRTGTYRQLF	R	A	V	V	R	T	1	1	0	2	0	0	2	0	0	1	1	0	0	1	1	0	1	0	0	4	0	0	15	0	1700.9	sp|P68369|TBA1A_MOUSE;sp|P05213|TBA1B_MOUSE;sp|P68373|TBA1C_MOUSE	sp|P68369|TBA1A_MOUSE	65	79	no	no	2;3	7.497e-12	153.09	1.8	0.98	3		2	2	3
AVGDAVAEDEVVCEIETDK	EGDVRWEKAVGDAVAE	VCEIETDKTSVQVPSP	K	A	V	D	K	T	3	0	0	3	1	0	4	1	0	1	0	1	0	0	0	0	1	0	0	4	0	0	19	0	2047.93	sp|Q9D2G2|ODO2_MOUSE	sp|Q9D2G2|ODO2_MOUSE	93	111	yes	yes	2;3	2.238e-07	108.71	3	0			3	2	1
AVGLLKEER				A	V	E	R		1	1	0	0	0	0	2	1	0	0	2	1	0	0	0	0	0	0	0	1	0	0	9	1	1013.59		REV__tr|A2AEW6|A2AEW6_MOUSE			yes	no	2	0.014647	67.897	1	0	1			1
AVHADFFNDFEDLFDDDDVQ	MDLAANEKAVHADFFN	LFDDDDVQ________	K	A	V	V	Q	-	2	0	1	7	0	1	1	0	1	0	1	0	0	4	0	0	0	0	0	2	0	0	20	0	2372.97	sp|Q3U898|MYOV2_MOUSE;tr|D3Z159|D3Z159_MOUSE	sp|Q3U898|MYOV2_MOUSE	38	57	yes	no	2;3	4.0131e-17	158.45	2.48	0.852	5	1	15	8	13
AVIDLNNR	RREEDAEKAVIDLNNR	AVIDLNNRWFNGQPIH	K	A	V	N	R	W	1	1	2	1	0	0	0	0	0	1	1	0	0	0	0	0	0	0	0	1	0	0	8	0	913.498	tr|G3UW94|G3UW94_MOUSE;sp|Q9D883|U2AF1_MOUSE	tr|G3UW94|G3UW94_MOUSE	126	133	yes	no	2	3.2339e-05	147.52	3	0			4	2	2
AVLASMDNENMHTPDIGGQGTTSQAIQDIIR	SYATSIRKAVLASMDN	QAIQDIIRHIRIINGR	K	A	V	I	R	H	3	1	2	3	0	3	1	3	1	4	1	0	2	0	1	2	3	0	0	1	0	0	31	0	3282.56	sp|P70404|IDHG1_MOUSE	sp|P70404|IDHG1_MOUSE	351	381	yes	yes	3	1.1635e-21	143.07	1	0	1				1
AVLFCLSEDKK	EEVKKRKKAVLFCLSE	FCLSEDKKNIILEEGK	K	A	V	K	K	N	1	0	0	1	1	0	1	0	0	0	2	2	0	1	0	1	0	0	0	1	0	0	11	1	1308.67	sp|P18760|COF1_MOUSE;tr|F8WGL3|F8WGL3_MOUSE	sp|P18760|COF1_MOUSE	35	45	yes	no	2;3	0.00067924	91.469	1	0	4			2	2
AVLHVALR	KINYTENRAVLHVALR	AVLHVALRNRSNTPIK	R	A	V	L	R	N	2	1	0	0	0	0	0	0	1	0	2	0	0	0	0	0	0	0	0	2	0	0	8	0	877.55	sp|P06745|G6PI_MOUSE;tr|F6SAC3|F6SAC3_MOUSE;CON__Q3ZBD7	sp|P06745|G6PI_MOUSE	97	104	yes	no	2	0.02835	58.917	1	0	1				1
AVLQNTAQINQMLSDLNR	NHLAQAARAVLQNTAQ	QMLSDLNRVDFANVQE	R	A	V	N	R	V	2	1	3	1	0	3	0	0	0	1	3	0	1	0	0	1	1	0	0	1	0	0	18	0	2028.04	sp|P48377|RFX1_MOUSE	sp|P48377|RFX1_MOUSE	747	764	yes	yes	3	1.8365e-10	124.29	1	0	2			1	1
AVNDVGESEPSLPLNVVIQDDEVPPTIK	QMYEFRVKAVNDVGES	DEVPPTIKLRLAVRGD	K	A	V	I	K	L	1	0	2	3	0	1	3	1	0	2	2	1	0	0	4	2	1	0	0	5	0	0	28	0	2973.52	sp|A2ASS6|TITIN_MOUSE;tr|E9Q8N1|E9Q8N1_MOUSE;tr|E9Q8K5|E9Q8K5_MOUSE;sp|A2ASS6-2|TITIN_MOUSE	sp|A2ASS6|TITIN_MOUSE	17160	17187	yes	no	3	3.0846e-08	82.6	1.67	0.943	2		1	1	2
AVNEAGESEPSDTTGEIPATDIQEVPEVFIDIGAQDCLVCK	RKYRFRVKAVNEAGES	AQDCLVCKAGSQVKIP	K	A	V	C	K	A	4	0	1	4	2	2	6	3	0	4	1	1	0	1	3	2	3	0	0	4	0	0	41	0	4403.03	sp|A2ASS6|TITIN_MOUSE;tr|E9Q8N1|E9Q8N1_MOUSE;tr|E9Q8K5|E9Q8K5_MOUSE;sp|A2ASS6-2|TITIN_MOUSE	sp|A2ASS6|TITIN_MOUSE	17572	17612	yes	no	4;5	1.2058e-23	113.77	2.6	0.8	1		4	1	4
AVNSLRDIVDDDDDDDLER	SQLKESKRAVNSLRDI	DDDDDLERVSWTGEPV	R	A	V	E	R	V	1	2	1	8	0	0	1	0	0	1	2	0	0	0	0	1	0	0	0	2	0	0	19	1	2188.97	sp|Q8BGQ1-2|SPE39_MOUSE;sp|Q8BGQ1|SPE39_MOUSE	sp|Q8BGQ1-2|SPE39_MOUSE	38	56	yes	no	3	0.016823	52.19	3	0			1		1
AVNSTRETPPK	________________	STRETPPKSKLAEGEE	R	A	V	P	K	S	1	1	1	0	0	0	1	0	0	0	0	1	0	0	2	1	2	0	0	1	0	0	11	1	1198.63	sp|Q3TEA8-3|HP1B3_MOUSE;sp|Q3TEA8|HP1B3_MOUSE;tr|A2AM63|A2AM63_MOUSE;sp|Q3TEA8-2|HP1B3_MOUSE;tr|A2AM69|A2AM69_MOUSE;tr|A2AM70|A2AM70_MOUSE;tr|A2AM62|A2AM62_MOUSE	sp|Q3TEA8-3|HP1B3_MOUSE	6	16	yes	no	2	0.027553	83.856	2	0		1			1
AVNSTRETPPKSK	________________	RETPPKSKLAEGEEEK	R	A	V	S	K	L	1	1	1	0	0	0	1	0	0	0	0	2	0	0	2	2	2	0	0	1	0	0	13	2	1413.76	sp|Q3TEA8-3|HP1B3_MOUSE;sp|Q3TEA8|HP1B3_MOUSE;tr|A2AM63|A2AM63_MOUSE;sp|Q3TEA8-2|HP1B3_MOUSE;tr|A2AM69|A2AM69_MOUSE;tr|A2AM70|A2AM70_MOUSE;tr|A2AM62|A2AM62_MOUSE	sp|Q3TEA8-3|HP1B3_MOUSE	6	18	yes	no	2;3	1.449e-09	155.94	3	0			3	1	2
AVNVAGVGEPGEVTDVIEMK	AFYKFRVRAVNVAGVG	VTDVIEMKDRIVSPDL	R	A	V	M	K	D	2	0	1	1	0	0	3	3	0	1	0	1	1	0	1	0	1	0	0	5	0	0	20	0	2013.01	sp|A2ASS6|TITIN_MOUSE;tr|E9Q8N1|E9Q8N1_MOUSE;tr|E9Q8K5|E9Q8K5_MOUSE;sp|A2ASS6-2|TITIN_MOUSE	sp|A2ASS6|TITIN_MOUSE	18286	18305	yes	no	2	2.8603e-14	142.43	2	1	1		1	1	1
AVNVSEESEWTENSFQGGQEDGGDDKETHGECK	VFLRDMNKAVNVSEES	KETHGECKRPWPQHQC	K	A	V	C	K	R	1	0	2	3	1	2	7	5	1	0	0	2	0	1	0	3	2	1	0	2	0	0	33	1	3654.49	sp|Q80TL0|PPM1E_MOUSE	sp|Q80TL0|PPM1E_MOUSE	491	523	yes	yes	4	0.013387	32.172	3	0			1		1
AVPIAVADEGESESEDDDLKPR	PPPSHPLKAVPIAVAD	EDDDLKPRGLTGMKNL	K	A	V	P	R	G	3	1	0	4	0	0	4	1	0	1	1	1	0	0	2	2	0	0	0	2	0	0	22	1	2341.09	sp|Q8C6M1|UBP20_MOUSE;tr|F6QWP5|F6QWP5_MOUSE;tr|Q8C9A6|Q8C9A6_MOUSE	sp|Q8C6M1|UBP20_MOUSE	121	142	yes	no	3	6.4175e-17	133.15	3	0			2	1	1
AVPVSPSAVEEDEDEDGHTVVATAR	NNISTMPKAVPVSPSA	HTVVATARGIFNSNGG	K	A	V	A	R	G	4	1	0	3	0	0	4	1	1	0	0	0	0	0	2	2	2	0	0	5	0	0	25	0	2579.2	tr|B9EHJ3|B9EHJ3_MOUSE;sp|P39447|ZO1_MOUSE	tr|B9EHJ3|B9EHJ3_MOUSE	1530	1554	yes	no	3	2.5547e-33	170.1	2.6	0.49		2	3	3	2
AVQDVESLSSLIQEILDFNQAR	QEETVDERAVQDVESL	ILDFNQARQTKCFNSK	R	A	V	A	R	Q	2	1	1	2	0	3	2	0	0	2	3	0	0	1	0	3	0	0	0	2	0	0	22	0	2474.27	sp|Q9JI90|RNF14_MOUSE;tr|G3XA54|G3XA54_MOUSE	sp|Q9JI90|RNF14_MOUSE	188	209	yes	no	3	0.00043233	61.963	1	0	2			1	1
AVQEIHPGDEVFTSYIDLLYPTEDRNDR	KGTLAEVRAVQEIHPG	PTEDRNDRLRDSYFFT	R	A	V	D	R	L	1	2	1	4	0	1	3	1	1	2	2	0	0	1	2	1	2	0	2	2	0	0	28	1	3291.57	sp|Q8R5A0|SMYD2_MOUSE	sp|Q8R5A0|SMYD2_MOUSE	226	253	yes	yes	3;4	3.6581e-47	190.28	1	0	4			2	2
AVQHLQTISNLSENQASEEEDELGELR	AYTPPSLKAVQHLQTI	EDELGELRELGYPQED	K	A	V	L	R	E	2	1	2	1	0	3	6	1	1	1	4	0	0	0	0	3	1	0	0	1	0	0	27	0	3038.44	sp|Q60829-2|PPR1B_MOUSE;sp|Q60829|PPR1B_MOUSE	sp|Q60829-2|PPR1B_MOUSE	45	71	yes	no	3	3.5618e-34	174.4	2.33	0.943	1		2	2	1
AVQPHQQQMFGEELPESQDGEQPGPAR	SCITLVVRAVQPHQQQ	GEQPGPARRKRQPSMS	R	A	V	A	R	R	2	1	0	1	0	6	4	3	1	0	1	0	1	1	4	1	0	0	0	1	0	0	27	0	2989.36	tr|E0CZ13|E0CZ13_MOUSE;sp|Q7TSG2-2|CTDP1_MOUSE;sp|Q7TSG2|CTDP1_MOUSE	tr|E0CZ13|E0CZ13_MOUSE	10	36	yes	no	3	5.0296e-07	81.315	2	0		1			1
AVSDWIDEQEKGNSELSEAENMDTPPDDESK	SHTERALKAVSDWIDE	TPPDDESKEGAGEQKA	K	A	V	S	K	E	2	0	2	5	0	1	6	1	0	1	1	2	1	0	2	4	1	1	0	1	0	0	31	1	3464.47	tr|Q45VK5|Q45VK5_MOUSE;sp|Q9Z1X4-2|ILF3_MOUSE;sp|Q9Z1X4|ILF3_MOUSE;sp|Q9Z1X4-3|ILF3_MOUSE	tr|Q45VK5|Q45VK5_MOUSE	44	74	yes	no	3	8.079e-12	102.21	3	0			1		1
AVSDWIDEQEKGNSELSEAENMDTPPDDESKEGAGEQK	SHTERALKAVSDWIDE	KEGAGEQKAEHMTRTL	K	A	V	Q	K	A	3	0	2	5	0	2	8	3	0	1	1	3	1	0	2	4	1	1	0	1	0	0	38	2	4163.79	tr|Q45VK5|Q45VK5_MOUSE;sp|Q9Z1X4-2|ILF3_MOUSE;sp|Q9Z1X4|ILF3_MOUSE;sp|Q9Z1X4-3|ILF3_MOUSE	tr|Q45VK5|Q45VK5_MOUSE	44	81	yes	no	3;4	1.4463e-37	155.11	2.75	0.433		1	3	2	2
AVSEEIESILQSGHLDEEK	DKMRKLEKAVSEEIES	SGHLDEEKTVNLFPQY	K	A	V	E	K	T	1	0	0	1	0	1	5	1	1	2	2	1	0	0	0	3	0	0	0	1	0	0	19	0	2112.02	sp|Q3TMH2|SCRN3_MOUSE	sp|Q3TMH2|SCRN3_MOUSE	378	396	yes	yes	3	0.00050696	67.227	3	0			2	1	1
AVSPPPTAEKPSR	SLSPPHTRAVSPPPTA	PTAEKPSRTQAQLSSE	R	A	V	S	R	T	2	1	0	0	0	0	1	0	0	0	0	1	0	0	4	2	1	0	0	1	0	0	13	1	1335.71	sp|Q9QXE2|DPOLL_MOUSE	sp|Q9QXE2|DPOLL_MOUSE	173	185	yes	yes	2	0.055227	44.734	2	0		1		1
AVSPTETKPTEK	EPVTSHPKAVSPTETK	TETKPTEKGQHLPVSA	K	A	V	E	K	G	1	0	0	0	0	0	2	0	0	0	0	2	0	0	2	1	3	0	0	1	0	0	12	1	1286.67	sp|A2ASS6|TITIN_MOUSE;tr|E9Q8N1|E9Q8N1_MOUSE;tr|E9Q8K5|E9Q8K5_MOUSE;sp|A2ASS6-2|TITIN_MOUSE	sp|A2ASS6|TITIN_MOUSE	34486	34497	yes	no	2;3	6.1265e-15	180.27	2.55	0.656	1	3	7	6	5
AVSQDQAGHEDWEVVSR	SLLVDRAKAVSQDQAG	EDWEVVSRHSSWGSVG	K	A	V	S	R	H	2	1	0	2	0	2	2	1	1	0	0	0	0	0	0	2	0	1	0	3	0	0	17	0	1911.87	sp|Q8C7E7|STBD1_MOUSE	sp|Q8C7E7|STBD1_MOUSE	177	193	yes	yes	3	0.00030941	71.601	2	0		1			1
AVSSPPTSPRPGSAATISSSASNIVPPR	SSELDASKAVSSPPTS	ASNIVPPRHQKPAGAP	K	A	V	P	R	H	4	2	1	0	0	0	0	1	0	2	0	0	0	0	6	8	2	0	0	2	0	0	28	1	2690.4	tr|E9Q740|E9Q740_MOUSE;tr|F8VQC1|F8VQC1_MOUSE	tr|E9Q740|E9Q740_MOUSE	557	584	yes	no	3	6.9308e-11	96.707	1	0	4			2	2
AVTEGAQAVEEPSIC	QTMAKCVKAVTEGAQA	AVEEPSIC________	K	A	V	I	C	-	3	0	0	0	1	1	3	1	0	1	0	0	0	0	1	1	1	0	0	2	0	0	15	0	1559.71	sp|Q91VD9|NDUS1_MOUSE	sp|Q91VD9|NDUS1_MOUSE	713	727	yes	yes	2	0.00042259	83.087	2.67	0.471		1	2	2	1
AVTELNEPLSNEDR	DDMASAMKAVTELNEP	EPLSNEDRNLLSVAYK	K	A	V	D	R	N	1	1	2	1	0	0	3	0	0	0	2	0	0	0	1	1	1	0	0	1	0	0	14	0	1585.76	sp|P68510|1433F_MOUSE	sp|P68510|1433F_MOUSE	29	42	yes	yes	2	1.5531e-33	190.37	2	0.707	1	2	1	3	1
AVTEQGAELSNEER	DDMATCMKAVTEQGAE	AELSNEERNLLSVAYK	K	A	V	E	R	N	2	1	1	0	0	1	4	1	0	0	1	0	0	0	0	1	1	0	0	1	0	0	14	0	1531.71	sp|P68254|1433T_MOUSE;tr|F6VW30|F6VW30_MOUSE;sp|P68254-2|1433T_MOUSE;tr|F6YY69|F6YY69_MOUSE	sp|P68254|1433T_MOUSE	28	41	yes	no	2	3.8214e-30	210.14	3	0			2	1	1
AVTEQGHELSNEER	DDMAAAMKAVTEQGHE	HELSNEERNLLSVAYK	K	A	V	E	R	N	1	1	1	0	0	1	4	1	1	0	1	0	0	0	0	1	1	0	0	1	0	0	14	0	1597.73	sp|Q9CQV8-2|1433B_MOUSE;sp|Q9CQV8|1433B_MOUSE;tr|A2A5N1|A2A5N1_MOUSE	sp|Q9CQV8-2|1433B_MOUSE	28	41	yes	no	2	4.2027e-58	218.28	3	0			2	1	1
AVTGYNDPETGNIISLFQAMNK	EKLLSAERAVTGYNDP	SLFQAMNKELIEKGHG	R	A	V	N	K	E	2	0	3	1	0	1	1	2	0	2	1	1	1	1	1	1	2	0	1	1	0	0	22	0	2382.15	sp|E9Q557|DESP_MOUSE;tr|E9PZW0|E9PZW0_MOUSE	sp|E9Q557|DESP_MOUSE	2347	2368	yes	no	2	1.173e-07	105.46	1	0	1			1
AVTKYTSSK	HAVSEGTKAVTKYTSS	VTKYTSSK________	K	A	V	S	K	-	1	0	0	0	0	0	0	0	0	0	0	2	0	0	0	2	2	0	1	1	0	0	9	1	983.529	sp|Q8CGP2|H2B1P_MOUSE;sp|Q6ZWY9|H2B1C_MOUSE;sp|Q64525|H2B2B_MOUSE;sp|Q64478|H2B1H_MOUSE;sp|Q64475|H2B1B_MOUSE;sp|P10854|H2B1M_MOUSE;sp|P10853|H2B1F_MOUSE;sp|Q8CGP2-2|H2B1P_MOUSE;sp|Q9D2U9|H2B3A_MOUSE;sp|Q8CGP0|H2B3B_MOUSE;sp|P70696|H2B1A_MOUSE	sp|Q8CGP2|H2B1P_MOUSE	118	126	yes	no	2	0.050579	52.549	3	0			1		1
AVTPVPTKTEEVSNLK	ESAPGSPRAVTPVPTK	TEEVSNLKTLPKGLSA	R	A	V	L	K	T	1	0	1	0	0	0	2	0	0	0	1	2	0	0	2	1	3	0	0	3	0	0	16	1	1711.94	tr|J3QNB1|J3QNB1_MOUSE;sp|Q6ZQ58|LARP1_MOUSE	tr|J3QNB1|J3QNB1_MOUSE	501	516	yes	no	2;3	5.4947e-05	100.59	2	0		3		2	1
AVTSPPR	QKARVIEKAVTSPPRV	KAVTSPPRVKSPEPRV	K	A	V	P	R	V	1	1	0	0	0	0	0	0	0	0	0	0	0	0	2	1	1	0	0	1	0	0	7	0	726.402	sp|A2ASS6|TITIN_MOUSE;tr|E9Q8N1|E9Q8N1_MOUSE;tr|E9Q8K5|E9Q8K5_MOUSE;sp|A2ASS6-2|TITIN_MOUSE	sp|A2ASS6|TITIN_MOUSE	34448	34454	yes	no	2	0.03151	65.224	2.2	0.748	1	2	2	3	2
AVTSPPRVK	QKARVIEKAVTSPPRV	VTSPPRVKSPEPRVKS	K	A	V	V	K	S	1	1	0	0	0	0	0	0	0	0	0	1	0	0	2	1	1	0	0	2	0	0	9	1	953.566	sp|A2ASS6|TITIN_MOUSE;tr|E9Q8N1|E9Q8N1_MOUSE;tr|E9Q8K5|E9Q8K5_MOUSE;sp|A2ASS6-2|TITIN_MOUSE	sp|A2ASS6|TITIN_MOUSE	34448	34456	yes	no	2	0.0045194	78.488	2	0		2		1	1
AVTSPPRVKSPEPR	QKARVIEKAVTSPPRV	RVKSPEPRVKSPETVK	K	A	V	P	R	V	1	2	0	0	0	0	1	0	0	0	0	1	0	0	4	2	1	0	0	2	0	0	14	2	1519.85	sp|A2ASS6|TITIN_MOUSE;tr|E9Q8N1|E9Q8N1_MOUSE;tr|E9Q8K5|E9Q8K5_MOUSE;sp|A2ASS6-2|TITIN_MOUSE	sp|A2ASS6|TITIN_MOUSE	34448	34461	yes	no	2;3	0.0051536	68.639	2.75	0.433		1	3	2	2
AVTTVTQSTPVPGPSVPPPEELQVSPGPR	SVSSTLPRAVTTVTQS	LQVSPGPRQQLPPRQL	R	A	V	P	R	Q	1	1	0	0	0	2	2	2	0	0	1	0	0	0	8	3	4	0	0	5	0	0	29	0	2923.53	tr|F6SJS2|F6SJS2_MOUSE;sp|Q61191|HCFC1_MOUSE	tr|F6SJS2|F6SJS2_MOUSE	58	86	yes	no	3	0.00034055	53.631	1	0	2			1	1
AVVEQTER	QAELEELRAVVEQTER	AVVEQTERSRKLAEQE	R	A	V	E	R	S	1	1	0	0	0	1	2	0	0	0	0	0	0	0	0	0	1	0	0	2	0	0	8	0	930.477	sp|Q91Z83|MYH7_MOUSE;sp|Q02566|MYH6_MOUSE	sp|Q91Z83|MYH7_MOUSE	1690	1697	no	no	2	0.0033973	93.374	2	0		2		1	1
AVVGVVAGGGR	KVISSANRAVVGVVAG	GVVAGGGRIDKPILKA	R	A	V	G	R	I	2	1	0	0	0	0	0	4	0	0	0	0	0	0	0	0	0	0	0	4	0	0	11	0	940.545	sp|P62918|RL8_MOUSE	sp|P62918|RL8_MOUSE	164	174	yes	yes	2	0.048648	50.108	1	0	1				1
AVVVSPKEENK	SPPRQAKRAVVVSPKE	VSPKEENKATEPPPPP	R	A	V	N	K	A	1	0	1	0	0	0	2	0	0	0	0	2	0	0	1	1	0	0	0	3	0	0	11	1	1198.66	sp|O88874|CCNK_MOUSE;tr|Q3U3M5|Q3U3M5_MOUSE	sp|O88874|CCNK_MOUSE	337	347	yes	no	2	2.7555e-07	147.66	2	0		2		1	1
AVVVSPKEENKATEPPPPPK	SPPRQAKRAVVVSPKE	TEPPPPPKIPKLEATH	R	A	V	P	K	I	2	0	1	0	0	0	3	0	0	0	0	3	0	0	6	1	1	0	0	3	0	0	20	2	2113.14	sp|O88874|CCNK_MOUSE;tr|Q3U3M5|Q3U3M5_MOUSE	sp|O88874|CCNK_MOUSE	337	356	yes	no	3	3.4096e-05	83.602	2	0		1		1
AVYDEQGTVDEDSAGLNQDR	VLSDKEQKAVYDEQGT	SAGLNQDRDWDAYWRL	K	A	V	D	R	D	2	1	1	4	0	2	2	2	0	0	1	0	0	0	0	1	1	0	1	2	0	0	20	0	2180.95	sp|Q91WN1|DNJC9_MOUSE	sp|Q91WN1|DNJC9_MOUSE	76	95	yes	yes	2	4.3271e-17	157.85	3	0			1	1
AVYDEQGTVDEDSAGLNQDRDWDAYWR	VLSDKEQKAVYDEQGT	RDWDAYWRLLFKKISL	K	A	V	W	R	L	3	2	1	6	0	2	2	2	0	0	1	0	0	0	0	1	1	2	2	2	0	0	27	1	3173.36	sp|Q91WN1|DNJC9_MOUSE	sp|Q91WN1|DNJC9_MOUSE	76	102	yes	yes	3	2.8436e-34	177.6	2.5	0.5		1	1	1	1
AVYQGPGSSPVK	KVVDGLEKAVYQGPGS	GPGSSPVKS_______	K	A	V	V	K	S	1	0	0	0	0	1	0	2	0	0	0	1	0	0	2	2	0	0	1	2	0	0	12	0	1188.61	sp|O88587-2|COMT_MOUSE;sp|O88587|COMT_MOUSE	sp|O88587-2|COMT_MOUSE	210	221	yes	no	2	0.00056803	89.992	3	0			2	1	1
AVYQGPGSSPVKS	KVVDGLEKAVYQGPGS	PGSSPVKS________	K	A	V	K	S	-	1	0	0	0	0	1	0	2	0	0	0	1	0	0	2	3	0	0	1	2	0	0	13	1	1275.65	sp|O88587-2|COMT_MOUSE;sp|O88587|COMT_MOUSE	sp|O88587-2|COMT_MOUSE	210	222	yes	no	2	0.00071142	77.324	3	0			2	1	1
AWDDFFPGSDR	DVNLAPLRAWDDFFPG	DFFPGSDRFARPDFRD	R	A	W	D	R	F	1	1	0	3	0	0	0	1	0	0	0	0	0	2	1	1	0	1	0	0	0	0	11	0	1311.55	sp|Q8R5J9|PRAF3_MOUSE	sp|Q8R5J9|PRAF3_MOUSE	10	20	yes	yes	2	0.00065129	97.734	1	0	2			1	1
AWSTGNCDAGGDEWGQEIR	DTQFGLMKAWSTGNCD	DEWGQEIRLTEQAVEA	K	A	W	I	R	L	2	1	1	2	1	1	2	4	0	1	0	0	0	0	0	1	1	2	0	0	0	0	19	0	2107.87	sp|Q8BFS6-3|CPPED_MOUSE;tr|D3Z7F7|D3Z7F7_MOUSE;sp|Q8BFS6-4|CPPED_MOUSE;sp|Q8BFS6-2|CPPED_MOUSE;sp|Q8BFS6|CPPED_MOUSE	sp|Q8BFS6-3|CPPED_MOUSE	48	66	yes	no	2	0.00072033	74.029	2	0		1			1
AYAQALNVYTELLNNR	IRGMVKHRAYAQALNV	YTELLNNRLSADVYTF	R	A	Y	N	R	L	3	1	3	0	0	1	1	0	0	0	3	0	0	0	0	0	1	0	2	1	0	0	16	0	1851.95	sp|Q14C51|PTCD3_MOUSE	sp|Q14C51|PTCD3_MOUSE	270	285	yes	yes	2;3	2.4672e-17	177.88	1	0	4			2	2
AYGNKSPPTPTALLSPTKEPPPLLAK	VNGLINGKAYGNKSPP	EPPPLLAKPKLDPLKL	K	A	Y	A	K	P	3	0	1	0	0	0	1	1	0	0	4	3	0	0	7	2	3	0	1	0	0	0	26	2	2687.49	sp|Q9ET54|PALLD_MOUSE;sp|Q9ET54-2|PALLD_MOUSE;sp|Q9ET54-6|PALLD_MOUSE;sp|Q9ET54-4|PALLD_MOUSE	sp|Q9ET54|PALLD_MOUSE	634	659	yes	no	3	9.7527e-07	86.434	1	0	1				1
AYIDSTDSR	PDTDLRTRAYIDSTDS	YIDSTDSRTLLTIENA	R	A	Y	S	R	T	1	1	0	2	0	0	0	0	0	1	0	0	0	0	0	2	1	0	1	0	0	0	9	0	1026.46	sp|A2ASS6|TITIN_MOUSE;tr|E9Q8N1|E9Q8N1_MOUSE;tr|E9Q8K5|E9Q8K5_MOUSE;sp|A2ASS6-2|TITIN_MOUSE	sp|A2ASS6|TITIN_MOUSE	28020	28028	yes	no	2	0.0211	59.153	2	0		1			1
AYLPDGYENENQLLSSQDC	PKSDQLRRAYLPDGYE	QLLSSQDC________	R	A	Y	D	C	-	1	0	2	2	1	2	2	1	0	0	3	0	0	0	1	2	0	0	2	0	0	0	19	0	2214.94	sp|Q8BHG9|CGBP1_MOUSE	sp|Q8BHG9|CGBP1_MOUSE	149	167	yes	yes	2	0.01591	51.089	2	0		2		1	1
AYQQILDVLDENR	LIQSSTRRAYQQILDV	LDVLDENRRPVLRGGS	R	A	Y	N	R	R	1	1	1	2	0	2	1	0	0	1	2	0	0	0	0	0	0	0	1	1	0	0	13	0	1575.79	sp|Q6PCP5|MFF_MOUSE;tr|E0CYB9|E0CYB9_MOUSE;tr|F7BC60|F7BC60_MOUSE	sp|Q6PCP5|MFF_MOUSE	187	199	yes	no	2	4e-05	115.34	1	0	2			1	1
AYRPPSGEK	KEEMQRLRAYRPPSGE	YRPPSGEKWSKGDKLS	R	A	Y	E	K	W	1	1	0	0	0	0	1	1	0	0	0	1	0	0	2	1	0	0	1	0	0	0	9	1	1003.51	tr|Q8CBP6|Q8CBP6_MOUSE;sp|P30415|NKTR_MOUSE	tr|Q8CBP6|Q8CBP6_MOUSE	349	357	yes	no	2	0.0060906	75.819	2	0		2		1	1
AYYALNAQPSTEELSK	KNLLSLLKAYYALNAQ	PSTEELSKIADSVNLP	K	A	Y	S	K	I	3	0	1	0	0	1	2	0	0	0	2	1	0	0	1	2	1	0	2	0	0	0	16	0	1783.86	tr|E9PX55|E9PX55_MOUSE;tr|H3BLP5|H3BLP5_MOUSE;sp|Q64318|ZEB1_MOUSE	tr|E9PX55|E9PX55_MOUSE	520	535	yes	no	2	0.00023449	84.859	1	0	1				1
CAELEEELK	RAELSEGKCAELEEEL	AELEEELKTVTNNLKS	K	C	A	L	K	T	1	0	0	0	1	0	4	0	0	0	2	1	0	0	0	0	0	0	0	0	0	0	9	0	1119.51	sp|P58771-2|TPM1_MOUSE;tr|E9Q452|E9Q452_MOUSE;tr|E9Q454|E9Q454_MOUSE;tr|F8WID5|F8WID5_MOUSE;tr|B7ZNL3|B7ZNL3_MOUSE;tr|Q8BSH3|Q8BSH3_MOUSE;sp|P58771|TPM1_MOUSE	sp|P58771|TPM1_MOUSE	190	198	no	no	2	0.00016062	101.65	2.67	0.471		1	2	1	2
CALEDETYADGAETEVDCNR	SFNPPEKKCALEDETY	ETEVDCNRCVCSCGHW	K	C	A	N	R	C	3	1	1	3	2	0	4	1	0	0	1	0	0	0	0	0	2	0	1	1	0	0	20	0	2316.91	sp|Q62356|FSTL1_MOUSE	sp|Q62356|FSTL1_MOUSE	231	250	yes	yes	2	4.3596e-07	100.45	3	0			2	1	1
CATITPDEAR	QKYSVAVKCATITPDE	TITPDEARVEEFKLKK	K	C	A	A	R	V	2	1	0	1	1	0	1	0	0	1	0	0	0	0	1	0	2	0	0	0	0	0	10	0	1132.52	sp|P54071|IDHP_MOUSE;tr|D6RIL6|D6RIL6_MOUSE	sp|P54071|IDHP_MOUSE	113	122	yes	no	2	3.544e-05	128.03	3	0			2	1	1
CDAFVGTWK	________________	DAFVGTWKLVSSENFD	M	C	D	W	K	L	1	0	0	1	1	0	0	1	0	0	0	1	0	1	0	0	1	1	0	1	0	0	9	0	1082.49	sp|P04117|FABP4_MOUSE	sp|P04117|FABP4_MOUSE	2	10	yes	yes	2	0.0098148	57.532	1	0	2			1	1
CDCSGNSDPNLIFEDCDEITGQCR	LIGSTCKKCDCSGNSD	DEITGQCRNCLRNTTG	K	C	D	C	R	N	0	1	2	4	4	1	2	2	0	2	1	0	0	1	1	2	1	0	0	0	0	0	24	0	2861.1	sp|P97927|LAMA4_MOUSE	sp|P97927|LAMA4_MOUSE	187	210	yes	yes	3	3.3617e-07	93.633	2	0		4		2	2
CDDGWFVGTSR	DVVDVMEKCDDGWFVG	GWFVGTSRRTKFFGTF	K	C	D	S	R	R	0	1	0	2	1	0	0	2	0	0	0	0	0	1	0	1	1	1	0	1	0	0	11	0	1298.54	tr|B2RXQ9|B2RXQ9_MOUSE;sp|Q3UTJ2-2|SRBS2_MOUSE;tr|B9EKP8|B9EKP8_MOUSE;sp|Q3UTJ2|SRBS2_MOUSE;tr|E9Q0B0|E9Q0B0_MOUSE;tr|D3Z080|D3Z080_MOUSE;sp|Q3UTJ2-5|SRBS2_MOUSE;tr|B7ZWM6|B7ZWM6_MOUSE;tr|D3Z5J3|D3Z5J3_MOUSE;tr|E9PYX6|E9PYX6_MOUSE;sp|Q62417-3|SRBS1_MOUSE;sp|Q62417-5|SRBS1_MOUSE;sp|Q62417-6|SRBS1_MOUSE;tr|E9Q6A3|E9Q6A3_MOUSE;sp|Q62417-4|SRBS1_MOUSE;tr|E9QNA7|E9QNA7_MOUSE;sp|Q62417-2|SRBS1_MOUSE;sp…	tr|D3Z080|D3Z080_MOUSE	681	691	no	no	2	0.00017156	120.03	3	0			2	1	1
CDENILWLDYK	LDNAYMEKCDENILWL	NILWLDYKNICKVVEV	K	C	D	Y	K	N	0	0	1	2	1	0	1	0	0	1	2	1	0	0	0	0	0	1	1	0	0	0	11	0	1467.67	sp|P52480-2|KPYM_MOUSE;sp|P52480|KPYM_MOUSE	sp|P52480-2|KPYM_MOUSE	152	162	yes	no	2	0.014303	63.091	3	0			1	1
CDEWSIISEGK	LSHLERTKCDEWSIIS	WSIISEGKIECESAET	K	C	D	G	K	I	0	0	0	1	1	0	2	1	0	2	0	1	0	0	0	2	0	1	0	0	0	0	11	0	1322.58	sp|Q921I1|TRFE_MOUSE;tr|F7BAE9|F7BAE9_MOUSE;tr|E9Q035|E9Q035_MOUSE	tr|E9Q035|E9Q035_MOUSE	373	383	no	no	2	0.013411	64.121	2	0		1		1
CDFTEDQTAEFK	________________	EDQTAEFKEAFQLFDR	M	C	D	F	K	E	1	0	0	2	1	1	2	0	0	0	0	1	0	2	0	0	2	0	0	0	0	0	12	0	1489.6	sp|Q60605-2|MYL6_MOUSE;sp|Q60605|MYL6_MOUSE	sp|Q60605-2|MYL6_MOUSE	2	13	yes	no	2	3.4631e-05	118.76	2.67	0.471		1	2	2	1
CDGERDCPDGSDEAPEICPQSK	TCISKGWRCDGERDCP	PEICPQSKAQRCPPNE	R	C	D	S	K	A	1	1	0	4	3	1	3	2	0	1	0	1	0	0	3	2	0	0	0	0	0	0	22	1	2520.98	sp|Q91ZX7|LRP1_MOUSE;tr|D3Z5M3|D3Z5M3_MOUSE;tr|Q3U5J2|Q3U5J2_MOUSE	sp|Q91ZX7|LRP1_MOUSE	48	69	yes	no	3	8.1324e-08	97.352	3	0			2	1	1
CDPIDQCQDSETR	GQGRGRWKCDPIDQCQ	QCQDSETRTFYQIGDS	K	C	D	T	R	T	0	1	0	3	2	2	1	0	0	1	0	0	0	0	1	1	1	0	0	0	0	0	13	0	1622.63	sp|P11276|FINC_MOUSE	sp|P11276|FINC_MOUSE	555	567	yes	yes	2	2.4612e-05	121.45	2.5	0.5		2	2	3	1
CDYMDEVTYGELEKEEAQPIVTK	ANFSLPEKCDYMDEVT	EAQPIVTKYKEEARKL	K	C	D	T	K	Y	1	0	0	2	1	1	5	1	0	1	1	2	1	0	1	0	2	0	2	2	0	0	23	1	2746.24	sp|Q00PI9|HNRL2_MOUSE	sp|Q00PI9|HNRL2_MOUSE	600	622	yes	yes	3	0.0033099	46.065	2	0		1		1
CECEIGYELDR	HNLPGLFRCECEIGYE	EIGYELDRSGGNCTDV	R	C	E	D	R	S	0	1	0	1	2	0	3	1	0	1	1	0	0	0	0	0	0	0	1	0	0	0	11	0	1442.58	tr|A2AQ53|A2AQ53_MOUSE;sp|Q61554|FBN1_MOUSE	tr|A2AQ53|A2AQ53_MOUSE	1472	1482	yes	no	2	0.011819	79.492	3	0			1		1
CECNEGFQSSSSGTECLDNR	VNIIGSYRCECNEGFQ	GTECLDNRQGLCFAEV	R	C	E	N	R	Q	0	1	2	1	3	1	3	2	0	0	1	0	0	1	0	4	1	0	0	0	0	0	20	0	2335.87	sp|Q61555|FBN2_MOUSE	sp|Q61555|FBN2_MOUSE	2356	2375	yes	yes	2	8.7034e-17	149.53	2.33	0.471		2	1	2	1
CEDCGGLLSEGDNQGCYPLDGHILCK	DFHVHCYRCEDCGGLL	LDGHILCKTCNSARIR	R	C	E	C	K	T	0	0	1	3	4	1	2	5	1	1	4	1	0	0	1	1	0	0	1	0	0	0	26	0	2966.23	sp|Q8BFW7-4|LPP_MOUSE;sp|Q8BFW7|LPP_MOUSE	sp|Q8BFW7-4|LPP_MOUSE	445	470	yes	no	3	4.7125e-09	95.926	3	0			1	1
CELLYEGPPDDEAAMGIK	PVTAQKYRCELLYEGP	DEAAMGIKSCDPKGPL	R	C	E	I	K	S	2	0	0	2	1	0	3	2	0	1	2	1	1	0	2	0	0	0	1	0	0	0	18	0	2006.9	sp|P58252|EF2_MOUSE	sp|P58252|EF2_MOUSE	369	386	yes	yes	2	0.0016646	67.902	2	0		1			1
CENLGGESEWSEISEPVTPK	LEYEFRVKCENLGGES	ISEPVTPKSDVPIQAP	K	C	E	P	K	S	0	0	1	0	1	0	5	2	0	1	1	1	0	0	2	3	1	1	0	1	0	0	20	0	2247	sp|A2ASS6|TITIN_MOUSE;tr|E9Q8N1|E9Q8N1_MOUSE;tr|E9Q8K5|E9Q8K5_MOUSE;sp|A2ASS6-2|TITIN_MOUSE	sp|A2ASS6|TITIN_MOUSE	32690	32709	yes	no	2;3	1.354e-28	198.49	2	0		5		2	3
CESEEQEDGGGCYDIPNWSSLK	ELNQVLYRCESEEQED	IPNWSSLKYAGLQGLM	R	C	E	L	K	Y	0	0	1	2	2	1	4	3	0	1	1	1	0	0	1	3	0	1	1	0	0	0	22	0	2559.02	tr|F8VPN4|F8VPN4_MOUSE;tr|F6XXE6|F6XXE6_MOUSE	tr|F8VPN4|F8VPN4_MOUSE	911	932	yes	no	2;3	1.203e-11	123.19	2	0		2			2
CEVSDENVR	AKDQAVFKCEVSDENV	EVSDENVRGVWLKNGK	K	C	E	V	R	G	0	1	1	1	1	0	2	0	0	0	0	0	0	0	0	1	0	0	0	2	0	0	9	0	1106.47	tr|E9Q9T8|E9Q9T8_MOUSE;tr|Q3UIK0|Q3UIK0_MOUSE;tr|Q3TF37|Q3TF37_MOUSE;sp|O70468|MYPC3_MOUSE	tr|E9Q9T8|E9Q9T8_MOUSE	569	577	yes	no	2	0.0010732	101.65	1.5	0.5	1	1		1	1
CEYLMELMTPAACPEPPPEAPSDGDHDEL	TSTTEPSRCEYLMELM	SDGDHDEL________	R	C	E	E	L	-	3	0	0	3	2	0	5	1	1	0	3	0	2	0	6	1	1	0	1	0	0	0	29	0	3270.35	sp|O08795-2|GLU2B_MOUSE;sp|O08795|GLU2B_MOUSE	sp|O08795-2|GLU2B_MOUSE	500	528	yes	no	3	0.020163	31.41	3	0			2	1	1
CFAETHPECLQHVAVSSGSGQNDLER	HYSLDDWKCFAETHPE	SGQNDLERMSRILEAV	K	C	F	E	R	M	2	1	1	1	2	2	3	2	2	0	2	0	0	1	1	3	1	0	0	2	0	0	26	0	2927.29	tr|F6VY18|F6VY18_MOUSE;sp|Q9DCZ1|GMPR1_MOUSE	tr|F6VY18|F6VY18_MOUSE	83	108	yes	no	3	5.3745e-19	142.23	1	0	2			1	1
CFEDSLEQK	MESKVDKKCFEDSLEQ	FEDSLEQKGHGKDSES	K	C	F	Q	K	G	0	0	0	1	1	1	2	0	0	0	1	1	0	1	0	1	0	0	0	0	0	0	9	0	1154.49	sp|Q99P72|RTN4_MOUSE;sp|Q99P72-3|RTN4_MOUSE	sp|Q99P72|RTN4_MOUSE	404	412	yes	no	2	0.0026095	89.08	3	0			2	1	1
CFIVGADNVGSK	QLLDDYPKCFIVGADN	GADNVGSKQMQQIRMS	K	C	F	S	K	Q	1	0	1	1	1	0	0	2	0	1	0	1	0	1	0	1	0	0	0	2	0	0	12	0	1265.61	tr|E9Q070|E9Q070_MOUSE;sp|P14869|RLA0_MOUSE;tr|D3YVM5|D3YVM5_MOUSE	tr|E9Q070|E9Q070_MOUSE	27	38	yes	no	2	0.038355	51.726	1	0	1			1
CFVDGSEEIGNDFK	LVKPSGTRCFVDGSEE	EEIGNDFKLKCEPKEG	R	C	F	F	K	L	0	0	1	2	1	0	2	2	0	1	0	1	0	2	0	1	0	0	0	1	0	0	14	0	1615.68	sp|P97792-2|CXAR_MOUSE;sp|P97792|CXAR_MOUSE	sp|P97792-2|CXAR_MOUSE	146	159	yes	no	2	2.0493e-07	142.38	2.17	0.373		5	1	3	3
CGALESLVTDMSEEAWNDR	ICQESLPRCGALESLV	SEEAWNDRSVHRVSAI	R	C	G	D	R	S	2	1	1	2	1	0	3	1	0	0	2	0	1	0	0	2	1	1	0	1	0	0	19	0	2181.93	sp|Q80VQ1-2|LRRC1_MOUSE;tr|G3X9W3|G3X9W3_MOUSE;sp|Q80VQ1|LRRC1_MOUSE	sp|Q80VQ1-2|LRRC1_MOUSE	351	369	yes	no	3	2.5746e-11	128.99	1	0	2			1	1
CGDLEEELK	RAEVSELKCGDLEEEL	GDLEEELKNVTNNLKS	K	C	G	L	K	N	0	0	0	1	1	0	3	1	0	0	2	1	0	0	0	0	0	0	0	0	0	0	9	0	1091.48	sp|Q6IRU2|TPM4_MOUSE;sp|P58774|TPM2_MOUSE	sp|Q6IRU2|TPM4_MOUSE	154	162	no	no	2	0.011312	69.275	2	0		1		1
CGDLEEELKNVTNNLK	RAEVSELKCGDLEEEL	KNVTNNLKSLEAASEK	K	C	G	L	K	S	0	0	3	1	1	0	3	1	0	0	3	2	0	0	0	0	1	0	0	1	0	0	16	1	1874.9	sp|Q6IRU2|TPM4_MOUSE	sp|Q6IRU2|TPM4_MOUSE	154	169	yes	yes	2;3	7.6968e-54	250.19	1	0	3			2	1
CGNTVPDDDNQVVSLSPGSR	GKIPASSRCGNTVPDD	VSLSPGSRYVVLPRPV	R	C	G	S	R	Y	0	1	2	3	1	1	0	2	0	0	1	0	0	0	2	3	1	0	0	3	0	0	20	0	2115.95	sp|P02469|LAMB1_MOUSE;tr|E9QN70|E9QN70_MOUSE	sp|P02469|LAMB1_MOUSE	643	662	yes	no	2;3	1.3023e-05	93.776	2.17	0.373		5	1	2	4
CGSGPVHISGQHLVAVEEDAESEDEDEEDVK	PPVVLRLKCGSGPVHI	DEDEEDVKLLGMSGKR	K	C	G	V	K	L	2	0	0	4	1	1	7	3	2	1	1	1	0	0	1	3	0	0	0	4	0	0	31	0	3365.45	tr|Q9DAY9|Q9DAY9_MOUSE;tr|Q5SQB0|Q5SQB0_MOUSE;tr|Q5SQB5|Q5SQB5_MOUSE;sp|Q61937|NPM_MOUSE	tr|Q9DAY9|Q9DAY9_MOUSE	104	134	yes	no	3;4	3.2754e-48	197.79	2.2	0.4		4	1	2	3
CHQYDGLVELATICALCNDSALDYNEAK	QKDDKPVKCHQYDGLV	ALDYNEAKGVYEKVGE	K	C	H	A	K	G	4	0	2	3	3	1	2	1	1	1	4	1	0	0	0	1	1	0	2	1	0	0	28	0	3242.43	sp|O55143-2|AT2A2_MOUSE;tr|J3KMM5|J3KMM5_MOUSE;sp|O55143|AT2A2_MOUSE	sp|O55143-2|AT2A2_MOUSE	404	431	yes	no	3	2.3677e-06	74.287	1	0	2			1	1
CIEDGYINQLLEIIQDEK	LFQLAGQRCIEDGYIN	LEIIQDEKNKTIIKSM	R	C	I	E	K	N	0	0	1	2	1	2	3	1	0	4	2	1	0	0	0	0	0	0	1	0	0	0	18	0	2192.07	tr|D6RGR3|D6RGR3_MOUSE;tr|D3Z0L3|D3Z0L3_MOUSE;tr|Q3T9A5|Q3T9A5_MOUSE;sp|Q8BZM1|GLMN_MOUSE	tr|D6RGR3|D6RGR3_MOUSE	36	53	yes	no	3	0.017886	38.057	1	0	1				1
CIIPNER	TTHPHFVRCIIPNERK	RCIIPNERKAPGVMDN	R	C	I	E	R	K	0	1	1	0	1	0	1	0	0	2	0	0	0	0	1	0	0	0	0	0	0	0	7	0	900.449	sp|Q02566|MYH6_MOUSE;tr|B8JJH5|B8JJH5_MOUSE	sp|Q02566|MYH6_MOUSE	674	680	yes	no	2	0.031461	67.981	2	0		1			1
CIIPNETKSPGVMDNPLVMHQLR	STHPHFVRCIIPNETK	PLVMHQLRCNGVLEGI	R	C	I	L	R	C	0	1	2	1	1	1	1	1	1	2	2	1	2	0	3	1	1	0	0	2	0	0	23	1	2648.32	sp|Q91Z83|MYH7_MOUSE	sp|Q91Z83|MYH7_MOUSE	672	694	yes	yes	3	1.8447e-22	158.29	1	0	3			1	2
CIITIEDVNDNLPTFTR	FGLHTTAKCIITIEDV	DNLPTFTRTTYVTSVE	K	C	I	T	R	T	0	1	2	2	1	0	1	0	0	3	1	0	0	1	1	0	3	0	0	1	0	0	17	0	2019.99	sp|P55292|DSC2_MOUSE;sp|P55292-2|DSC2_MOUSE	sp|P55292|DSC2_MOUSE	341	357	yes	no	2;3	1.1992e-13	164.01	1	0	4			1	3
CILEGNNCTFVQDVNK	SIADAEDRCILEGNNC	TFVQDVNKIQPSGNTE	R	C	I	N	K	I	0	0	3	1	2	1	1	1	0	1	1	1	0	1	0	0	1	0	0	2	0	0	16	0	1909.87	sp|Q9D0D3|PAPD1_MOUSE	sp|Q9D0D3|PAPD1_MOUSE	415	430	yes	yes	2	7.0614e-13	163.8	1	0	2			1	1
CIPALDSLKPANEDQK	GGGCALLRCIPALDSL	KPANEDQKIGIEIIKR	R	C	I	Q	K	I	2	0	1	2	1	1	1	0	0	1	2	2	0	0	2	1	0	0	0	0	0	0	16	1	1797.89	sp|P63038|CH60_MOUSE;sp|P63038-2|CH60_MOUSE	sp|P63038|CH60_MOUSE	447	462	yes	no	2	0.0045532	59.673	1	0	1			1
CLALATHDNPLKR	GSGSDTLRCLALATHD	THDNPLKREEMHLEDS	R	C	L	K	R	E	2	1	1	1	1	0	0	0	1	0	3	1	0	0	1	0	1	0	0	0	0	0	13	1	1507.79	sp|O55143-2|AT2A2_MOUSE;tr|J3KMM5|J3KMM5_MOUSE;sp|O55143|AT2A2_MOUSE	sp|O55143-2|AT2A2_MOUSE	560	572	yes	no	2	0.015061	52.576	1	0	1				1
CLDDNAEDAAR	GARDLYWRCLDDNAED	DNAEDAARCQKLRSSF	R	C	L	A	R	C	3	1	1	3	1	0	1	0	0	0	1	0	0	0	0	0	0	0	0	0	0	0	11	0	1248.5	sp|Q8BGD8|COA6_MOUSE	sp|Q8BGD8|COA6_MOUSE	22	32	yes	yes	2	0.00031346	111.63	2	0		2		1	1
CLDVDECETVVCPGENEK	GYQQVGSKCLDVDECE	VCPGENEKCENTEGGY	K	C	L	E	K	C	0	0	1	2	3	0	4	1	0	0	1	1	0	0	1	0	1	0	0	3	0	0	18	0	2151.88	sp|Q91XD7|CREL1_MOUSE	sp|Q91XD7|CREL1_MOUSE	303	320	yes	yes	2	9.0942e-10	122.01	3	0			1	1
CLEDMFDALEGK	EFLHCVQKCLEDMFDA	MFDALEGKAIKT____	K	C	L	G	K	A	1	0	0	2	1	0	2	1	0	0	2	1	1	1	0	0	0	0	0	0	0	0	12	0	1426.61	sp|P52825|CPT2_MOUSE;tr|A2A8E7|A2A8E7_MOUSE	sp|P52825|CPT2_MOUSE	643	654	yes	no	2	0.00074952	88.101	2	1	1		1	1	1
CLELFSELAEDKENYK	IRKNIVKKCLELFSEL	AEDKENYKKFYEAFSK	K	C	L	Y	K	K	1	0	1	1	1	0	4	0	0	0	3	2	0	1	0	1	0	0	1	0	0	0	16	1	1986.92	sp|P11499|HS90B_MOUSE	sp|P11499|HS90B_MOUSE	412	427	yes	yes	3	4.125e-06	95.236	3	0			2	1	1
CLELFSELAEDKENYKK	IRKNIVKKCLELFSEL	EDKENYKKFYEAFSKN	K	C	L	K	K	F	1	0	1	1	1	0	4	0	0	0	3	3	0	1	0	1	0	0	1	0	0	0	17	2	2115.02	sp|P11499|HS90B_MOUSE	sp|P11499|HS90B_MOUSE	412	428	yes	yes	3;4	1.2428e-05	91.355	1	0	2			2
CLEQLVFGDVEDDEDALLQR	DDKPAAERCLEQLVFG	DEDALLQRLRSSRGQL	R	C	L	Q	R	L	1	1	0	4	1	2	3	1	0	0	4	0	0	1	0	0	0	0	0	2	0	0	20	0	2363.1	sp|Q5SSI6|UTP18_MOUSE	sp|Q5SSI6|UTP18_MOUSE	84	103	yes	yes	3	1.714e-14	135.38	3	0			2		2
CLIPNETK	STHPHFVRCLIPNETK	CLIPNETKTPGAMEHE	R	C	L	T	K	T	0	0	1	0	1	0	1	0	0	1	1	1	0	0	1	0	1	0	0	0	0	0	8	0	973.49	sp|Q5SX39|MYH4_MOUSE;tr|B1AR69|B1AR69_MOUSE	sp|Q5SX39|MYH4_MOUSE	676	683	no	no	2	3.2857e-05	93.162	2	0		2		1	1
CLMQNDLKMQTQQVNTLK	IEQETQKRCLMQNDLK	TQQVNTLKMSEKQIKQ	R	C	L	L	K	M	0	0	2	1	1	4	0	0	0	0	3	2	2	0	0	0	2	0	0	1	0	0	18	1	2192.08	tr|F8VPK5|F8VPK5_MOUSE;sp|P70336|ROCK2_MOUSE;sp|P70336-2|ROCK2_MOUSE	tr|F8VPK5|F8VPK5_MOUSE	804	821	yes	no	2	0.033692	40.493	2	0		1			1
CLQLILAVLSPVTNEDEDDNVVVTDDADEK	ICPHLTPRCLQLILAV	VTDDADEKQLQHGEDE	R	C	L	E	K	Q	2	0	2	6	1	1	3	0	0	1	4	1	0	0	1	1	2	0	0	5	0	0	30	0	3328.59	sp|Q7TPV4|MBB1A_MOUSE	sp|Q7TPV4|MBB1A_MOUSE	683	712	yes	yes	3	2.1704e-08	78.319	1	0	2			1	1
CNEIISWLDK	DKQKILDKCNEIISWL	EIISWLDKNQTAEKEE	K	C	N	D	K	N	0	0	1	1	1	0	1	0	0	2	1	1	0	0	0	1	0	1	0	0	0	0	10	0	1276.61	sp|P63017|HSP7C_MOUSE;tr|Q504P4|Q504P4_MOUSE	sp|P63017|HSP7C_MOUSE	574	583	yes	no	2	0.001111	94.767	1	0	1				1
CNEIISWLDKNQTAEKEEFEHQQK	DKQKILDKCNEIISWL	EEFEHQQKELEKVCNP	K	C	N	Q	K	E	1	0	2	1	1	3	5	0	1	2	1	3	0	1	0	1	1	1	0	0	0	0	24	2	3003.4	sp|P63017|HSP7C_MOUSE;tr|Q504P4|Q504P4_MOUSE	sp|P63017|HSP7C_MOUSE	574	597	yes	no	4	4.1426e-26	162.11	1	0	1			1
CPLEEGQAGAAEATAAPSVEDR	SSRMDDQRCPLEEGQA	AAPSVEDRAAQSSVTA	R	C	P	D	R	A	6	1	0	1	1	1	4	2	0	0	1	0	0	0	2	1	1	0	0	1	0	0	22	0	2228	tr|A2AIV3|A2AIV3_MOUSE;tr|F6SX81|F6SX81_MOUSE;sp|Q6IR34-2|GPSM1_MOUSE;sp|Q6IR34-3|GPSM1_MOUSE;sp|Q6IR34|GPSM1_MOUSE;sp|Q6IR34-5|GPSM1_MOUSE	tr|A2AIV3|A2AIV3_MOUSE	76	97	yes	no	2	7.8746e-05	77.575	2	0		1		1
CPSPTMSLPSSWK	SGHAELARCPSPTMSL	MSLPSSWKYTTNAPGG	R	C	P	W	K	Y	0	0	0	0	1	0	0	0	0	0	1	1	1	0	3	4	1	1	0	0	0	0	13	0	1476.67	tr|E9Q3E2|E9Q3E2_MOUSE;sp|Q8CC35-2|SYNPO_MOUSE;sp|Q8CC35|SYNPO_MOUSE;sp|Q8CC35-3|SYNPO_MOUSE	tr|E9Q3E2|E9Q3E2_MOUSE	738	750	yes	no	2	0.02884	52.172	1	0	1			1
CPTVDIDTPDVNIEVPEGK	KGPGIDIKCPTVDIDT	NIEVPEGKLKGPKFKM	K	C	P	G	K	L	0	0	1	3	1	0	2	1	0	2	0	1	0	0	3	0	2	0	0	3	0	0	19	0	2096.99	tr|E9Q616|E9Q616_MOUSE	tr|E9Q616|E9Q616_MOUSE	4201	4219	yes	yes	2	0.00021439	77.08	3	0			1		1
CPVMLVVGDNAPAEEGVVECNSK	VPNAKTLRCPVMLVVG	GVVECNSKLDPTTTTF	R	C	P	S	K	L	2	0	2	1	2	0	3	2	0	0	1	1	1	0	2	1	0	0	0	5	0	0	23	0	2473.13	sp|Q8BTG7|NDRG4_MOUSE;sp|Q8BTG7-3|NDRG4_MOUSE;sp|Q8BTG7-2|NDRG4_MOUSE	sp|Q8BTG7|NDRG4_MOUSE	227	249	yes	no	3	0.025201	30.597	3	0			1	1
CQDLSVNQDLADTDAR	LALAKGDRCQDLSVNQ	DLADTDARALYEAGER	R	C	Q	A	R	A	2	1	1	4	1	2	0	0	0	0	2	0	0	0	0	1	1	0	0	1	0	0	16	0	1819.8	sp|P10107|ANXA1_MOUSE	sp|P10107|ANXA1_MOUSE	189	204	yes	yes	2	2.0594e-23	188.47	2.25	0.433		3	1	2	2
CQLPEDVDPTSVTSALR	VMNTFAHKCQLPEDVD	TSVTSALREDGSLTIR	K	C	Q	L	R	E	1	1	0	2	1	1	1	0	0	0	2	0	0	0	2	2	2	0	0	2	0	0	17	0	1886.9	sp|P35385|HSPB7_MOUSE	sp|P35385|HSPB7_MOUSE	125	141	yes	yes	2	0.0025155	62.94	1	0	1				1
CQPLELDGLGFEELQDLCR	KGRVLRTRCQPLELDG	EELQDLCRQLHARVDK	R	C	Q	C	R	Q	0	1	0	2	2	2	3	2	0	0	5	0	0	1	1	0	0	0	0	0	0	0	19	0	2291.06	sp|P48787|TNNI3_MOUSE;tr|D3YXP5|D3YXP5_MOUSE;tr|D3Z160|D3Z160_MOUSE	sp|P48787|TNNI3_MOUSE	81	99	yes	no	2;3	2.7887e-45	227.09	1	0	7			3	4
CQSLTEDLEFR	LKVDLENRCQSLTEDL	LTEDLEFRKNMYEEEI	R	C	Q	F	R	K	0	1	0	1	1	1	2	0	0	0	2	0	0	1	0	1	1	0	0	0	0	0	11	0	1396.63	sp|P14733|LMNB1_MOUSE	sp|P14733|LMNB1_MOUSE	199	209	yes	yes	2	0.0011814	88.021	2	0		1			1
CRLEQMEDPDDVIALD	NEAASTKKCRLEQMED	PDDVIALD________	K	C	R	L	D	-	1	1	0	4	1	1	2	0	0	1	2	0	1	0	1	0	0	0	0	1	0	0	16	1	1917.84	sp|Q9Z1F9|SAE2_MOUSE	sp|Q9Z1F9|SAE2_MOUSE	623	638	yes	yes	2	4.6734e-05	93.909	2	0		2		1	1
CSDFTEEICR	KDLGGNAKCSDFTEEI	DFTEEICRRVKDLD__	K	C	S	C	R	R	0	1	0	1	2	0	2	0	0	1	0	0	0	1	0	1	1	0	0	0	0	0	10	0	1315.52	sp|Q9D6R2|IDH3A_MOUSE;sp|Q9D6R2-2|IDH3A_MOUSE	sp|Q9D6R2|IDH3A_MOUSE	351	360	yes	no	2	1.0428e-08	161.17	2.5	0.5		1	1	1	1
CSEGSFLLTTFPRPVTVEPMDQLDDEEGLPEK	AARKALDRCSEGSFLL	DEEGLPEKLVIKNQQF	R	C	S	E	K	L	0	1	0	3	1	1	5	2	0	0	4	1	1	2	4	2	3	0	0	2	0	0	32	1	3635.7	sp|Q99K48|NONO_MOUSE	sp|Q99K48|NONO_MOUSE	210	241	yes	yes	3	6.2807e-38	174.05	1	0	6			3	3
CSEGVFLLTTTPRPVIVEPLEQLDDEDGLPEK	AARKAFERCSEGVFLL	DEDGLPEKLAQKNPMY	R	C	S	E	K	L	0	1	0	3	1	1	5	2	0	1	5	1	0	1	4	1	3	0	0	3	0	0	32	1	3595.8	sp|Q8VIJ6|SFPQ_MOUSE	sp|Q8VIJ6|SFPQ_MOUSE	423	454	yes	yes	3	2.4695e-22	144.43	1	0	3			2	1
CSGPGLSPGMVR	VTDASKVKCSGPGLSP	GLSPGMVRANLPQSFQ	K	C	S	V	R	A	0	1	0	0	1	0	0	3	0	0	1	0	1	0	2	2	0	0	0	1	0	0	12	0	1216.57	tr|B7FAV1|B7FAV1_MOUSE;tr|B7FAU9|B7FAU9_MOUSE;sp|Q8BTM8|FLNA_MOUSE	tr|B7FAV1|B7FAV1_MOUSE	1429	1440	yes	no	2	0.00019739	103.79	2	0		2		1	1
CSPPVPSPLASEK	PMAYVETKCSPPVPSP	PSPLASEKQMEVKEGL	K	C	S	E	K	Q	1	0	0	0	1	0	1	0	0	0	1	1	0	0	4	3	0	0	0	1	0	0	13	0	1367.68	sp|P52479|UBP10_MOUSE;sp|P52479-2|UBP10_MOUSE	sp|P52479|UBP10_MOUSE	358	370	yes	no	2	0.047131	45.207	2	0		1		1
CSQEEHCLSSDLDDDRK	RKICKSCKCSQEEHCL	SDLDDDRKIGRLLMDS	K	C	S	R	K	I	0	1	0	4	2	1	2	0	1	0	2	1	0	0	0	3	0	0	0	0	0	0	17	1	2092.84	sp|Q8VEE1|LMCD1_MOUSE	sp|Q8VEE1|LMCD1_MOUSE	52	68	yes	yes	2;4	8.4722e-18	171.79	3	0			3	2	1
CSQSGNLPGCQDNLEEELQK	TYQEILEKCSQSGNLP	NLEEELQKHIEESQAL	K	C	S	Q	K	H	0	0	2	1	2	3	3	2	0	0	3	1	0	0	1	2	0	0	0	0	0	0	20	0	2305	sp|P02772|FETA_MOUSE	sp|P02772|FETA_MOUSE	380	399	yes	yes	2;3	7.7841e-22	177	2.17	0.553	1	8	3	6	6
CSQSGNLPGCQDNLEEELQKHIEESQALSK	TYQEILEKCSQSGNLP	EESQALSKQSCALYQT	K	C	S	S	K	Q	1	0	2	1	2	4	5	2	1	1	4	2	0	0	1	4	0	0	0	0	0	0	30	1	3427.56	sp|P02772|FETA_MOUSE	sp|P02772|FETA_MOUSE	380	409	yes	yes	3;4	2.0923e-28	159.89	1	0	3			2	1
CTVEYGEDLLESIQDYSQGGPDR	NFSDVQGRCTVEYGED	YSQGGPDRFYFLEAYN	R	C	T	D	R	F	0	1	0	3	1	2	3	3	0	1	2	0	0	0	1	2	1	0	2	1	0	0	23	0	2630.14	tr|J3QNW0|J3QNW0_MOUSE;sp|P13864-2|DNMT1_MOUSE;sp|P13864|DNMT1_MOUSE	tr|J3QNW0|J3QNW0_MOUSE	944	966	yes	no	2;3	2.9854e-34	199.99	3	0			5	2	3
CTYLVLDEADR	SGKTNLRRCTYLVLDE	LVLDEADRMLDMGFEP	R	C	T	D	R	M	1	1	0	2	1	0	1	0	0	0	2	0	0	0	0	0	1	0	1	1	0	0	11	0	1353.62	sp|Q501J6|DDX17_MOUSE;tr|Q3U741|Q3U741_MOUSE;sp|Q501J6-2|DDX17_MOUSE	sp|Q501J6|DDX17_MOUSE	240	250	yes	no	2	0.0018145	78.342	2	0		1		1
CVFEMPNENDK	ELMDSKLRCVFEMPNE	EMPNENDKLNDMEPSK	R	C	V	D	K	L	0	0	2	1	1	0	2	0	0	0	0	1	1	1	1	0	0	0	0	1	0	0	11	0	1381.56	sp|Q9WV55|VAPA_MOUSE	sp|Q9WV55|VAPA_MOUSE	128	138	yes	yes	2	0.0013127	86.014	2	0		1			1
CVFMDADTLVLSNIDDLFER	WSLTQYSKCVFMDADT	NIDDLFEREELSAAPD	K	C	V	E	R	E	1	1	1	4	1	0	1	0	0	1	3	0	1	2	0	1	1	0	0	2	0	0	20	0	2372.1	sp|Q9R062|GLYG_MOUSE;tr|K3W4S6|K3W4S6_MOUSE	sp|Q9R062|GLYG_MOUSE	98	117	yes	no	2;3	5.3387e-22	166.77	1	0	3			1	2
CVIALQEKDVDGLDR	HILEDVNKCVIALQEK	KDVDGLDRTAGAIRGR	K	C	V	D	R	T	1	1	0	3	1	1	1	1	0	1	2	1	0	0	0	0	0	0	0	2	0	0	15	1	1729.87	sp|P26231|CTNA1_MOUSE	sp|P26231|CTNA1_MOUSE	526	540	yes	yes	3	6.2136e-06	97.797	3	0			1	1
CVMDDDNEVRDR	SILVLLKRCVMDDDNE	DDNEVRDRATFYLNVL	R	C	V	D	R	A	0	2	1	4	1	0	1	0	0	0	0	0	1	0	0	0	0	0	0	2	0	0	12	1	1522.61	sp|Q9QZE5|COPG1_MOUSE	sp|Q9QZE5|COPG1_MOUSE	516	527	yes	yes	2;3	2.2955e-20	186.46	3	0			4	2	2
CVWDLTDDLR	EVPTGCDKCVWDLTDD	WDLTDDLRLAALSIEE	K	C	V	L	R	L	0	1	0	3	1	0	0	0	0	0	2	0	0	0	0	0	1	1	0	1	0	0	10	0	1291.59	sp|P97927|LAMA4_MOUSE	sp|P97927|LAMA4_MOUSE	269	278	yes	yes	2	0.0025416	81.017	2	1	1		1	1	1
DAAAEYDELAEPQDFQDDPDIVAFR	KELILAGKDAAAEYDE	DPDIVAFRKANKVGIF	K	D	A	F	R	K	5	1	0	6	0	2	3	0	0	1	1	0	0	2	2	0	0	0	1	1	0	0	25	0	2839.25	sp|Q8CBY8-2|DCTN4_MOUSE;sp|Q8CBY8|DCTN4_MOUSE	sp|Q8CBY8-2|DCTN4_MOUSE	371	395	yes	no	3;4	4.7054e-13	122.34	2	0		4		2	2
DAAAEYDELAEPQDFQDDPDIVAFRK	KELILAGKDAAAEYDE	PDIVAFRKANKVGIFI	K	D	A	R	K	A	5	1	0	6	0	2	3	0	0	1	1	1	0	2	2	0	0	0	1	1	0	0	26	1	2967.34	sp|Q8CBY8-2|DCTN4_MOUSE;sp|Q8CBY8|DCTN4_MOUSE	sp|Q8CBY8-2|DCTN4_MOUSE	371	396	yes	no	3	3.1331e-13	121.5	2	0		2		1	1
DAAAVKPTENNEEESASK	AQGIRADRDAAAVKPT	NEEESASKQDKKKKGQ	R	D	A	S	K	Q	4	0	2	1	0	0	4	0	0	0	0	2	0	0	1	2	1	0	0	1	0	0	18	1	1888.87	sp|Q05D44|IF2P_MOUSE	sp|Q05D44|IF2P_MOUSE	77	94	yes	yes	2	1.0537e-09	122.14	2	0		1		1
DAADLFTDLENAFQGK	TKSAESPRDAADLFTD	LENAFQGKIDAAYFET	R	D	A	G	K	I	3	0	1	3	0	1	1	1	0	0	2	1	0	2	0	0	1	0	0	0	0	0	16	0	1753.82	sp|P58854|GCP3_MOUSE	sp|P58854|GCP3_MOUSE	516	531	yes	yes	2	1.6345e-08	129.29	1	0	2			1	1
DAAGLESQLQDTQELLQEETR	KKGIKFAKDAAGLESQ	ELLQEETRQKLNLSSR	K	D	A	T	R	Q	2	1	0	2	0	4	4	1	0	0	4	0	0	0	0	1	2	0	0	0	0	0	21	0	2373.13	sp|Q61879|MYH10_MOUSE;tr|Q5SV64|Q5SV64_MOUSE;tr|Q3UH59|Q3UH59_MOUSE	sp|Q61879|MYH10_MOUSE	1309	1329	yes	no	2;3	4.0182e-88	273.42	2.38	0.857	2	1	5	5	3
DAAIIDVTSSFTSLVLDNVNR	GKVDGDIRDAAIIDVT	LVLDNVNRYDSGKYTL	R	D	A	N	R	Y	2	1	2	3	0	0	0	0	0	2	2	0	0	1	0	3	2	0	0	3	0	0	21	0	2249.15	sp|A2ASS6|TITIN_MOUSE;tr|E9Q8N1|E9Q8N1_MOUSE;tr|E9Q8K5|E9Q8K5_MOUSE;sp|A2ASS6-2|TITIN_MOUSE	sp|A2ASS6|TITIN_MOUSE	24774	24794	yes	no	2;3	2.0019e-61	240.42	1.29	0.516	25	8	1	11	23
DAAINSLLQMGEES	LEAQRGNKDAAINSLL	LLQMGEES________	K	D	A	E	S	-	2	0	1	1	0	1	2	1	0	1	2	0	1	0	0	2	0	0	0	0	0	0	14	0	1476.68	tr|A9JEI5|A9JEI5_MOUSE;sp|Q9QZ06|TOLIP_MOUSE	tr|A9JEI5|A9JEI5_MOUSE	192	205	yes	no	2	3.5488e-06	127.79	2.67	0.471		1	2	1	2
DAALATALGDK	YEAALNSKDAALATAL	LATALGDKKSLEGDLE	K	D	A	D	K	K	4	0	0	2	0	0	0	1	0	0	2	1	0	0	0	0	1	0	0	0	0	0	11	0	1044.55	sp|P14733|LMNB1_MOUSE	sp|P14733|LMNB1_MOUSE	147	157	yes	yes	2	0.00021734	117.09	2	0		2		1	1
DAALATALGDKK	YEAALNSKDAALATAL	ATALGDKKSLEGDLED	K	D	A	K	K	S	4	0	0	2	0	0	0	1	0	0	2	2	0	0	0	0	1	0	0	0	0	0	12	1	1172.64	sp|P14733|LMNB1_MOUSE	sp|P14733|LMNB1_MOUSE	147	158	yes	yes	2	0.00070344	84.365	2	0		2		1	1
DAALSDAGEVVFSVLGLTSK	RKYTLTVKDAALSDAG	SVLGLTSKASLIIRER	K	D	A	S	K	A	3	0	0	2	0	0	1	2	0	0	3	1	0	1	0	3	1	0	0	3	0	0	20	0	1978.03	sp|A2AAJ9-2|OBSCN_MOUSE;tr|E9QQ96|E9QQ96_MOUSE;sp|A2AAJ9|OBSCN_MOUSE;tr|H7BX05|H7BX05_MOUSE;tr|E9PU99|E9PU99_MOUSE;tr|J9JIB2|J9JIB2_MOUSE	sp|A2AAJ9-2|OBSCN_MOUSE	3230	3249	yes	no	3	0.00083951	60.621	1	0	1			1
DAAPESSALHTTSSPTSQGR	SGQSSPGKDAAPESSA	SSPTSQGRWLSASTAA	K	D	A	G	R	W	3	1	0	1	0	1	1	1	1	0	1	0	0	0	2	5	3	0	0	0	0	0	20	0	1998.92	sp|Q76LL6-4|FHOD3_MOUSE;sp|Q76LL6|FHOD3_MOUSE	sp|Q76LL6-4|FHOD3_MOUSE	414	433	yes	no	2	9.9487e-22	174.19	3	0			1	1
DAAQSSPAFGDR	SCFYGPFRDAAQSSPA	SSPAFGDRRCYQLPPG	R	D	A	D	R	R	3	1	0	2	0	1	0	1	0	0	0	0	0	1	1	2	0	0	0	0	0	0	12	0	1220.54	sp|P10518|HEM2_MOUSE	sp|P10518|HEM2_MOUSE	210	221	yes	yes	2	5.4134e-05	123.95	3	0			2	1	1
DAASNEIPTLTK	QPNLHITKDAASNEIP	NEIPTLTKKETISLQM	K	D	A	T	K	K	2	0	1	1	0	0	1	0	0	1	1	1	0	0	1	1	2	0	0	0	0	0	12	0	1258.64	sp|Q99P72|RTN4_MOUSE;sp|Q99P72-3|RTN4_MOUSE	sp|Q99P72|RTN4_MOUSE	789	800	yes	no	2	0.0091602	66.004	2	0		1		1
DAATLENNVK	CLLLASEKDAATLENN	ATLENNVKMQRQEGAK	K	D	A	V	K	M	2	0	2	1	0	0	1	0	0	0	1	1	0	0	0	0	1	0	0	1	0	0	10	0	1073.54	sp|Q3TQB2|FXRD1_MOUSE;sp|Q3TQB2-2|FXRD1_MOUSE;tr|D6RG85|D6RG85_MOUSE;tr|D3Z5V7|D3Z5V7_MOUSE	sp|Q3TQB2|FXRD1_MOUSE	168	177	yes	no	2	4.3306e-06	134.23	3	0			2	1	1
DACDGHEIGR	ALMEVVCRDACDGHEI	CDGHEIGRMLALALLD	R	D	A	G	R	M	1	1	0	2	1	0	1	2	1	1	0	0	0	0	0	0	0	0	0	0	0	0	10	0	1128.46	tr|B9EJ54|B9EJ54_MOUSE	tr|B9EJ54|B9EJ54_MOUSE	1484	1493	yes	yes	2	1.3129e-05	106.62	2	0		2		1	1
DADAEIEGAPAAPLDVVSLDANK	YSAYVFVRDADAEIEG	VVSLDANKDYIIISWK	R	D	A	N	K	D	6	0	1	4	0	0	2	1	0	1	2	1	0	0	2	1	0	0	0	2	0	0	23	0	2280.11	sp|Q62234|MYOM1_MOUSE;sp|Q62234-2|MYOM1_MOUSE	sp|Q62234|MYOM1_MOUSE	481	503	yes	no	2;3	8.2272e-24	165.9	2	0.632	2	6	2	7	3
DADCAPEEAVMIGDDCRDDVDGAQNIGMLGILVK	TFFLEALRDADCAPEE	GMLGILVKTGKYKAAD	R	D	A	V	K	T	4	1	1	7	2	1	2	4	0	3	2	1	2	0	1	0	0	0	0	3	0	0	34	1	3661.64	sp|Q3UGR5|HDHD2_MOUSE	sp|Q3UGR5|HDHD2_MOUSE	191	224	yes	yes	3;4	1.6777e-07	73.758	2.33	0.943	1		2	1	2
DADDAVYELDGK	FVEFEDPRDADDAVYE	AVYELDGKELCSERVT	R	D	A	G	K	E	2	0	0	4	0	0	1	1	0	0	1	1	0	0	0	0	0	0	1	1	0	0	12	0	1309.57	sp|O35326|SRSF5_MOUSE;tr|Q9D8S5|Q9D8S5_MOUSE	sp|O35326|SRSF5_MOUSE	49	60	yes	no	2	4.2075e-05	125.54	2.2	0.4		4	1	3	2
DADDAVYELDGKELCSER	FVEFEDPRDADDAVYE	GKELCSERVTIEHARA	R	D	A	E	R	V	2	1	0	4	1	0	3	1	0	0	2	1	0	0	0	1	0	0	1	1	0	0	18	1	2083.9	sp|O35326|SRSF5_MOUSE;tr|Q9D8S5|Q9D8S5_MOUSE	sp|O35326|SRSF5_MOUSE	49	66	yes	no	3	4.5992e-05	78.674	3	0			1	1
DADDAVYELNSK	FVEFEDSRDADDAVYE	AVYELNSKELCGERVI	R	D	A	S	K	E	2	0	1	3	0	0	1	0	0	0	1	1	0	0	0	1	0	0	1	1	0	0	12	0	1338.59	tr|Q3TWW8|Q3TWW8_MOUSE	tr|Q3TWW8|Q3TWW8_MOUSE	47	58	yes	yes	2	4.0597e-06	130.56	3	0			1	1
DADETKEWIEEK	HEVQRFHRDADETKEW	TKEWIEEKNQALNTDN	R	D	A	E	K	N	1	0	0	2	0	0	4	0	0	1	0	2	0	0	0	0	1	1	0	0	0	0	12	1	1491.67	tr|E9Q447|E9Q447_MOUSE;sp|P16546-2|SPTN1_MOUSE;tr|A3KGU5|A3KGU5_MOUSE;sp|P16546|SPTN1_MOUSE;tr|A3KGU7|A3KGU7_MOUSE	tr|E9Q447|E9Q447_MOUSE	1221	1232	yes	no	2;3	9.9582e-36	231.06	2.43	0.728	1	2	4	3	4
DADGEEDDTEEAK	SGKGKKRKDADGEEDD	EDDTEEAKTLIVEPHV	K	D	A	A	K	T	2	0	0	4	0	0	4	1	0	0	0	1	0	0	0	0	1	0	0	0	0	0	13	0	1422.53	tr|A2AQA7|A2AQA7_MOUSE;sp|Q8CFQ3|AQR_MOUSE	tr|A2AQA7|A2AQA7_MOUSE	763	775	yes	no	2	0.00088242	80.96	1	0	2			1	1
DADGEVPLEIPDNQLSTEK	ITTENGRRDADGEVPL	DNQLSTEKAMEPIKNF	R	D	A	E	K	A	1	0	1	3	0	1	3	1	0	1	2	1	0	0	2	1	1	0	0	1	0	0	19	0	2068.98	tr|E9QP46|E9QP46_MOUSE;sp|Q6ZWQ0|SYNE2_MOUSE	tr|E9QP46|E9QP46_MOUSE	1060	1078	yes	no	2	3.1765e-13	138.97	2	0		2		1	1
DADIGVAEAER	TQTAVVQRDADIGVAE	IGVAEAERDAGIREAE	R	D	A	E	R	D	3	1	0	2	0	0	2	1	0	1	0	0	0	0	0	0	0	0	0	1	0	0	11	0	1144.54	sp|Q60634-3|FLOT2_MOUSE;tr|Q5SS83|Q5SS83_MOUSE;sp|Q60634-2|FLOT2_MOUSE;sp|Q60634|FLOT2_MOUSE	sp|Q60634-3|FLOT2_MOUSE	129	139	yes	no	2	0.00050287	74.611	2	0		2		1	1
DADPLVTGAPGAPMDLQCHDANR	HSAFMFVRDADPLVTG	LQCHDANRDYVIVTWK	R	D	A	N	R	D	4	1	1	4	1	1	0	2	1	0	2	0	1	0	3	0	1	0	0	1	0	0	23	0	2420.08	tr|Q14BI5|Q14BI5_MOUSE	tr|Q14BI5|Q14BI5_MOUSE	374	396	yes	yes	3	5.4152e-09	110.26	2.67	0.471		1	2	1	2
DADSIHQYLLQR	LNAAWLKRDADSIHQY	IHQYLLQRKTSPPSV_	R	D	A	Q	R	K	1	1	0	2	0	2	0	0	1	1	2	0	0	0	0	1	0	0	1	0	0	0	12	0	1457.73	tr|F6QYF8|F6QYF8_MOUSE;sp|Q11011|PSA_MOUSE	tr|F6QYF8|F6QYF8_MOUSE	858	869	yes	no	2	7.603e-07	144.57	1	0	1				1
DADSITLFDVQQK	GTGNLLLRDADSITLF	TLFDVQQKRTLASVKI	R	D	A	Q	K	R	1	0	0	3	0	2	0	0	0	1	1	1	0	1	0	1	1	0	0	1	0	0	13	0	1478.73	sp|Q8CIE6|COPA_MOUSE;tr|F8WHL2|F8WHL2_MOUSE	sp|Q8CIE6|COPA_MOUSE	468	480	yes	no	2	2.9811e-05	119.39	3	0			1		1
DADSQNPDAPEGK	YDLYTIPKDADSQNPD	NPDAPEGKRSSGLTAV	K	D	A	G	K	R	2	0	1	3	0	1	1	1	0	0	0	1	0	0	2	1	0	0	0	0	0	0	13	0	1342.56	sp|Q8CIE6|COPA_MOUSE;tr|F8WHL2|F8WHL2_MOUSE	sp|Q8CIE6|COPA_MOUSE	399	411	yes	no	2	5.198e-05	101.45	1.5	0.5	1	1		2
DAEAHPWLSDYDDLTSASYDK	ELEEMAKRDAEAHPWL	LTSASYDKGYQFEEEN	R	D	A	D	K	G	3	0	0	5	0	0	1	0	1	0	2	1	0	0	1	3	1	1	2	0	0	0	21	0	2398.02	sp|O09012-2|PEX5_MOUSE;tr|D3Z600|D3Z600_MOUSE;sp|O09012|PEX5_MOUSE	sp|O09012-2|PEX5_MOUSE	267	287	yes	no	2;3	1.9355e-22	165.1	2	0		3		1	2
DAEAWFNEK	QLAEQNRKDAEAWFNE	AEAWFNEKSKELTTEI	K	D	A	E	K	S	2	0	1	1	0	0	2	0	0	0	0	1	0	1	0	0	0	1	0	0	0	0	9	0	1108.48	CON__P13645;CON__Q7Z3Z0;CON__Q7Z3Y8;CON__Q148H6;CON__Q7Z3Y7	CON__P13645	335	343	yes	no	2	0.00052763	108.43	2.67	0.471		1	2	2	1
DAEDALHNLDR	YVQFEDVRDAEDALHN	DALHNLDRKWICGRQI	R	D	A	D	R	K	2	1	1	3	0	0	1	0	1	0	2	0	0	0	0	0	0	0	0	0	0	0	11	0	1267.58	tr|Q3TFP0|Q3TFP0_MOUSE;sp|Q9R0U0-3|SRS10_MOUSE;sp|Q9R0U0-2|SRS10_MOUSE;sp|Q9R0U0|SRS10_MOUSE	tr|Q3TFP0|Q3TFP0_MOUSE	63	73	yes	no	2;3	3.5478e-06	138.89	3	0			4	2	2
DAEDAMDAMDGAVLDGR	FVRFHDKRDAEDAMDA	DGAVLDGRELRVQMAR	R	D	A	G	R	E	4	1	0	5	0	0	1	2	0	0	1	0	2	0	0	0	0	0	0	1	0	0	17	0	1750.71	sp|Q62093|SRSF2_MOUSE	sp|Q62093|SRSF2_MOUSE	67	83	yes	yes	2;3	2.0202e-32	207.39	2.71	0.52	1	7	23	18	13
DAEDNDPSLSVAAVAEADR	QPAAAEAKDAEDNDPS	AAVAEADRLQASSEVQ	K	D	A	D	R	L	5	1	1	4	0	0	2	0	0	0	1	0	0	0	1	2	0	0	0	2	0	0	19	0	1943.87	sp|Q8BGT6|MILK1_MOUSE	sp|Q8BGT6|MILK1_MOUSE	247	265	yes	yes	2	3.6604e-10	124.2	3	0			1	1
DAEESEFEVEGLPLLITLDSVLQIFDGK	LLVDYCFKDAEESEFE	VLQIFDGKRPKFLTTY	K	D	A	G	K	R	1	0	0	3	0	1	5	2	0	2	5	1	0	2	1	2	1	0	0	2	0	0	28	0	3105.56	sp|Q9JLC8-2|SACS_MOUSE;sp|Q9JLC8-3|SACS_MOUSE;tr|E9QNY8|E9QNY8_MOUSE;sp|Q9JLC8|SACS_MOUSE	sp|Q9JLC8-2|SACS_MOUSE	2392	2419	yes	no	3	3.8163e-15	113.13	1	0	1				1
DAEEVISQTIDTIVDMIK	AADWGHSRDAEEVISQ	DTIVDMIKNNVEQVCC	R	D	A	I	K	N	1	0	0	3	0	1	2	0	0	4	0	1	1	0	0	1	2	0	0	2	0	0	18	0	2019.01	sp|Q04857|CO6A1_MOUSE	sp|Q04857|CO6A1_MOUSE	222	239	yes	yes	2;3	3.8044e-35	210.98	1	0	8			4	4
DAEGILEDLQSYR	NQVNVVLKDAEGILED	LEDLQSYRGAGHEIRE	K	D	A	Y	R	G	1	1	0	2	0	1	2	1	0	1	2	0	0	0	0	1	0	0	1	0	0	0	13	0	1507.72	sp|Q921M7|FA49B_MOUSE	sp|Q921M7|FA49B_MOUSE	45	57	yes	yes	2	3.7267e-10	159.5	2.5	0.5		1	1	1	1
DAEMPATEKDLAEDAPWK	________________	LAEDAPWKKIQQNTFT	-	D	A	W	K	K	4	0	0	3	0	0	3	0	0	0	1	2	1	0	2	0	1	1	0	0	0	0	18	1	2015.91	tr|B7FAV1|B7FAV1_MOUSE;tr|B7FAU9|B7FAU9_MOUSE;sp|Q8BTM8|FLNA_MOUSE;tr|F6XC15|F6XC15_MOUSE;sp|Q8BTM8-2|FLNA_MOUSE	tr|B7FAV1|B7FAV1_MOUSE	1	18	yes	no	3	9.3308e-08	109.04	2	0		1			1
DAEQTEPEQREPTPYPDER	VTESHTTRDAEQTEPE	PTPYPDERSFQYADIY	R	D	A	E	R	S	1	2	0	2	0	2	5	0	0	0	0	0	0	0	4	0	2	0	1	0	0	0	19	1	2286	sp|Q9QYR6|MAP1A_MOUSE;sp|Q9QYR6-2|MAP1A_MOUSE;tr|A2ARP8|A2ARP8_MOUSE	sp|Q9QYR6|MAP1A_MOUSE	1916	1934	yes	no	2;3	1.8901e-16	150.7	2.67	0.471		1	2	2	1
DAESPSWR	INRSLASKDAESPSWR	DAESPSWRSTTVLGLL	K	D	A	W	R	S	1	1	0	1	0	0	1	0	0	0	0	0	0	0	1	2	0	1	0	0	0	0	8	0	946.414	sp|Q9WTI7-4|MYO1C_MOUSE;sp|Q9WTI7-2|MYO1C_MOUSE;sp|Q9WTI7-3|MYO1C_MOUSE;sp|Q9WTI7|MYO1C_MOUSE	sp|Q9WTI7-4|MYO1C_MOUSE	405	412	yes	no	2	0.02952	57.532	2	0		1		1
DAFDTLFDHAPDK	ALSGRHERDAFDTLFD	LFDHAPDKLNVVKKTL	R	D	A	D	K	L	2	0	0	4	0	0	0	0	1	0	1	1	0	2	1	0	1	0	0	0	0	0	13	0	1490.67	sp|Q9EPC1|PARVA_MOUSE;tr|Q3UF75|Q3UF75_MOUSE;sp|Q9ES46|PARVB_MOUSE	sp|Q9EPC1|PARVA_MOUSE	248	260	no	no	3	0.029123	36.944	3	0			1	1
DAFVAIVQSVK	KEMSGDVKDAFVAIVQ	VAIVQSVKNKPLFFAD	K	D	A	V	K	N	2	0	0	1	0	1	0	0	0	1	0	1	0	1	0	1	0	0	0	3	0	0	11	0	1175.65	tr|F8WIT2|F8WIT2_MOUSE;sp|P14824|ANXA6_MOUSE	tr|F8WIT2|F8WIT2_MOUSE	582	592	no	no	2	0.0017778	78.903	1	0	1			1
DAGADKIDWGDDAAAASEITVLETGTEAPEGVAR	ISLESEAKDAGADKID	EAPEGVARGSDALTLL	K	D	A	A	R	G	8	1	0	5	0	0	4	4	0	2	1	1	0	0	1	1	3	1	0	2	0	0	34	1	3400.59	sp|Q99LM2|CK5P3_MOUSE	sp|Q99LM2|CK5P3_MOUSE	300	333	yes	yes	3	2.2729e-19	115.44	3	0			1		1
DAGAEVPSGAGHGPCTPPPAPANFEDVAPTGSGEPGAARESPK	SSAGPGARDAGAEVPS	GAARESPKANGQNQAS	R	D	A	P	K	A	8	1	1	2	1	0	4	7	1	0	0	1	0	1	9	3	2	0	0	2	0	0	43	1	4108.88	tr|E9PYH6|E9PYH6_MOUSE	tr|E9PYH6|E9PYH6_MOUSE	538	580	yes	yes	4	4.9186e-05	47.123	2	0		1			1
DAGEGGLSLAIEGPSK	ATFTVNTKDAGEGGLS	LAIEGPSKAEISCTDN	K	D	A	S	K	A	2	0	0	1	0	0	2	4	0	1	2	1	0	0	1	2	0	0	0	0	0	0	16	0	1499.75	tr|B7FAV1|B7FAV1_MOUSE;tr|B7FAU9|B7FAU9_MOUSE;sp|Q8BTM8|FLNA_MOUSE	tr|B7FAV1|B7FAV1_MOUSE	1828	1843	yes	no	2	2.7113e-09	140.22	2	0.707	1	2	1	3	1
DAGEGGLSLAVEGPSK	ATFTIVTKDAGEGGLS	LAVEGPSKAEITCKDN	K	D	A	S	K	A	2	0	0	1	0	0	2	4	0	0	2	1	0	0	1	2	0	0	0	1	0	0	16	0	1485.73	sp|Q8VHX6-2|FLNC_MOUSE;tr|D3YW87|D3YW87_MOUSE;sp|Q8VHX6|FLNC_MOUSE;tr|D3Z576|D3Z576_MOUSE	sp|Q8VHX6-2|FLNC_MOUSE	1854	1869	yes	no	2	2.9668e-12	156.49	1.88	0.331	1	7		3	5
DAGEGLLAVQITDPEGK	VEFTIDAKDAGEGLLA	QITDPEGKPKKTHIQD	K	D	A	G	K	P	2	0	0	2	0	1	2	3	0	1	2	1	0	0	1	0	1	0	0	1	0	0	17	0	1711.86	tr|B7FAV1|B7FAV1_MOUSE;tr|B7FAU9|B7FAU9_MOUSE;sp|Q8BTM8|FLNA_MOUSE	tr|B7FAV1|B7FAV1_MOUSE	1550	1566	yes	no	2	0.00036293	76.378	2	0		1			1
DAGEGLLAVQITDQEGKPQR	VEFAIDARDAGEGLLA	DQEGKPQRATVHDNKD	R	D	A	Q	R	A	2	1	0	2	0	3	2	3	0	1	2	1	0	0	1	0	1	0	0	1	0	0	20	1	2124.08	sp|Q80X90|FLNB_MOUSE	sp|Q80X90|FLNB_MOUSE	1546	1565	yes	yes	3	2.3212e-05	87.352	3	0			1	1
DAGFQALEEQNQVEPR	LTGELQEKDAGFQALE	EQNQVEPREPEERQVE	K	D	A	P	R	E	2	1	1	1	0	3	3	1	0	0	1	0	0	1	1	0	0	0	0	1	0	0	16	0	1829.85	tr|F6RUD1|F6RUD1_MOUSE;sp|Q8BXA1|GOLI4_MOUSE;tr|D3YVW2|D3YVW2_MOUSE	tr|F6RUD1|F6RUD1_MOUSE	72	87	yes	no	2;3	1.1187e-08	126.16	2.67	0.471		1	2	1	2
DAGFYEVILKDDR	LITEFSKKDAGFYEVI	EVILKDDRGKDKSRLK	K	D	A	D	R	G	1	1	0	3	0	0	1	1	0	1	1	1	0	1	0	0	0	0	1	1	0	0	13	1	1539.76	sp|Q62234|MYOM1_MOUSE;sp|Q62234-2|MYOM1_MOUSE	sp|Q62234|MYOM1_MOUSE	1404	1416	yes	no	2	9.9154e-07	138.21	2	0		1			1
DAGLLDEVIQEFQQELEETMK	FAFWRGLKDAGLLDEV	QELEETMKGLQQRVQD	K	D	A	M	K	G	1	0	0	2	0	3	5	1	0	1	3	1	1	1	0	0	1	0	0	1	0	0	21	0	2464.17	sp|P58929|GMEB2_MOUSE	sp|P58929|GMEB2_MOUSE	242	262	yes	yes	3	8.3391e-41	209.66	1	0	4			2	2
DAGMQLQGYR	GNHTPIFRDAGMQLQG	GMQLQGYRYYDPKTCG	R	D	A	Y	R	Y	1	1	0	1	0	2	0	2	0	0	1	0	1	0	0	0	0	0	1	0	0	0	10	0	1137.52	sp|P05202|AATM_MOUSE	sp|P05202|AATM_MOUSE	171	180	yes	yes	2	1.1103e-08	92.538	2.5	0.5		1	1	1	1
DAGQGLLTVQILDPEGKPK	VEFTIDARDAGQGLLT	LDPEGKPKKANIRDNG	R	D	A	P	K	K	1	0	0	2	0	2	1	3	0	1	3	2	0	0	2	0	1	0	0	1	0	0	19	1	1978.07	sp|Q8VHX6-2|FLNC_MOUSE;tr|D3YW87|D3YW87_MOUSE;sp|Q8VHX6|FLNC_MOUSE;tr|D3Z576|D3Z576_MOUSE	sp|Q8VHX6-2|FLNC_MOUSE	1569	1587	yes	no	2;3	0.00015629	75.533	1	0	2			2
DAGQISGLNVLR	DSQRQATKDAGQISGL	ISGLNVLRVINEPTAA	K	D	A	L	R	V	1	1	1	1	0	1	0	2	0	1	2	0	0	0	0	1	0	0	0	1	0	0	12	0	1241.67	sp|P38647|GRP75_MOUSE	sp|P38647|GRP75_MOUSE	207	218	yes	yes	2	4.921e-05	124.6	1	0	1				1
DAGSALLSLHQEDQENVNPEK	GTSRHSGRDAGSALLS	QENVNPEKLAPAQQPR	R	D	A	E	K	L	2	0	2	2	0	2	3	1	1	0	3	1	0	0	1	2	0	0	0	1	0	0	21	0	2293.08	tr|D6RIK7|D6RIK7_MOUSE;sp|P51943|CCNA2_MOUSE	tr|D6RIK7|D6RIK7_MOUSE	11	31	yes	no	3	9.5141e-22	148.38	2	0		2		1	1
DAGTIAGLNVLR	DSQRQATKDAGTIAGL	IAGLNVLRIINEPTAA	K	D	A	L	R	I	2	1	1	1	0	0	0	2	0	1	2	0	0	0	0	0	1	0	0	1	0	0	12	0	1198.67	sp|P63017|HSP7C_MOUSE;tr|Q504P4|Q504P4_MOUSE	sp|P63017|HSP7C_MOUSE	160	171	yes	no	2	0.00021711	103.91	1	0	2			1	1
DAGTIAGLNVMR	DAQRQATKDAGTIAGL	IAGLNVMRIINEPTAA	K	D	A	M	R	I	2	1	1	1	0	0	0	2	0	1	1	0	1	0	0	0	1	0	0	1	0	0	12	0	1216.62	sp|P20029|GRP78_MOUSE	sp|P20029|GRP78_MOUSE	187	198	yes	yes	2	0.049049	53.237	1	0	1			1
DAGVSPEQISYVNAHATSTPLGDAAENR	RCMAAAVKDAGVSPEQ	LGDAAENRAIKRLFRD	K	D	A	N	R	A	5	1	2	2	0	1	2	2	1	1	1	0	0	0	2	3	2	0	1	2	0	0	28	0	2869.35	sp|Q9D404|OXSM_MOUSE	sp|Q9D404|OXSM_MOUSE	334	361	yes	yes	3	9.0838e-28	149.2	2	1	1		1	1	1
DAHDDIVTSEVDFTSEAVTAAETTEALR	AQTLPGGKDAHDDIVT	AETTEALRAEELTEAS	K	D	A	L	R	A	5	1	0	4	0	0	4	0	1	1	1	0	0	1	0	2	5	0	0	3	0	0	28	0	2992.38	sp|Q9WTQ5|AKA12_MOUSE;sp|Q9WTQ5-2|AKA12_MOUSE	sp|Q9WTQ5|AKA12_MOUSE	938	965	yes	no	3	0.050376	40.935	3	0			1	1
DAIDIISDLESWNDELSQQMNDFDTEDLTIAEQR	LQLRIFERDAIDIISD	DLTIAEQRLQHHADKA	R	D	A	Q	R	L	2	1	2	7	0	3	4	0	0	4	3	0	1	1	0	3	2	1	0	0	0	0	34	0	3968.77	sp|Q0KL02-2|TRIO_MOUSE;sp|Q0KL02-3|TRIO_MOUSE;sp|Q0KL02|TRIO_MOUSE;sp|Q0KL02-4|TRIO_MOUSE	sp|Q0KL02-2|TRIO_MOUSE	794	827	yes	no	3;4	0.00015761	46.804	1	0	2				2
DAIDREVEAVDSEYQLAR	FIHPLMIRDAIDREVE	DSEYQLARPSDANRKE	R	D	A	A	R	P	3	2	0	3	0	1	3	0	0	1	1	0	0	0	0	1	0	0	1	2	0	0	18	1	2077.99	tr|A6PWC3|A6PWC3_MOUSE;sp|Q8BHG1|NRDC_MOUSE;tr|A2A9Q2|A2A9Q2_MOUSE;tr|Q3V3G9|Q3V3G9_MOUSE	tr|A6PWC3|A6PWC3_MOUSE	313	330	yes	no	3	1.2492e-07	107.72	2.67	0.471		1	2	2	1
DAIDREVEAVDSEYQLARPSDANR	FIHPLMIRDAIDREVE	ARPSDANRKEMLFGSL	R	D	A	N	R	K	4	3	1	4	0	1	3	0	0	1	1	0	0	0	1	2	0	0	1	2	0	0	24	2	2718.28	tr|A6PWC3|A6PWC3_MOUSE;sp|Q8BHG1|NRDC_MOUSE;tr|A2A9Q2|A2A9Q2_MOUSE;tr|Q3V3G9|Q3V3G9_MOUSE	tr|A6PWC3|A6PWC3_MOUSE	313	336	yes	no	3;4	1.0253e-12	122.6	2	0		3		1	2
DAILAQEKSIGEDVYEKPISELDR	KVLRVLHRDAILAQEK	KPISELDRLEEKQKET	R	D	A	D	R	L	2	1	0	3	0	1	4	1	0	3	2	2	0	0	1	2	0	0	1	1	0	0	24	2	2717.38	sp|Q9CS72|FLIP1_MOUSE;tr|Q059P4|Q059P4_MOUSE;tr|G3UZB6|G3UZB6_MOUSE	sp|Q9CS72|FLIP1_MOUSE	130	153	yes	no	3	9.0504e-13	121.23	2	0		2		1	1
DAILDALENLSGDELK	________________	NLSGDELKKFKMKLLT	R	D	A	L	K	K	2	0	1	3	0	0	2	1	0	1	4	1	0	0	0	1	0	0	0	0	0	0	16	0	1714.86	sp|Q9EPB4|ASC_MOUSE	sp|Q9EPB4|ASC_MOUSE	6	21	yes	yes	2	3.4229e-24	199.37	3	0			2	1	1
DAILDALENLSGDELKK	________________	LSGDELKKFKMKLLTV	R	D	A	K	K	F	2	0	1	3	0	0	2	1	0	1	4	2	0	0	0	1	0	0	0	0	0	0	17	1	1842.96	sp|Q9EPB4|ASC_MOUSE	sp|Q9EPB4|ASC_MOUSE	6	22	yes	yes	2;3	2.0459e-32	202.34	1.5	0.866	3		1	2	2
DAIQNPNDIQLQEK	KGAGPEIRDAIQNPND	NDIQLQEKAWNAVCPL	R	D	A	E	K	A	1	0	2	2	0	3	1	0	0	2	1	1	0	0	1	0	0	0	0	0	0	0	14	0	1624.81	sp|Q8BHZ0|FA49A_MOUSE	sp|Q8BHZ0|FA49A_MOUSE	64	77	yes	yes	2	0.00032994	88.706	2	0		1		1
DAISGVGTDEK	YCDAKEIKDAISGVGT	SGVGTDEKCLIEILAS	K	D	A	E	K	C	1	0	0	2	0	0	1	2	0	1	0	1	0	0	0	1	1	0	0	1	0	0	11	0	1090.51	tr|F8WIT2|F8WIT2_MOUSE;sp|P14824|ANXA6_MOUSE	tr|F8WIT2|F8WIT2_MOUSE	103	113	no	no	2	0.00060222	99.752	2.33	0.471		2	1	2	1
DAIVNCLDEDR	LMTLIEQRDAIVNCLD	VNCLDEDRQREEEEDK	R	D	A	D	R	Q	1	1	1	3	1	0	1	0	0	1	1	0	0	0	0	0	0	0	0	1	0	0	11	0	1318.58	sp|Q8BGT6|MILK1_MOUSE;sp|Q8BGT6-2|MILK1_MOUSE	sp|Q8BGT6|MILK1_MOUSE	803	813	yes	no	2	0.0015805	81.92	3	0			1		1
DAKEDDSGLDPYIQELR	________________	DPYIQELRLCGLEA__	K	D	A	L	R	L	1	1	0	4	0	1	2	1	0	1	2	1	0	0	1	1	0	0	1	0	0	0	17	1	1962.92	tr|E9Q8N3|E9Q8N3_MOUSE;tr|E9Q9B5|E9Q9B5_MOUSE;tr|E9PYC9|E9PYC9_MOUSE;tr|Q3TPL3|Q3TPL3_MOUSE;sp|P51163|HEM4_MOUSE	tr|E9Q8N3|E9Q8N3_MOUSE	8	24	yes	no	3	2.1708e-05	89.344	2.67	0.471		1	2	2	1
DAKISPPR	VCMVFYSRDAKISPPR	DAKISPPRSLRNLFGS	R	D	A	P	R	S	1	1	0	1	0	0	0	0	0	1	0	1	0	0	2	1	0	0	0	0	0	0	8	1	882.492	sp|Q60575-2|KIF1B_MOUSE;sp|Q60575|KIF1B_MOUSE;tr|F6XNB6|F6XNB6_MOUSE	sp|Q60575-2|KIF1B_MOUSE	1366	1373	yes	no	2	0.0032484	69.815	3	0			2	1	1
DAKLESLQQQLQAANDAR	LETVEKEKDAKLESLQ	LQAANDARDNAQTSVT	K	D	A	A	R	D	4	1	1	2	0	4	1	0	0	0	3	1	0	0	0	1	0	0	0	0	0	0	18	1	1998.01	tr|E9Q7G0|E9Q7G0_MOUSE	tr|E9Q7G0|E9Q7G0_MOUSE	608	625	yes	yes	2;3	0.0089307	66.636	1	0	2			1	1
DALCSIVCEER	ANLETGLKDALCSIVC	CSIVCEERNILMAEDP	K	D	A	E	R	N	1	1	0	1	2	0	2	0	0	1	1	0	0	0	0	1	0	0	0	1	0	0	11	0	1350.59	sp|A2ASS6|TITIN_MOUSE;sp|A2ASS6-2|TITIN_MOUSE	sp|A2ASS6|TITIN_MOUSE	4139	4149	yes	no	2	0.00039324	108.35	2.33	0.471		2	1	1	2
DALDDVIGDYNIICPALEFTK	EQSPEVYRDALDDVIG	CPALEFTKKFAELENN	R	D	A	T	K	K	2	0	1	4	1	0	1	1	0	3	2	1	0	1	1	0	1	0	1	1	0	0	21	0	2381.15	sp|Q03311|CHLE_MOUSE	sp|Q03311|CHLE_MOUSE	416	436	yes	yes	2	8.1024e-05	83.395	1	0	1			1
DALKTEFK	QICAKAVRDALKTEFK	DALKTEFKANAEKTSG	R	D	A	F	K	A	1	0	0	1	0	0	1	0	0	0	1	2	0	1	0	0	1	0	0	0	0	0	8	1	950.507	sp|P56382|ATP5E_MOUSE	sp|P56382|ATP5E_MOUSE	25	32	yes	yes	2	0.005966	87.149	3	0			1		1
DALLGSNPNKPSPPSSPSSR	ASPPTSQKDALLGSNP	PPSSPSSRGQKEVSTV	K	D	A	S	R	G	1	1	2	1	0	0	0	1	0	0	2	1	0	0	5	6	0	0	0	0	0	0	20	1	2007	sp|Q62234|MYOM1_MOUSE	sp|Q62234|MYOM1_MOUSE	852	871	yes	yes	2;3	4.3379e-36	206.77	2.43	0.495		4	3	3	4
DALNQATSQVESK	QQENSILRDALNQATS	ATSQVESKQNTELAKL	R	D	A	S	K	Q	2	0	1	1	0	2	1	0	0	0	1	1	0	0	0	2	1	0	0	1	0	0	13	0	1389.67	tr|A2AVJ7|A2AVJ7_MOUSE;sp|Q99PL5|RRBP1_MOUSE	tr|A2AVJ7|A2AVJ7_MOUSE	869	881	yes	no	2	1.1417e-06	134.61	2	0		1		1
DALPELQELEAGR	VGDLHPLRDALPELQE	LQELEAGRQRQQARRR	R	D	A	G	R	Q	2	1	0	1	0	1	3	1	0	0	3	0	0	0	1	0	0	0	0	0	0	0	13	0	1439.73	sp|P58468|F207A_MOUSE	sp|P58468|F207A_MOUSE	137	149	yes	yes	2	0.020991	48.608	2	0		2		1	1
DALPEYSTFDVNMKPVPQEACQEVPVNK	DDNLLYLRDALPEYST	CQEVPVNKLKVKMKPK	R	D	A	N	K	L	2	0	2	2	1	2	3	0	0	0	1	2	1	1	4	1	1	0	1	4	0	0	28	1	3204.51	sp|Q9D338|RM19_MOUSE	sp|Q9D338|RM19_MOUSE	192	219	yes	yes	3	3.9187e-08	81.97	1	0	1				1
DALRDEYDDLSDLNAVQMESVR	LATFCLDKDALRDEYD	AVQMESVREWEMQFKE	K	D	A	V	R	E	2	2	1	5	0	1	2	0	0	0	3	0	1	0	0	2	0	0	1	2	0	0	22	1	2553.17	sp|Q80UU9|PGRC2_MOUSE	sp|Q80UU9|PGRC2_MOUSE	157	178	yes	yes	2;3	9.511e-41	204.21	2.33	0.471		2	1	1	2
DALVQLIEDYGEGDIEER	AQGMIEFRDALVQLIE	GEGDIEERRCGDDDPL	R	D	A	E	R	R	1	1	0	3	0	1	4	2	0	2	2	0	0	0	0	0	0	0	1	1	0	0	18	0	2062.97	sp|Q8R4E6-2|PURG_MOUSE;sp|Q8R4E6|PURG_MOUSE	sp|Q8R4E6-2|PURG_MOUSE	237	254	yes	no	2;3	8.1742e-16	154.49	2	0		4		2	2
DAMQYASESK	CKKDSLYKDAMQYASE	MQYASESKDTELAEEL	K	D	A	S	K	D	2	0	0	1	0	1	1	0	0	0	0	1	1	0	0	2	0	0	1	0	0	0	10	0	1128.48	sp|Q68FD5|CLH1_MOUSE;tr|Q5SXR6|Q5SXR6_MOUSE;tr|F6Z1R4|F6Z1R4_MOUSE	sp|Q68FD5|CLH1_MOUSE	1536	1545	yes	no	2	0.00085587	99.568	3	0			1	1
DAMQYASESKDTELAEELLQWFLQEEK	CKKDSLYKDAMQYASE	QWFLQEEKRECFGACL	K	D	A	E	K	R	3	0	0	2	0	3	6	0	0	0	4	2	1	1	0	2	1	1	1	0	0	0	27	1	3230.5	sp|Q68FD5|CLH1_MOUSE;tr|Q5SXR6|Q5SXR6_MOUSE;tr|F6Z1R4|F6Z1R4_MOUSE	sp|Q68FD5|CLH1_MOUSE	1536	1562	yes	no	3;4	3.518e-40	193.81	1	0	5			3	2
DANLGVENLR	VIVDVIGKDANLGVEN	NLGVENLRGSGMIAGE	K	D	A	L	R	G	1	1	2	1	0	0	1	1	0	0	2	0	0	0	0	0	0	0	0	1	0	0	10	0	1099.56	tr|E9Q4Z2|E9Q4Z2_MOUSE	tr|E9Q4Z2|E9Q4Z2_MOUSE	1890	1899	yes	yes	2	0.0088237	70.552	2	0		2		1	1
DANNMPVTAR	GMLDPVEKDANNMPVT	NNMPVTARVVFIFGPD	K	D	A	A	R	V	2	1	2	1	0	0	0	0	0	0	0	0	1	0	1	0	1	0	0	1	0	0	10	0	1087.51	tr|D3Z0Y2|D3Z0Y2_MOUSE;tr|Q6GT24|Q6GT24_MOUSE	tr|D3Z0Y2|D3Z0Y2_MOUSE	99	108	yes	no	2	0.00014819	118.28	2.5	0.5		1	1	1	1
DAPDGPSVEAEPEYTFEGLR	TKALPNGRDAPDGPSV	EYTFEGLRQKVPAQQL	R	D	A	L	R	Q	2	1	0	2	0	0	4	2	0	0	1	0	0	1	3	1	1	0	1	1	0	0	20	0	2177.98	tr|E9Q3W4|E9Q3W4_MOUSE;sp|Q9QXS1-15|PLEC_MOUSE;tr|E9Q153|E9Q153_MOUSE;sp|Q9QXS1-10|PLEC_MOUSE;sp|Q9QXS1-9|PLEC_MOUSE;tr|E9QKX4|E9QKX4_MOUSE;sp|Q9QXS1-12|PLEC_MOUSE;sp|Q9QXS1-11|PLEC_MOUSE;tr|E9QLJ5|E9QLJ5_MOUSE;sp|Q9QXS1-13|PLEC_MOUSE;tr|E9QMZ5|E9QMZ5_MOUSE;tr|E9PY96|E9PY96_MOUSE;sp|Q9QXS1-5|PLEC_MOUSE;sp|Q9QXS1-3|PLEC_MOUSE;sp|Q9QXS1-16|PLEC_MOUSE;tr|E9QL05|E9QL05_MOUSE;sp|Q9QXS1-4|PLEC_MOUSE;tr…	tr|E9Q3W4|E9Q3W4_MOUSE	2470	2489	yes	no	2;3	1.1676e-05	90.442	2	0		3		3
DAPFFRESPVGR	RDRSPHKRDAPFFRES	FRESPVGRKDSPHSRS	R	D	A	G	R	K	1	2	0	1	0	0	1	1	0	0	0	0	0	2	2	1	0	0	0	1	0	0	12	1	1376.68	tr|G3UWD4|G3UWD4_MOUSE;tr|Q3UBL8|Q3UBL8_MOUSE;sp|Q8K2H1-2|PPHLN_MOUSE;tr|G3X959|G3X959_MOUSE;sp|Q8K2H1|PPHLN_MOUSE	tr|G3UWD4|G3UWD4_MOUSE	71	82	yes	no	2;3	0.0008997	86.214	2	0		3		1	2
DAPRPDHPPHDGHSPASR	GPGHEHFRDAPRPDHP	DGHSPASRERSSSLQG	R	D	A	S	R	E	2	2	0	3	0	0	0	1	3	0	0	0	0	0	5	2	0	0	0	0	0	0	18	1	1944.89	sp|Q8K4P0|WDR33_MOUSE	sp|Q8K4P0|WDR33_MOUSE	1191	1208	yes	yes	3	0.0027579	58.373	3	0			1		1
DAPTTLAESPSSPK	VPLTPSPKDAPTTLAE	AESPSSPKKAPKTAAP	K	D	A	P	K	K	2	0	0	1	0	0	1	0	0	0	1	1	0	0	3	3	2	0	0	0	0	0	14	0	1399.68	sp|P70670|NACAM_MOUSE	sp|P70670|NACAM_MOUSE	1481	1494	yes	yes	2	2.6449e-05	102.84	2.5	0.866	1		3	3	1
DAPTTLAESPSSPKK	VPLTPSPKDAPTTLAE	ESPSSPKKAPKTAAPP	K	D	A	K	K	A	2	0	0	1	0	0	1	0	0	0	1	2	0	0	3	3	2	0	0	0	0	0	15	1	1527.78	sp|P70670|NACAM_MOUSE	sp|P70670|NACAM_MOUSE	1481	1495	yes	yes	2	1.3674e-32	217.97	3	0			2	1	1
DAPTTLAESPSSPKKAPK	VPLTPSPKDAPTTLAE	SSPKKAPKTAAPPSER	K	D	A	P	K	T	3	0	0	1	0	0	1	0	0	0	1	3	0	0	4	3	2	0	0	0	0	0	18	2	1823.96	sp|P70670|NACAM_MOUSE	sp|P70670|NACAM_MOUSE	1481	1498	yes	yes	2	2.0659e-08	116.2	3	0			2	1	1
DAQEKLELAEK	DKYSEALKDAQEKLEL	EKLELAEKKATDAEAD	K	D	A	E	K	K	2	0	0	1	0	1	3	0	0	0	2	2	0	0	0	0	0	0	0	0	0	0	11	1	1272.66	sp|P58771-2|TPM1_MOUSE;tr|E9Q452|E9Q452_MOUSE;tr|E9Q454|E9Q454_MOUSE;tr|F8WID5|F8WID5_MOUSE;tr|E9Q450|E9Q450_MOUSE;tr|S4R2U0|S4R2U0_MOUSE;tr|Q8BSH3|Q8BSH3_MOUSE;sp|P58771|TPM1_MOUSE;tr|Q8BP43|Q8BP43_MOUSE;sp|P21107|TPM3_MOUSE;tr|Q8K0Z5|Q8K0Z5_MOUSE;tr|E9Q5J9|E9Q5J9_MOUSE	sp|P58771|TPM1_MOUSE	66	76	no	no	2	4.1916e-09	148.96	2.5	0.764	1	1	4	3	3
DAQEKLEQAEK	EKYSESVKDAQEKLEQ	EKLEQAEKKATDAEAD	K	D	A	E	K	K	2	0	0	1	0	2	3	0	0	0	1	2	0	0	0	0	0	0	0	0	0	0	11	1	1287.63	sp|P58774|TPM2_MOUSE;tr|A2AIM4|A2AIM4_MOUSE;CON__Q3SX28;tr|A2AIM5|A2AIM5_MOUSE;sp|P58774-2|TPM2_MOUSE	sp|P58774-2|TPM2_MOUSE	66	76	no	no	2	1.4447e-09	160.18	3	0			1	1
DAQGQPQSVPIEGDENEVTVPGLESNR	DSFVILYKDAQGQPQS	VPGLESNRKYKMNLYG	K	D	A	N	R	K	1	1	2	2	0	3	4	3	0	1	1	0	0	0	3	2	1	0	0	3	0	0	27	0	2864.34	tr|E9Q2T3|E9Q2T3_MOUSE;tr|O35452|O35452_MOUSE	tr|E9Q2T3|E9Q2T3_MOUSE	1155	1181	yes	no	3	1.061e-05	72.566	2	0		1			1
DAQGQPQSVPIEGDENEVTVPGLESNRK	DSFVILYKDAQGQPQS	PGLESNRKYKMNLYGL	K	D	A	R	K	Y	1	1	2	2	0	3	4	3	0	1	1	1	0	0	3	2	1	0	0	3	0	0	28	1	2992.44	tr|E9Q2T3|E9Q2T3_MOUSE;tr|O35452|O35452_MOUSE	tr|E9Q2T3|E9Q2T3_MOUSE	1155	1182	yes	no	3	3.9532e-08	78.978	2	0		1			1
DAQMVHSNALNEDTQDELGDPR	RYGLDGRKDAQMVHSN	QDELGDPRLEKLWHKA	K	D	A	P	R	L	2	1	2	4	0	2	2	1	1	0	2	0	1	0	1	1	1	0	0	1	0	0	22	0	2454.07	sp|P55302|AMRP_MOUSE	sp|P55302|AMRP_MOUSE	132	153	yes	yes	2;3	9.4828e-51	225.5	2.5	0.5		2	2	2	2
DAQPQLEEADDDLDSK	________________	ADDDLDSKLNYKPPPQ	K	D	A	S	K	L	2	0	0	5	0	2	2	0	0	0	2	1	0	0	1	1	0	0	0	0	0	0	16	0	1787.77	tr|D3YWL7|D3YWL7_MOUSE;sp|Q61599|GDIR2_MOUSE	tr|D3YWL7|D3YWL7_MOUSE	5	20	yes	no	2	4.5122e-08	125.61	2	0.707	1	2	1	1	3
DAQPQLEEADDDLDSKLNYKPPPQK	________________	NYKPPPQKSLKELQEM	K	D	A	Q	K	S	2	0	1	5	0	3	2	0	0	0	3	3	0	0	4	1	0	0	1	0	0	0	25	2	2853.37	tr|D3YWL7|D3YWL7_MOUSE;sp|Q61599|GDIR2_MOUSE	tr|D3YWL7|D3YWL7_MOUSE	5	29	yes	no	3;4	5.8314e-13	124.19	2	0		2			2
DAQQDLQDQDYR	FSQGKMSRDAQQDLQD	DLQDQDYRTGPSEEKP	R	D	A	Y	R	T	1	1	0	4	0	4	0	0	0	0	1	0	0	0	0	0	0	0	1	0	0	0	12	0	1493.64	tr|Q3ULB0|Q3ULB0_MOUSE;tr|S4R1W5|S4R1W5_MOUSE	tr|Q3ULB0|Q3ULB0_MOUSE	303	314	yes	no	2	1.4123e-09	154.28	3	0			1	1
DAQQVEPEGQEKPSPAVVR	SLKNRKVKDAQQVEPE	KPSPAVVRSTDPETAK	K	D	A	V	R	S	2	1	0	1	0	3	3	1	0	0	0	1	0	0	3	1	0	0	0	3	0	0	19	1	2063.03	tr|S4R294|S4R294_MOUSE;tr|S4R2J9|S4R2J9_MOUSE;sp|Q3TLH4-5|PRC2C_MOUSE;sp|Q3TLH4|PRC2C_MOUSE;tr|S4R2L9|S4R2L9_MOUSE;tr|S4R209|S4R209_MOUSE	tr|S4R294|S4R294_MOUSE	2082	2100	yes	no	3	0.00049592	69.361	2	0		1		1
DASALLDPMECTDMAEEQR	SVLNSEERDASALLDP	TDMAEEQRVHSPPASL	R	D	A	Q	R	V	3	1	0	3	1	1	3	0	0	0	2	0	2	0	1	1	1	0	0	0	0	0	19	0	2180.9	sp|Q8R3C0|MCMBP_MOUSE;tr|H9KV04|H9KV04_MOUSE	sp|Q8R3C0|MCMBP_MOUSE	277	295	yes	no	3	3.6331e-05	79.88	2	0		1			1
DASDDLDDLNFFNQK	DEEDSRKKDASDDLDD	DLNFFNQKKKKKKTKK	K	D	A	Q	K	K	1	0	2	5	0	1	0	0	0	0	2	1	0	2	0	1	0	0	0	0	0	0	15	0	1755.76	sp|Q99L45|IF2B_MOUSE;tr|E0CXJ3|E0CXJ3_MOUSE	sp|Q99L45|IF2B_MOUSE	65	79	yes	no	2;3	1.3298e-120	283.21	2.11	0.567	1	6	2	6	3
DASDMVQFINSILDGTVPAQGGDSIFQR	FLLDRHIKDASDMVQF	GGDSIFQRLKRIVFDA	K	D	A	Q	R	L	2	1	1	4	0	3	0	3	0	3	1	0	1	2	1	3	1	0	0	2	0	0	28	0	2980.42	sp|Q8BXZ1|TMX3_MOUSE	sp|Q8BXZ1|TMX3_MOUSE	331	358	yes	yes	3;4	2.7562e-08	82.639	1	0	4			2	2
DASLTNQDALPFYTEGETK	FPSQMTSKDASLTNQD	FYTEGETKTVNLCSIL	K	D	A	T	K	T	2	0	1	2	0	1	2	1	0	0	2	1	0	1	1	1	3	0	1	0	0	0	19	0	2098.97	tr|E9QA63|E9QA63_MOUSE;tr|B1ARU4|B1ARU4_MOUSE;sp|Q9QXZ0|MACF1_MOUSE;tr|E9PVY8|E9PVY8_MOUSE;tr|B1ARU1|B1ARU1_MOUSE	tr|E9QA63|E9QA63_MOUSE	3025	3043	no	no	2;3	0.0019918	79.695	2	0		2		1	1
DASPDDQGSYAVIAGSSK	KRHTLTVRDASPDDQG	AVIAGSSKVKFDLKVT	R	D	A	S	K	V	3	0	0	3	0	1	0	2	0	1	0	1	0	0	1	4	0	0	1	1	0	0	18	0	1766.8	tr|E9Q9T8|E9Q9T8_MOUSE;tr|Q3UIK0|Q3UIK0_MOUSE;sp|O70468|MYPC3_MOUSE	tr|E9Q9T8|E9Q9T8_MOUSE	78	95	yes	no	2;3	4.1843e-13	141.19	2.33	0.85	3	2	7	6	6
DASPPPAFKPEPPK	AASRDQLRDASPPPAF	AFKPEPPKARSQNRED	R	D	A	P	K	A	2	0	0	1	0	0	1	0	0	0	0	2	0	1	6	1	0	0	0	0	0	0	14	1	1476.76	sp|Q9Z0U1|ZO2_MOUSE	sp|Q9Z0U1|ZO2_MOUSE	966	979	yes	yes	3	0.031071	41.513	3	0			1		1
DASPSSSSAVASSK	IQSVKTSRDASPSSSS	SSAVASSKALDKPSRL	R	D	A	S	K	A	3	0	0	1	0	0	0	0	0	0	0	1	0	0	1	7	0	0	0	1	0	0	14	0	1279.59	tr|G3UWD4|G3UWD4_MOUSE;tr|Q3UBL8|Q3UBL8_MOUSE;sp|Q8K2H1-2|PPHLN_MOUSE;tr|G3X959|G3X959_MOUSE;sp|Q8K2H1|PPHLN_MOUSE	tr|G3UWD4|G3UWD4_MOUSE	129	142	yes	no	2	0.00051572	83.404	2	0		1			1
DASSYLMMEHVSGALSDLSFGEAPAAPQPSMSSEER	LQHHGLVKDASSYLMM	PSMSSEERKERWEQGQ	K	D	A	E	R	K	5	1	0	2	0	1	4	2	1	0	3	0	3	1	3	8	0	0	1	1	0	0	36	0	3783.67	sp|Q9R062|GLYG_MOUSE;tr|K3W4S6|K3W4S6_MOUSE	sp|Q9R062|GLYG_MOUSE	269	304	yes	no	3	2.2703e-51	186.1	1	0	2			1	1
DATIPVESDTDDEGAPR	RKHVNIYRDATIPVES	TDDEGAPRISLAEMLE	R	D	A	P	R	I	2	1	0	4	0	0	2	1	0	1	0	0	0	0	2	1	2	0	0	1	0	0	17	0	1786.79	sp|Q99L48|NMD3_MOUSE	sp|Q99L48|NMD3_MOUSE	461	477	yes	yes	2	4.7788e-08	104.2	3	0			1	1
DATLLIHEATLEDGLEEEAVEK	EALVQMGKDATLLIHE	LEEEAVEKTHSTTSQA	K	D	A	E	K	T	3	0	0	2	0	0	6	1	1	1	4	1	0	0	0	0	2	0	0	1	0	0	22	0	2424.19	tr|B1ATP7|B1ATP7_MOUSE;sp|Q80Y81-2|RNZ2_MOUSE;sp|Q80Y81|RNZ2_MOUSE	tr|B1ATP7|B1ATP7_MOUSE	674	695	yes	no	3	8.9661e-27	174.04	2	0		1		1
DATNVGDEGGFAPNILENK	VIKEKYGKDATNVGDE	APNILENKEALELLKT	K	D	A	N	K	E	2	0	3	2	0	0	2	3	0	1	1	1	0	1	1	0	1	0	0	1	0	0	19	0	1959.92	sp|P17182|ENOA_MOUSE;tr|Q6PHC1|Q6PHC1_MOUSE;tr|B0QZL1|B0QZL1_MOUSE	sp|P17182|ENOA_MOUSE	203	221	yes	no	2;3	6.084e-84	281.96	2	0.707	3	6	3	5	7
DATNVGDEGGFAPNILENKEALELLK	VIKEKYGKDATNVGDE	KEALELLKTAIAKAGY	K	D	A	L	K	T	3	0	3	2	0	0	4	3	0	1	4	2	0	1	1	0	1	0	0	1	0	0	26	1	2756.39	sp|P17182|ENOA_MOUSE;tr|Q6PHC1|Q6PHC1_MOUSE	sp|P17182|ENOA_MOUSE	203	228	yes	no	3	2.9854e-19	145.54	1	0	1			1
DATNVGDEGGFAPNILENNEALELLK	VIKAKYGKDATNVGDE	NEALELLKTAIQAAGY	K	D	A	L	K	T	3	0	4	2	0	0	4	3	0	1	4	1	0	1	1	0	1	0	0	1	0	0	26	0	2742.33	sp|P21550|ENOB_MOUSE;tr|J3QPZ9|J3QPZ9_MOUSE	sp|P21550|ENOB_MOUSE	203	228	yes	no	3;4	8.7412e-40	188.39	1	0	4			2	2
DATNVGDEGGFAPNILENSEALELVK	VIKDKYGKDATNVGDE	SEALELVKEAIDKAGY	K	D	A	V	K	E	3	0	3	2	0	0	4	3	0	1	3	1	0	1	1	1	1	0	0	2	0	0	26	0	2701.31	sp|P17183|ENOG_MOUSE	sp|P17183|ENOG_MOUSE	203	228	yes	yes	2;3	2.2391e-39	192.3	2	1	1		1	1	1
DATSLLAAGEGGLLDEVEPLRPDELER	RTSSEDLRDATSLLAA	LRPDELERLSGWEEEE	R	D	A	E	R	L	3	2	0	3	0	0	5	3	0	0	6	0	0	0	2	1	1	0	0	1	0	0	27	1	2864.44	sp|Q8CI08|SLAI2_MOUSE;sp|Q8CI08-2|SLAI2_MOUSE	sp|Q8CI08|SLAI2_MOUSE	93	119	yes	no	4	0.023444	30.355	1	0	1				1
DATSNEQQELFCQK	LHPLPQLKDATSNEQQ	QQELFCQKLQQCCVLF	K	D	A	Q	K	L	1	0	1	1	1	3	2	0	0	0	1	1	0	1	0	1	1	0	0	0	0	0	14	0	1696.74	sp|Q6PD03|2A5A_MOUSE	sp|Q6PD03|2A5A_MOUSE	61	74	yes	yes	2	2.3395e-07	141.54	3	0			2	1	1
DAVFIPAGWDNDKK	IPAVVVEKDAVFIPAG	AGWDNDKKIGILHENF	K	D	A	K	K	I	2	0	1	3	0	0	0	1	0	1	0	2	0	1	1	0	0	1	0	1	0	0	14	1	1574.77	sp|Q8R1Q8|DC1L1_MOUSE	sp|Q8R1Q8|DC1L1_MOUSE	319	332	yes	yes	2;3	0.00011184	86.944	1.67	0.943	2		1	2	1
DAVFIPAGWDNEK	IPALVVEKDAVFIPAG	PAGWDNEKKIAILHEN	K	D	A	E	K	K	2	0	1	2	0	0	1	1	0	1	0	1	0	1	1	0	0	1	0	1	0	0	13	0	1460.69	sp|Q6PDL0|DC1L2_MOUSE	sp|Q6PDL0|DC1L2_MOUSE	306	318	yes	yes	2	0.0077734	64.104	3	0			1		1
DAVIQDLER	DEEIQGTKDAVIQDLE	AVIQDLERKLRFKEDL	K	D	A	E	R	K	1	1	0	2	0	1	1	0	0	1	1	0	0	0	0	0	0	0	0	1	0	0	9	0	1057.54	sp|Q9ET54|PALLD_MOUSE;sp|Q9ET54-2|PALLD_MOUSE;sp|Q9ET54-6|PALLD_MOUSE;sp|Q9ET54-5|PALLD_MOUSE;sp|Q9ET54-4|PALLD_MOUSE;sp|Q9ET54-3|PALLD_MOUSE	sp|Q9ET54|PALLD_MOUSE	910	918	yes	no	2	0.013977	66.056	3	0			1		1
DAVLELNASNDR	ALLGPALKDAVLELNA	ELNASNDRGIDVVRNK	K	D	A	D	R	G	2	1	2	2	0	0	1	0	0	0	2	0	0	0	0	1	0	0	0	1	0	0	12	0	1315.64	sp|Q9WUK4|RFC2_MOUSE	sp|Q9WUK4|RFC2_MOUSE	95	106	yes	yes	2	3.7238e-07	123.95	2.25	0.829	1	1	2	3	1
DAVLNAWAEDVDLR	GIFPVLCKDAVLNAWA	WAEDVDLRVNLAMDVG	K	D	A	L	R	V	3	1	1	3	0	0	1	0	0	0	2	0	0	0	0	0	0	1	0	2	0	0	14	0	1585.77	sp|P52480-2|KPYM_MOUSE;sp|P52480|KPYM_MOUSE	sp|P52480-2|KPYM_MOUSE	476	489	yes	no	2;3	4.1135e-10	148.52	2.85	0.533	1		12	6	7
DAVNDDDFEPYLSSQTNQK	QNGSIHQKDAVNDDDF	LSSQTNQKYRRAKQLF	K	D	A	Q	K	Y	1	0	2	4	0	2	1	0	0	0	1	1	0	1	1	2	1	0	1	1	0	0	19	0	2184.94	sp|Q8BYK6-3|YTHD3_MOUSE	sp|Q8BYK6-3|YTHD3_MOUSE	28	46	yes	yes	2	2.8891e-05	91.926	2	0		1		1
DAVQAPLNVSLNEEGK	DKVVTSMKDAVQAPLN	VSLNEEGKSQEQILEI	K	D	A	G	K	S	2	0	2	1	0	1	2	1	0	0	2	1	0	0	1	1	0	0	0	2	0	0	16	0	1682.85	tr|Q7M739|Q7M739_MOUSE;sp|F6ZDS4|TPR_MOUSE	tr|Q7M739|Q7M739_MOUSE	1176	1191	yes	no	2	1.2459e-05	95.197	2	0		1			1
DAVSGMGVIVHVIEKDK	AMLNAVDRDAVSGMGV	VHVIEKDKITTRMLKA	R	D	A	D	K	I	1	0	0	2	0	0	1	2	1	2	0	2	1	0	0	1	0	0	0	4	0	0	17	1	1795.95	tr|D3YVS3|D3YVS3_MOUSE;sp|Q9R1P1|PSB3_MOUSE	tr|D3YVS3|D3YVS3_MOUSE	178	194	yes	no	3	0.0070125	48.907	1	0	1			1
DAVSNTTNQLESK	KQENGILRDAVSNTTN	TTNQLESKQSAELNKL	R	D	A	S	K	Q	1	0	2	1	0	1	1	0	0	0	1	1	0	0	0	2	2	0	0	1	0	0	13	0	1405.67	sp|Q61595-2|KTN1_MOUSE;sp|Q61595-12|KTN1_MOUSE;sp|Q61595-16|KTN1_MOUSE;sp|Q61595-3|KTN1_MOUSE;sp|Q61595-14|KTN1_MOUSE;sp|Q61595-6|KTN1_MOUSE;sp|Q61595-4|KTN1_MOUSE;sp|Q61595-9|KTN1_MOUSE;sp|Q61595-8|KTN1_MOUSE;sp|Q61595-13|KTN1_MOUSE;sp|Q61595-5|KTN1_MOUSE;sp|Q61595-15|KTN1_MOUSE;sp|Q61595-10|KTN1_MOUSE;sp|Q61595-7|KTN1_MOUSE;sp|Q61595-11|KTN1_MOUSE;tr|F8VQC7|F8VQC7_MOUSE;sp|Q61595|KTN1_MOUSE	sp|Q61595-2|KTN1_MOUSE	434	446	yes	no	2	8.7438e-07	137.84	2.67	0.471		1	2	2	1
DAVTLTWCEPDDDGGSPITGYWVER	LEPSDITKDAVTLTWC	ITGYWVERLDPDTDKW	K	D	A	E	R	L	1	1	0	4	1	0	2	3	0	1	1	0	0	0	2	1	3	2	1	2	0	0	25	0	2838.24	sp|A2ASS6|TITIN_MOUSE;tr|E9Q8N1|E9Q8N1_MOUSE;tr|E9Q8K5|E9Q8K5_MOUSE;sp|A2ASS6-2|TITIN_MOUSE	sp|A2ASS6|TITIN_MOUSE	15686	15710	yes	no	3	2.6329e-06	77.689	3	0			1		1
DAVTYTEHAK	VFLENVIRDAVTYTEH	VTYTEHAKRKTVTAMD	R	D	A	A	K	R	2	0	0	1	0	0	1	0	1	0	0	1	0	0	0	0	2	0	1	1	0	0	10	0	1133.54	sp|P62806|H4_MOUSE	sp|P62806|H4_MOUSE	69	78	yes	yes	2;3	8.4975e-05	123.75	2.6	0.8	1		4	3	2
DAYERDLESDIIGDTSGHFQK	HQLVAAYKDAYERDLE	DTSGHFQKMLVVLLQG	K	D	A	Q	K	M	1	1	0	4	0	1	2	2	1	2	1	1	0	1	0	2	1	0	1	0	0	0	21	1	2395.09	tr|F8WIT2|F8WIT2_MOUSE;sp|P14824|ANXA6_MOUSE	tr|F8WIT2|F8WIT2_MOUSE	136	156	no	no	3;4	9.1127e-18	146.13	2.67	0.471		1	2	2	1
DAYRPTTDADKIEDEVTR	VAALHPNKDAYRPTTD	KIEDEVTRQVAQCKCA	K	D	A	T	R	Q	2	2	0	4	0	0	2	0	0	1	0	1	0	0	1	0	3	0	1	1	0	0	18	2	2093.99	tr|E9QA63|E9QA63_MOUSE;tr|B1ARU4|B1ARU4_MOUSE;sp|Q9QXZ0|MACF1_MOUSE;tr|E9PVY8|E9PVY8_MOUSE;sp|Q9QXZ0-3|MACF1_MOUSE;sp|Q9QXZ0-2|MACF1_MOUSE;tr|E9QNP1|E9QNP1_MOUSE;sp|Q9QXZ0-4|MACF1_MOUSE;tr|F6Q750|F6Q750_MOUSE;tr|F6YKN8|F6YKN8_MOUSE;tr|F6RL59|F6RL59_MOUSE;tr|Q9CYG3|Q9CYG3_MOUSE;tr|F6RCJ3|F6RCJ3_MOUSE;tr|B1ARU1|B1ARU1_MOUSE	tr|E9QA63|E9QA63_MOUSE	7068	7085	no	no	3	1.9903e-13	141.31	3	0			1	1
DAYTHPQFVTDVMKPLQIENIIDQEVQTLSGGELQR	QLLHEKIRDAYTHPQF	LSGGELQRVALALCLG	R	D	A	Q	R	V	1	1	1	3	0	5	3	2	1	3	3	1	1	1	2	1	3	0	1	3	0	0	36	1	4112.05	sp|P61222|ABCE1_MOUSE	sp|P61222|ABCE1_MOUSE	434	469	yes	yes	4	1.2919e-10	82.241	1	0	2			1	1
DCDFLEDGEER	STQERQPKDCDFLEDG	FLEDGEERNCTGKFFR	K	D	C	E	R	N	0	1	0	3	1	0	3	1	0	0	1	0	0	1	0	0	0	0	0	0	0	0	11	0	1383.52	tr|O08692|O08692_MOUSE	tr|O08692|O08692_MOUSE	86	96	yes	yes	2	0.0018581	77.674	1.5	0.5	1	1		1	1
DCDLQEDACYNCGR	GESGHLAKDCDLQEDA	DACYNCGRGGHIAKDC	K	D	C	G	R	G	1	1	1	3	3	1	1	1	0	0	1	0	0	0	0	0	0	0	1	0	0	0	14	0	1774.63	tr|D3YYF6|D3YYF6_MOUSE;sp|P53996-2|CNBP_MOUSE;sp|P53996-3|CNBP_MOUSE	tr|D3YYF6|D3YYF6_MOUSE	66	79	yes	no	2;3	1.2228e-21	188.09	2.75	0.433		1	3	3	1
DCDLQEDEACYNCGR	GESGHLAKDCDLQEDE	EACYNCGRGGHIAKDC	K	D	C	G	R	G	1	1	1	3	3	1	2	1	0	0	1	0	0	0	0	0	0	0	1	0	0	0	15	0	1903.68	sp|P53996|CNBP_MOUSE	sp|P53996|CNBP_MOUSE	66	80	yes	yes	2	5.2986e-32	216.15	2.25	0.829	1	1	2	2	2
DCDPGYHPGPEGTCDDIDECR	PGSYRCVRDCDPGYHP	CDDIDECREYGSAICG	R	D	C	C	R	E	0	1	0	5	3	0	2	3	1	1	0	0	0	0	3	0	1	0	1	0	0	0	21	0	2463.9	tr|D3Z598|D3Z598_MOUSE;sp|Q8K4G1-2|LTBP4_MOUSE;tr|E9QPS5|E9QPS5_MOUSE;sp|Q8K4G1-3|LTBP4_MOUSE;sp|Q8K4G1|LTBP4_MOUSE;tr|E9Q6B8|E9Q6B8_MOUSE	tr|D3Z598|D3Z598_MOUSE	966	986	yes	no	2	3.7421e-30	164.94	3	0			1		1
DCDPNTGEIDEEGYEDEYVLEDLEVTVADHIQK	CVMKFTVKDCDPNTGE	TVADHIQKVMKVNFEA	K	D	C	Q	K	V	1	0	1	6	1	1	7	2	1	2	2	1	0	0	1	0	2	0	2	3	0	0	33	0	3838.65	sp|Q9QZE5|COPG1_MOUSE	sp|Q9QZE5|COPG1_MOUSE	734	766	yes	yes	3;4	5.2904e-63	201.63	1.92	0.474	2	10	1	11	2
DCDPNTGVPDEDGYDDEYVLEDLEVTVSDHIQK	CTMKFTVRDCDPNTGV	TVSDHIQKILKPNFAA	R	D	C	Q	K	I	0	0	1	8	1	1	4	2	1	1	2	1	0	0	2	1	2	0	2	4	0	0	33	0	3780.61	sp|Q9QXK3-4|COPG2_MOUSE;sp|Q9QXK3|COPG2_MOUSE	sp|Q9QXK3-4|COPG2_MOUSE	731	763	yes	no	3;4	2.4907e-19	114.9	2	0		4		2	2
DCEDPNPLIR	MAVNSFVKDCEDPNPL	EDPNPLIRALAVRTMG	K	D	C	I	R	A	0	1	1	2	1	0	1	0	0	1	1	0	0	0	2	0	0	0	0	0	0	0	10	0	1227.56	sp|Q9DBG3|AP2B1_MOUSE;tr|H3BIY9|H3BIY9_MOUSE;sp|Q9DBG3-2|AP2B1_MOUSE;tr|H3BJ06|H3BJ06_MOUSE;tr|Q5SVG5|Q5SVG5_MOUSE;tr|Q5SVG4|Q5SVG4_MOUSE;sp|O35643|AP1B1_MOUSE	tr|Q5SVG5|Q5SVG5_MOUSE	94	103	no	no	2	0.0027006	79.489	3	0			1	1
DCEECIQLEPTFIK	LEFQLALKDCEECIQL	QLEPTFIKGYTRKAAA	K	D	C	I	K	G	0	0	0	1	2	1	3	0	0	2	1	1	0	1	1	0	1	0	0	0	0	0	14	0	1780.8	sp|Q60864|STIP1_MOUSE	sp|Q60864|STIP1_MOUSE	416	429	yes	yes	2	2.579e-06	128.73	2	0		1		1
DCEQAENWMAAR	LELQLFHRDCEQAENW	AENWMAAREAFLNTED	R	D	C	A	R	E	3	1	1	1	1	1	2	0	0	0	0	0	1	0	0	0	0	1	0	0	0	0	12	0	1479.59	tr|E9Q447|E9Q447_MOUSE;sp|P16546-2|SPTN1_MOUSE;tr|A3KGU5|A3KGU5_MOUSE;sp|P16546|SPTN1_MOUSE;tr|A3KGU7|A3KGU7_MOUSE	tr|E9Q447|E9Q447_MOUSE	1433	1444	yes	no	2	7.294e-10	159.99	2	0		2		1	1
DCGDEVAQWFTNYLK	FGLDIKGRDCGDEVAQ	QWFTNYLKTQAYRLVQ	R	D	C	L	K	T	1	0	1	2	1	1	1	1	0	0	1	1	0	1	0	0	1	1	1	1	0	0	15	0	1844.8	tr|F7DFG6|F7DFG6_MOUSE;tr|E0CZH6|E0CZH6_MOUSE;tr|F6UB20|F6UB20_MOUSE;sp|Q922Q1|MOSC2_MOUSE	tr|F7DFG6|F7DFG6_MOUSE	77	91	yes	no	2	5.8769e-17	177.88	1	0	2			1	1
DCGFPDEGEYVVTAGQDK	YKHSLIIKDCGFPDEG	VVTAGQDKSVAELLII	K	D	C	D	K	S	1	0	0	3	1	1	2	3	0	0	0	1	0	1	1	0	1	0	1	2	0	0	18	0	1985.83	sp|A2ASS6|TITIN_MOUSE;tr|E9Q8N1|E9Q8N1_MOUSE;tr|E9Q8K5|E9Q8K5_MOUSE;sp|A2ASS6-2|TITIN_MOUSE	sp|A2ASS6|TITIN_MOUSE	14583	14600	yes	no	2;3	8.2423e-07	101.53	2.38	0.696	1	3	4	5	3
DCGGVLVELEQA	PVIFLHPKDCGGVLVE	VLVELEQA________	K	D	C	Q	A	-	1	0	0	1	1	1	2	2	0	0	2	0	0	0	0	0	0	0	0	2	0	0	12	0	1288.6	sp|Q9D1I5|MCEE_MOUSE	sp|Q9D1I5|MCEE_MOUSE	167	178	yes	yes	2	0.0078824	52.247	2.67	0.471		1	2	2	1
DCGTCDPGYYNLQSGQGCER	CLPHVSGRDCGTCDPG	QSGQGCERCDCHALGS	R	D	C	E	R	C	0	1	1	2	3	2	1	4	0	0	1	0	0	0	1	1	1	0	2	0	0	0	20	0	2335.89	tr|F8VQJ3|F8VQJ3_MOUSE;sp|P02468|LAMC1_MOUSE	tr|F8VQJ3|F8VQJ3_MOUSE	913	932	yes	no	2;3	2.3138e-46	231.21	2.75	0.433		1	3	2	2
DCLCQLCAQPMSSSPK	DRVTFNGRDCLCQLCA	QPMSSSPKEASCSSNC	R	D	C	P	K	E	1	0	0	1	3	2	0	0	0	0	2	1	1	0	2	3	0	0	0	0	0	0	16	0	1880.79	tr|E9Q9C7|E9Q9C7_MOUSE;sp|Q8K4G5-4|ABLM1_MOUSE;tr|E9Q9C4|E9Q9C4_MOUSE;sp|Q8K4G5-2|ABLM1_MOUSE;tr|E9Q9C0|E9Q9C0_MOUSE;tr|E9Q9C1|E9Q9C1_MOUSE;tr|E9Q9C2|E9Q9C2_MOUSE;tr|E9QK41|E9QK41_MOUSE;sp|Q8K4G5|ABLM1_MOUSE;sp|Q8K4G5-5|ABLM1_MOUSE;tr|F6YHE5|F6YHE5_MOUSE	tr|E9Q9C7|E9Q9C7_MOUSE	127	142	yes	no	2	6.1691e-06	103.31	2.25	0.433		3	1	2	2
DCLTPMGMTSENVAER	LLESEKARDCLTPMGM	TSENVAERFGISRQKQ	R	D	C	E	R	F	1	1	1	1	1	0	2	1	0	0	1	0	2	0	1	1	2	0	0	1	0	0	16	0	1809.77	tr|H3BKL5|H3BKL5_MOUSE;sp|Q921H8|THIKA_MOUSE;tr|H3BKA1|H3BKA1_MOUSE;tr|H3BJG8|H3BJG8_MOUSE	tr|H3BKL5|H3BKL5_MOUSE	176	191	yes	no	2	0.00038041	78.078	2.5	0.5		1	1	1	1
DCLTPVMAVSMLTLQEVPIVIMANPDLEGSLDSK	QKALVPGRDCLTPVMA	LEGSLDSKIGIPSTSS	R	D	C	S	K	I	2	0	1	3	1	1	2	1	0	2	5	1	3	0	3	3	2	0	0	4	0	0	34	0	3685.83	sp|Q8VDC0|SYLM_MOUSE	sp|Q8VDC0|SYLM_MOUSE	339	372	yes	yes	3;4	0.013923	30.609	1	0	2			1	1
DCLYEVFDDLESK	NVRSTFFKDCLYEVFD	VFDDLESKMEDSGKQL	K	D	C	S	K	M	0	0	0	3	1	0	2	0	0	0	2	1	0	1	0	1	0	0	1	1	0	0	13	0	1631.7	tr|D3Z1L4|D3Z1L4_MOUSE;sp|Q8C569|F118B_MOUSE	tr|D3Z1L4|D3Z1L4_MOUSE	125	137	yes	no	2	1.1359e-06	134.68	2	0		1		1
DCMEEISLFTENK	EMIEKLQKDCMEEISL	ISLFTENKLQLKQMGD	K	D	C	N	K	L	0	0	1	1	1	0	3	0	0	1	1	1	1	1	0	1	1	0	0	0	0	0	13	0	1614.69	tr|E9QP46|E9QP46_MOUSE;sp|Q6ZWQ0|SYNE2_MOUSE;tr|D3YVK9|D3YVK9_MOUSE;sp|Q6ZWQ0-3|SYNE2_MOUSE;tr|Q6DFZ2|Q6DFZ2_MOUSE;tr|F6W8R9|F6W8R9_MOUSE	tr|E9QP46|E9QP46_MOUSE	5946	5958	no	no	2	0.0025763	74.475	2	0		1			1
DCNKPSPEDNIQDR	LQAFFQVRDCNKPSPE	PEDNIQDRHVRHYYIA	R	D	C	D	R	H	0	1	2	3	1	1	1	0	0	1	0	1	0	0	2	1	0	0	0	0	0	0	14	1	1686.73	tr|G3X9T8|G3X9T8_MOUSE;sp|Q61147|CERU_MOUSE;tr|G3X8Q5|G3X8Q5_MOUSE;tr|E9PZD8|E9PZD8_MOUSE	tr|G3X9T8|G3X9T8_MOUSE	355	368	yes	no	2	0.011184	58.712	3	0			1	1
DCPLNTEAASNK	NEAQFQIRDCPLNTEA	NTEAASNKLQSSNIFT	R	D	C	N	K	L	2	0	2	1	1	0	1	0	0	0	1	1	0	0	1	1	1	0	0	0	0	0	12	0	1318.58	tr|Q5SVG5|Q5SVG5_MOUSE;tr|Q5SVG4|Q5SVG4_MOUSE;sp|O35643|AP1B1_MOUSE	tr|Q5SVG5|Q5SVG5_MOUSE	835	846	yes	no	2	0.0060826	70.563	3	0			1	1
DCRLEDECEYACGVEDR	SIHRLIIKDCRLEDEC	YACGVEDRKSRARLFV	K	D	C	D	R	K	1	2	0	3	3	0	4	1	0	0	1	0	0	0	0	0	0	0	1	1	0	0	17	1	2174.83	sp|A2ASS6|TITIN_MOUSE;tr|E9Q8N1|E9Q8N1_MOUSE;tr|E9Q8K5|E9Q8K5_MOUSE;sp|A2ASS6-2|TITIN_MOUSE	sp|A2ASS6|TITIN_MOUSE	14672	14688	yes	no	2;3	1.6908e-42	228.01	2.6	0.8	1		4	3	2
DCSIYGEDTVTDEEGK	AVEAVGQKDCSIYGED	TVTDEEGKFRLRGLLP	K	D	C	G	K	F	0	0	0	3	1	0	3	2	0	1	0	1	0	0	0	1	2	0	1	1	0	0	16	0	1816.73	sp|Q6GQT9|NOMO1_MOUSE	sp|Q6GQT9|NOMO1_MOUSE	979	994	yes	yes	2	5.369e-06	105.39	2	0		2		1	1
DCSIYGEDTVTDEEGKFR	AVEAVGQKDCSIYGED	TDEEGKFRLRGLLPGC	K	D	C	F	R	L	0	1	0	3	1	0	3	2	0	1	0	1	0	1	0	1	2	0	1	1	0	0	18	1	2119.9	sp|Q6GQT9|NOMO1_MOUSE	sp|Q6GQT9|NOMO1_MOUSE	979	996	yes	yes	2;3	2.5713e-16	155.1	3	0			2	2
DCVGPEVENACANPAAGTVILLENLR	GKDVLFLKDCVGPEVE	VILLENLRFHVEEEGK	K	D	C	L	R	F	4	1	3	1	2	0	3	2	0	1	3	0	0	0	2	0	1	0	0	3	0	0	26	0	2781.34	sp|P09411|PGK1_MOUSE;tr|S4R2M7|S4R2M7_MOUSE	sp|P09411|PGK1_MOUSE	98	123	yes	no	2;3;4	9.4e-95	277.59	1	0	9			4	5
DDAMLLK	VGEVIVTKDDAMLLKG	KDDAMLLKGKGDKAHI	K	D	D	L	K	G	1	0	0	2	0	0	0	0	0	0	2	1	1	0	0	0	0	0	0	0	0	0	7	0	804.405	sp|P63038|CH60_MOUSE;sp|P63038-2|CH60_MOUSE	sp|P63038|CH60_MOUSE	353	359	yes	no	2	0.052021	54.205	3	0			1	1
DDANNDPQWSEEQLIAAK	PKVEMFFKDDANNDPQ	EEQLIAAKFCFAGLVI	K	D	D	A	K	F	3	0	2	3	0	2	2	0	0	1	1	1	0	0	1	1	0	1	0	0	0	0	18	0	2042.92	sp|Q9DCL9|PUR6_MOUSE	sp|Q9DCL9|PUR6_MOUSE	132	149	yes	yes	2;3	8.169e-17	164.93	2.43	0.728	1	2	4	5	2
DDASKPVHLTAFLGYK	GKVKSFPKDDASKPVH	LTAFLGYKAGMTHIVR	K	D	D	Y	K	A	2	0	0	2	0	0	0	1	1	0	2	2	0	1	1	1	1	0	1	1	0	0	16	1	1760.91	sp|P27659|RL3_MOUSE	sp|P27659|RL3_MOUSE	35	50	yes	yes	3	0.0038018	55.815	1	0	1				1
DDAVFLQNEAER	LLFNPWNRDDAVFLQN	FLQNEAERTEYVLNQN	R	D	D	E	R	T	2	1	1	2	0	1	2	0	0	0	1	0	0	1	0	0	0	0	0	1	0	0	12	0	1405.65	tr|Q3UV95|Q3UV95_MOUSE;sp|P49222|EPB42_MOUSE	tr|Q3UV95|Q3UV95_MOUSE	144	155	yes	no	2	0.0088981	66.393	3	0			1	1
DDAVVSKGGDESIGK	GDMFSPIRDDAVVSKG	GGDESIGKGDGLDFLP	R	D	D	G	K	G	1	0	0	3	0	0	1	3	0	1	0	2	0	0	0	2	0	0	0	2	0	0	15	1	1475.71	sp|P33215-2|NEDD1_MOUSE;sp|P33215|NEDD1_MOUSE	sp|P33215-2|NEDD1_MOUSE	415	429	yes	no	2	0.004161	62.162	2.67	0.471		1	2	1	2
DDCQVILPEVFEIQHQR	LVEMLTSRDDCQVILP	VFEIQHQRLNTSEALQ	R	D	D	Q	R	L	0	1	0	2	1	3	2	0	1	2	1	0	0	1	1	0	0	0	0	2	0	0	17	0	2125.03	tr|E9QA63|E9QA63_MOUSE;tr|B1ARU4|B1ARU4_MOUSE;sp|Q9QXZ0|MACF1_MOUSE;tr|E9PVY8|E9PVY8_MOUSE;tr|B1ARU1|B1ARU1_MOUSE	tr|E9QA63|E9QA63_MOUSE	2001	2017	no	no	3	6.2488e-05	77.221	1	0	2			1	1
DDDCPVVDAYVNVIENDSNPEVR	LSRLQDPKDDDCPVVD	NDSNPEVRRAVLSCIA	K	D	D	V	R	R	1	1	3	5	1	0	2	0	0	1	0	0	0	0	2	1	0	0	1	5	0	0	23	0	2633.16	tr|E9PWG6|E9PWG6_MOUSE	tr|E9PWG6|E9PWG6_MOUSE	174	196	yes	yes	2	3.9902e-06	93.407	2	0		1		1
DDDDEEIGGPKEELIPEK	QRNQKKKKDDDDEEIG	KEELIPEKLAKVETPL	K	D	D	E	K	L	0	0	0	4	0	0	5	2	0	2	1	2	0	0	2	0	0	0	0	0	0	0	18	1	2026.92	tr|G3X8Y3|G3X8Y3_MOUSE;sp|Q80UM3|NAA15_MOUSE	tr|G3X8Y3|G3X8Y3_MOUSE	629	646	yes	no	2;3	1.4632e-10	129.46	3	0			3	1	2
DDDEEDPLDQLITR	NWTRPVKKDDDEEDPL	PLDQLITRSGCAASHF	K	D	D	T	R	S	0	1	0	5	0	1	2	0	0	1	2	0	0	0	1	0	1	0	0	0	0	0	14	0	1672.74	sp|Q8BT51|COA4_MOUSE	sp|Q8BT51|COA4_MOUSE	18	31	yes	yes	2	2.4722e-15	176.87	2.67	0.471		1	2	2	1
DDDIAALVVDNGSGMCK	________________	DNGSGMCKAGFAGDDA	M	D	D	C	K	A	2	0	1	4	1	0	0	2	0	1	1	1	1	0	0	1	0	0	0	2	0	0	17	0	1778.78	sp|P60710|ACTB_MOUSE;tr|E9Q5F4|E9Q5F4_MOUSE;tr|E9Q1F2|E9Q1F2_MOUSE;tr|E9Q2D1|E9Q2D1_MOUSE	sp|P60710|ACTB_MOUSE	2	18	yes	no	2	3.4612e-18	174.39	2.75	0.433		1	3	2	2
DDDKAWEYEER	SSRKRHKKDDDKAWEY	KAWEYEERDRRSSGDH	K	D	D	E	R	D	1	1	0	3	0	0	3	0	0	0	0	1	0	0	0	0	0	1	1	0	0	0	11	1	1454.6	sp|Q6KCD5-2|NIPBL_MOUSE;sp|Q6KCD5|NIPBL_MOUSE	sp|Q6KCD5-2|NIPBL_MOUSE	1104	1114	yes	no	2	0.015775	64.121	2	0		1		1
DDDKNNDGYIDYAEFAK	SIIDGVLRDDDKNNDG	IDYAEFAKSLQ_____	R	D	D	A	K	S	2	0	2	5	0	0	1	1	0	1	0	2	0	1	0	0	0	0	2	0	0	0	17	1	1991.84	sp|Q8K5B2|MCFD2_MOUSE	sp|Q8K5B2|MCFD2_MOUSE	126	142	yes	yes	2;3	6.7832e-34	214.46	2.67	0.471		2	4	4	2
DDDRYEQASDVR	QQKNFSYKDDDRYEQA	YEQASDVRAQLKFFEQ	K	D	D	V	R	A	1	2	0	4	0	1	1	0	0	0	0	0	0	0	0	1	0	0	1	1	0	0	12	1	1467.62	tr|E9QAP7|E9QAP7_MOUSE;tr|F6W8W7|F6W8W7_MOUSE	tr|E9QAP7|E9QAP7_MOUSE	887	898	yes	no	2	0.035752	54.276	2	0		1		1
DDEAEWQELQQSIQR	EQDEKQSKDDEAEWQE	ELQQSIQRKERALLET	K	D	D	Q	R	K	1	1	0	2	0	4	3	0	0	1	1	0	0	0	0	1	0	1	0	0	0	0	15	0	1873.84	sp|Q8VHE0|SEC63_MOUSE	sp|Q8VHE0|SEC63_MOUSE	608	622	yes	yes	2	1.0104e-32	218.68	2	0		1			1
DDECSSTSSLGSFPGSDGGVK	YVLFYQRRDDECSSTS	PGSDGGVKLSSSHQGM	R	D	D	V	K	L	0	0	0	3	1	0	1	4	0	0	1	1	0	1	1	6	1	0	0	1	0	0	21	0	2087.86	sp|P35123|UBP4_MOUSE	sp|P35123|UBP4_MOUSE	923	943	yes	yes	2	6.5002e-05	85.737	2	0		1			1
DDEEMNTWIQAISSAISSDK	NEYLFQAKDDEEMNTW	SSAISSDKHDTSASTQ	K	D	D	D	K	H	2	0	1	3	0	1	2	0	0	3	0	1	1	0	0	4	1	1	0	0	0	0	20	0	2239	sp|Q62261|SPTB2_MOUSE	sp|Q62261|SPTB2_MOUSE	2290	2309	yes	yes	2;3	1.7932e-46	232.51	1	0	3			2	1
DDEEMNTWIQAISSAISSDKHDTSASTQSTPASSR	NEYLFQAKDDEEMNTW	QSTPASSRAQTLPTSV	K	D	D	S	R	A	4	1	1	4	0	2	2	0	1	3	0	1	1	0	1	9	4	1	0	0	0	0	35	1	3752.67	sp|Q62261|SPTB2_MOUSE	sp|Q62261|SPTB2_MOUSE	2290	2324	yes	yes	3;4	8.2639e-143	313.4	1	0	4			2	2
DDEFYQQWQLK	WLPYLTPKDDEFYQQW	FYQQWQLKYPKLVFRE	K	D	D	L	K	Y	0	0	0	2	0	3	1	0	0	0	1	1	0	1	0	0	0	1	1	0	0	0	11	0	1498.67	tr|D3Z127|D3Z127_MOUSE;tr|E9Q1E4|E9Q1E4_MOUSE;sp|Q8BGW1-4|FTO_MOUSE;sp|Q8BGW1-3|FTO_MOUSE;sp|Q8BGW1-2|FTO_MOUSE;sp|Q8BGW1|FTO_MOUSE	tr|D3Z127|D3Z127_MOUSE	63	73	yes	no	2	0.0023903	76.85	3	0			1		1
DDEGEYAFYAGENTTSGK	LTVLNMMKDDEGEYAF	GENTTSGKLTVAGGAI	K	D	D	G	K	L	2	0	1	2	0	0	3	3	0	0	0	1	0	1	0	1	2	0	2	0	0	0	18	0	1952.79	sp|A2ASS6|TITIN_MOUSE;tr|E9Q8N1|E9Q8N1_MOUSE;tr|E9Q8K5|E9Q8K5_MOUSE;sp|A2ASS6-2|TITIN_MOUSE;sp|A2ASS6-3|TITIN_MOUSE	sp|A2ASS6|TITIN_MOUSE	2603	2620	no	no	2	2.6216e-13	144.3	3	0			1	1
DDENHEESEALQEDMLGNR	RKLTDTSKDDENHEES	QEDMLGNRLLLPTPTI	K	D	D	N	R	L	1	1	2	3	0	1	5	1	1	0	2	0	1	0	0	1	0	0	0	0	0	0	19	0	2229.91	sp|Q8CH18-3|CCAR1_MOUSE;sp|Q8CH18|CCAR1_MOUSE	sp|Q8CH18-3|CCAR1_MOUSE	919	937	yes	no	3	0.051883	21.848	3	0			1		1
DDETMYVESK	NRAVIHYRDDETMYVE	ETMYVESKKDRVTVVF	R	D	D	S	K	K	0	0	0	2	0	0	2	0	0	0	0	1	1	0	0	1	1	0	1	1	0	0	10	0	1215.5	sp|Q9CVB6|ARPC2_MOUSE;tr|D3YXG6|D3YXG6_MOUSE	sp|Q9CVB6|ARPC2_MOUSE	148	157	yes	no	2	0.0016018	90.05	2	0		1		1
DDEVQVVR	VRSMPIRKDDEVQVVR	DDEVQVVRGHYKGQQI	K	D	D	V	R	G	0	1	0	2	0	1	1	0	0	0	0	0	0	0	0	0	0	0	0	3	0	0	8	0	958.472	tr|B1ARA3|B1ARA3_MOUSE;sp|P61255|RL26_MOUSE	tr|B1ARA3|B1ARA3_MOUSE	52	59	yes	no	2	0.00052774	122.18	2	0		3		1	2
DDEYDYLFK	________________	DEYDYLFKVVLIGDSG	R	D	D	F	K	V	0	0	0	3	0	0	1	0	0	0	1	1	0	1	0	0	0	0	2	0	0	0	9	0	1206.51	tr|G3UY29|G3UY29_MOUSE;tr|E9Q3P9|E9Q3P9_MOUSE;tr|F8WGS1|F8WGS1_MOUSE;sp|P62492|RB11A_MOUSE;sp|P46638|RB11B_MOUSE;tr|G3UZD3|G3UZD3_MOUSE;tr|E9Q6B3|E9Q6B3_MOUSE	tr|G3UY29|G3UY29_MOUSE	5	13	yes	no	2	0.0090224	72.042	3	0			2	1	1
DDFDHDNVPDIDDICPENFDISETDFR	DGRGDACKDDFDHDNV	DISETDFRRFQMIPLD	K	D	D	F	R	R	0	1	2	9	1	0	2	0	1	3	0	0	0	3	2	1	1	0	0	1	0	0	27	0	3254.33	sp|P35441|TSP1_MOUSE;tr|Q80YQ1|Q80YQ1_MOUSE	sp|P35441|TSP1_MOUSE	932	958	yes	no	3	0.00060246	52.097	3	0			1		1
DDFLCLEGK	KCGILTPKDDFLCLEG	DFLCLEGKEFNSLIRN	K	D	D	G	K	E	0	0	0	2	1	0	1	1	0	0	2	1	0	1	0	0	0	0	0	0	0	0	9	0	1095.49	tr|Q32ME1|Q32ME1_MOUSE;tr|F7AAP4|F7AAP4_MOUSE;tr|E9Q828|E9Q828_MOUSE;tr|Q6Q477|Q6Q477_MOUSE	tr|Q32ME1|Q32ME1_MOUSE	718	726	yes	no	2	0.020447	51.276	3	0			1		1
DDFLGGR	GPDDRGYRDDFLGGRG	RDDFLGGRGGSRPGDR	R	D	D	G	R	G	0	1	0	2	0	0	0	2	0	0	1	0	0	1	0	0	0	0	0	0	0	0	7	0	778.361	sp|Q9WUK2-2|IF4H_MOUSE;sp|Q9WUK2|IF4H_MOUSE	sp|Q9WUK2-2|IF4H_MOUSE	140	146	yes	no	2	0.037887	62.714	3	0			1		1
DDFLGQVDVPLYPLPTENPR	FDENRLTRDDFLGQVD	PLPTENPRMERPYTFK	R	D	D	P	R	M	0	1	1	3	0	1	1	1	0	0	3	0	0	1	4	0	1	0	1	2	0	0	20	0	2284.14	sp|P46935|NEDD4_MOUSE	sp|P46935|NEDD4_MOUSE	159	178	yes	yes	2	6.8482e-17	153.06	1	0	2			1	1
DDFNSYNVEELLGSLELEDSVPEESK	FVCFEGGRDDFNSYNV	DSVPEESKKAEEVSQH	R	D	D	S	K	K	0	0	2	3	0	0	6	1	0	0	4	1	0	1	1	4	0	0	1	2	0	0	26	0	2956.33	sp|Q8BI84|MIA3_MOUSE;sp|Q8BI84-2|MIA3_MOUSE;tr|J3KMG3|J3KMG3_MOUSE	sp|Q8BI84|MIA3_MOUSE	130	155	yes	no	3	6.8314e-05	61.238	3	0			2	1	1
DDFSEFDNLR	SNFNGTVKDDFSEFDN	FSEFDNLRTSKKPAES	K	D	D	L	R	T	0	1	1	3	0	0	1	0	0	0	1	0	0	2	0	1	0	0	0	0	0	0	10	0	1256.53	tr|Q5NCM6|Q5NCM6_MOUSE;sp|Q8CHU3-2|EPN2_MOUSE;sp|Q8CHU3|EPN2_MOUSE;tr|Q5NCM5|Q5NCM5_MOUSE;tr|J3QNT7|J3QNT7_MOUSE	tr|Q5NCM6|Q5NCM6_MOUSE	395	404	yes	no	2	3.9292e-06	135.55	2.5	0.5		1	1	1	1
DDFTEER	YRWMIDSRDDFTEERL	RDDFTEERLAKLQDPF	R	D	D	E	R	L	0	1	0	2	0	0	2	0	0	0	0	0	0	1	0	0	1	0	0	0	0	0	7	0	910.367	sp|Q9CQA3|DHSB_MOUSE	sp|Q9CQA3|DHSB_MOUSE	226	232	yes	yes	2	0.032619	67.032	1	0	1			1
DDFTEFGK	DAMNPSSRDDFTEFGK	DDFTEFGKLLKDKITQ	R	D	D	G	K	L	0	0	0	2	0	0	1	1	0	0	0	1	0	2	0	0	1	0	0	0	0	0	8	0	957.408	sp|Q3UGC7|EI3JA_MOUSE;sp|Q66JS6|EI3JB_MOUSE	sp|Q3UGC7|EI3JA_MOUSE	157	164	yes	no	2	0.006133	83.206	3	0			2	1	1
DDGAAILVAVSNMVQK	LGSSALQRDDGAAILV	AVSNMVQKIRVTTGVA	R	D	D	Q	K	I	3	0	1	2	0	1	0	1	0	1	1	1	1	0	0	1	0	0	0	3	0	0	16	0	1629.84	sp|Q91VD9|NDUS1_MOUSE	sp|Q91VD9|NDUS1_MOUSE	484	499	yes	yes	2;3	2.5986e-12	157.68	1	0	4			2	2
DDGDEEGLLTHSEEELEHSQDTDAEDGALQ	PQGEVQTRDDGDEEGL	DAEDGALQ________	R	D	D	L	Q	-	2	0	0	6	0	2	7	3	2	0	4	0	0	0	0	2	2	0	0	0	0	0	30	0	3283.34	sp|Q64012-2|RALY_MOUSE;sp|Q64012|RALY_MOUSE	sp|Q64012-2|RALY_MOUSE	267	296	yes	no	3	9.5475e-90	269.63	3	0			2	1	1
DDGEDSLTHADVNPFQTMDR	RTHNRRERDDGEDSLT	NPFQTMDRMMANMRSG	R	D	D	D	R	M	1	1	1	5	0	1	1	1	1	0	1	0	1	1	1	1	2	0	0	1	0	0	20	0	2261.95	sp|Q9QWV4|MLF1_MOUSE	sp|Q9QWV4|MLF1_MOUSE	58	77	yes	yes	2;3	2.8734e-05	85.737	2	0		2			2
DDGGSPVINYIVEK	TISWQPPKDDGGSPVI	VINYIVEKQDTRKGTW	K	D	D	E	K	Q	0	0	1	2	0	0	1	2	0	2	0	1	0	0	1	1	0	0	1	2	0	0	14	0	1504.74	sp|A2ASS6|TITIN_MOUSE;tr|E9Q8N1|E9Q8N1_MOUSE;tr|E9Q8K5|E9Q8K5_MOUSE;sp|A2ASS6-2|TITIN_MOUSE	sp|A2ASS6|TITIN_MOUSE	19419	19432	yes	no	2	0.0020758	73.834	2	0		2		1	1
DDGGTEITNYIVEK	VLSWTEPKDDGGTEIT	ITNYIVEKRESGTTAW	K	D	D	E	K	R	0	0	1	2	0	0	2	2	0	2	0	1	0	0	0	0	2	0	1	1	0	0	14	0	1552.73	sp|A2ASS6|TITIN_MOUSE;tr|E9Q8N1|E9Q8N1_MOUSE;tr|E9Q8K5|E9Q8K5_MOUSE;sp|A2ASS6-2|TITIN_MOUSE	sp|A2ASS6|TITIN_MOUSE	30556	30569	yes	no	2	5.0973e-07	133.48	2.67	0.471		1	2	2	1
DDGLFSGDPNWFPK	LGGLAVARDDGLFSGD	GDPNWFPKKSKENPRN	R	D	D	P	K	K	0	0	1	3	0	0	0	2	0	0	1	1	0	2	2	1	0	1	0	0	0	0	14	0	1593.71	sp|Q9WVA4|TAGL2_MOUSE	sp|Q9WVA4|TAGL2_MOUSE	140	153	yes	yes	2	0.00052954	84.297	1	0	2			1	1
DDGNMPDVPSHPQDPLGPSLDWLK	YNYPVPVRDDGNMPDV	GPSLDWLKNL______	R	D	D	L	K	N	0	0	1	5	0	1	0	2	1	0	3	1	1	0	5	2	0	1	0	1	0	0	24	0	2629.21	sp|Q9CQ91|NDUA3_MOUSE;tr|D3Z670|D3Z670_MOUSE	sp|Q9CQ91|NDUA3_MOUSE	59	82	yes	no	3	3.0939e-05	74.251	1	0	3			1	2
DDGSTMMEIDGDK	AIGVVLERDDGSTMME	MMEIDGDKGKQGGPTY	R	D	D	D	K	G	0	0	0	4	0	0	1	2	0	1	0	1	2	0	0	1	1	0	0	0	0	0	13	0	1412.54	sp|Q9Z2N8|ACL6A_MOUSE	sp|Q9Z2N8|ACL6A_MOUSE	48	60	yes	yes	2	0.00016153	93.348	2.5	0.5		1	1	1	1
DDGSTMMEIDGDKGK	AIGVVLERDDGSTMME	EIDGDKGKQGGPTYYI	R	D	D	G	K	Q	0	0	0	4	0	0	1	3	0	1	0	2	2	0	0	1	1	0	0	0	0	0	15	1	1597.66	sp|Q9Z2N8|ACL6A_MOUSE	sp|Q9Z2N8|ACL6A_MOUSE	48	62	yes	yes	2;3	3.3282e-09	143.81	3	0			4	2	2
DDGSWEVIEGYR	SLSFPIRRDDGSWEVI	WEVIEGYRAQHSQHRT	R	D	D	Y	R	A	0	1	0	2	0	0	2	2	0	1	0	0	0	0	0	1	0	1	1	1	0	0	12	0	1424.62	sp|P26443|DHE3_MOUSE	sp|P26443|DHE3_MOUSE	125	136	yes	yes	2	4.0326e-07	146.36	2.5	0.5		1	1	1	1
DDGVFVQEVMQNSPAAR	HGLTIAQRDDGVFVQE	MQNSPAARTGVVKEGD	R	D	D	A	R	T	2	1	1	2	0	2	1	1	0	0	0	0	1	1	1	1	0	0	0	3	0	0	17	0	1861.86	tr|E9Q616|E9Q616_MOUSE;tr|G5E8K8|G5E8K8_MOUSE	tr|E9Q616|E9Q616_MOUSE	30	46	yes	no	2;3	2.8198e-24	191.96	1.4	0.8	4		1	2	3
DDIENMVK	QSSGGLSKDDIENMVK	DDIENMVKNAEKYAEE	K	D	D	V	K	N	0	0	1	2	0	0	1	0	0	1	0	1	1	0	0	0	0	0	0	1	0	0	8	0	962.438	sp|P38647|GRP75_MOUSE	sp|P38647|GRP75_MOUSE	556	563	yes	yes	2	0.0033826	93.429	3	0			1		1
DDIFSSLEEEGKDR	DTFHHQVRDDIFSSLE	LEEEGKDRERLIYGQD	R	D	D	D	R	E	0	1	0	3	0	0	3	1	0	1	1	1	0	1	0	2	0	0	0	0	0	0	14	1	1638.74	tr|I7HJS1|I7HJS1_MOUSE;sp|O08579|EMD_MOUSE	tr|I7HJS1|I7HJS1_MOUSE	101	114	yes	no	2;3	3.1497e-10	154.65	2.67	0.471		2	4	4	2
DDIFSSLEEEGKDRER	DTFHHQVRDDIFSSLE	EEGKDRERLIYGQDSA	R	D	D	E	R	L	0	2	0	3	0	0	4	1	0	1	1	1	0	1	0	2	0	0	0	0	0	0	16	2	1923.88	tr|I7HJS1|I7HJS1_MOUSE;sp|O08579|EMD_MOUSE	tr|I7HJS1|I7HJS1_MOUSE	101	116	yes	no	3	8.621e-10	142.45	2.67	0.471		1	2	2	1
DDILCPDCGKDI	GRGFLTERDDILCPDC	CPDCGKDI________	R	D	D	D	I	-	0	0	0	4	2	0	0	1	0	2	1	1	0	0	1	0	0	0	0	0	0	0	12	1	1419.6	sp|O70433|FHL2_MOUSE	sp|O70433|FHL2_MOUSE	268	279	yes	yes	2	0.0011792	84.169	3	0			2	1	1
DDILWDDMLER	LVQLGMAKDDILWDDM	LWDDMLERAESVAEIN	K	D	D	E	R	A	0	1	0	4	0	0	1	0	0	1	2	0	1	0	0	0	0	1	0	0	0	0	11	0	1419.63	sp|Q9JLC8-2|SACS_MOUSE;sp|Q9JLC8-3|SACS_MOUSE;tr|E9QNY8|E9QNY8_MOUSE;sp|Q9JLC8|SACS_MOUSE	sp|Q9JLC8-2|SACS_MOUSE	1406	1416	yes	no	2	0.0043291	74.611	2	0		1		1
DDISVEALQEQLTSVVQEIGHLIDPIATAAR	VSQSLATRDDISVEAL	DPIATAARGEAAQLGH	R	D	D	A	R	G	4	1	0	3	0	3	3	1	1	4	3	0	0	0	1	2	2	0	0	3	0	0	31	0	3330.73	tr|E9PUM4|E9PUM4_MOUSE;sp|Q71LX4|TLN2_MOUSE	tr|E9PUM4|E9PUM4_MOUSE	1693	1723	yes	no	3;4	2.3747e-65	224.06	1	0	4			2	2
DDKHGSYENAVHSGALDD	IKLHPESKDDKHGSYE	VHSGALDD________	K	D	D	D	D	-	2	0	1	4	0	0	1	2	2	0	1	1	0	0	0	2	0	0	1	1	0	0	18	1	1928.81	sp|P11983|TCPA_MOUSE;sp|P11983-2|TCPA_MOUSE	sp|P11983|TCPA_MOUSE	539	556	yes	no	2;3;4	1.1006e-27	199.97	2.71	0.7	1		6	4	3
DDLLLNNVR	VVGPGLGRDDLLLNNV	DLLLNNVRGILESTKA	R	D	D	V	R	G	0	1	2	2	0	0	0	0	0	0	3	0	0	0	0	0	0	0	0	1	0	0	9	0	1070.57	tr|J3QN06|J3QN06_MOUSE;sp|Q9CZ42-2|NNRD_MOUSE;tr|J3QMM7|J3QMM7_MOUSE;sp|Q9CZ42-3|NNRD_MOUSE;sp|Q9CZ42|NNRD_MOUSE;tr|K3W4M4|K3W4M4_MOUSE	tr|J3QN06|J3QN06_MOUSE	137	145	yes	no	1;2	0.00010371	104.06	2.25	0.433		3	1	2	2
DDLLQEYTEQR	PLKLLAARDDLLQEYT	LQEYTEQRLNVAFMES	R	D	D	Q	R	L	0	1	0	2	0	2	2	0	0	0	2	0	0	0	0	0	1	0	1	0	0	0	11	0	1408.65	tr|E9Q983|E9Q983_MOUSE;tr|F6R6A4|F6R6A4_MOUSE;tr|Q8K4L2|Q8K4L2_MOUSE;sp|Q8K4L3|SVIL_MOUSE;tr|E9Q3Z5|E9Q3Z5_MOUSE	tr|Q8K4L2|Q8K4L2_MOUSE	1328	1338	no	no	2	3.922e-06	137.89	3	0			2	1	1
DDLQGTQSETEAK	LAKVSLLKDDLQGTQS	TQSETEAKQDIQHLRK	K	D	D	A	K	Q	1	0	0	2	0	2	2	1	0	0	1	1	0	0	0	1	2	0	0	0	0	0	13	0	1420.63	tr|F6UV57|F6UV57_MOUSE;sp|Q3URD3-5|SLMAP_MOUSE;tr|F6YCM8|F6YCM8_MOUSE;tr|F8WIH0|F8WIH0_MOUSE;tr|D3Z7V3|D3Z7V3_MOUSE;sp|Q3URD3-2|SLMAP_MOUSE;tr|H7BX64|H7BX64_MOUSE;sp|Q3URD3|SLMAP_MOUSE;tr|D3Z0N1|D3Z0N1_MOUSE;sp|Q3URD3-4|SLMAP_MOUSE;sp|Q3URD3-3|SLMAP_MOUSE	tr|F6UV57|F6UV57_MOUSE	92	104	no	no	2	0.0097509	60.157	1	0	1			1
DDMIFEDCGNVPSEPK	KYKDSAQKDDMIFEDC	GNVPSEPKERGDINHE	K	D	D	P	K	E	0	0	1	3	1	0	2	1	0	1	0	1	1	1	2	1	0	0	0	1	0	0	16	0	1851.77	sp|P14094|AT1B1_MOUSE	sp|P14094|AT1B1_MOUSE	119	134	yes	yes	2	2.831e-08	131.56	2.8	0.4		1	4	3	2
DDNKDIDSEKEAAMEAEIK	IKAKKRKRDDNKDIDS	AAMEAEIKAARERAIV	R	D	D	I	K	A	3	0	1	4	0	0	4	0	0	2	0	3	1	0	0	1	0	0	0	0	0	0	19	2	2149.97	sp|Q8CGF7-3|TCRG1_MOUSE;sp|Q8CGF7-2|TCRG1_MOUSE;sp|Q8CGF7|TCRG1_MOUSE	sp|Q8CGF7-3|TCRG1_MOUSE	633	651	yes	no	3	1.9077e-27	187.57	3	0			1	1
DDNLPLTEAVRPKTPPVVIK	KEEKSSNRDDNLPLTE	KTPPVVIKSQLKSQED	R	D	D	I	K	S	1	1	1	2	0	0	1	0	0	1	2	2	0	0	4	0	2	0	0	3	0	0	20	2	2201.24	sp|Q9D5V6|SYAP1_MOUSE	sp|Q9D5V6|SYAP1_MOUSE	249	268	yes	yes	3	0.0010656	63.559	3	0			1		1
DDNMFQIGK	SKQSSSSRDDNMFQIG	DNMFQIGKMRYVSVRD	R	D	D	G	K	M	0	0	1	2	0	1	0	1	0	1	0	1	1	1	0	0	0	0	0	0	0	0	9	0	1066.48	sp|P11031|TCP4_MOUSE	sp|P11031|TCP4_MOUSE	60	68	yes	yes	2	0.00092046	103.55	2	0		3		2	1
DDNNESDVVESLDEIYHTGTFAQIHEMQDLGDK	YVGVFLKRDDNNESDV	EMQDLGDKLRMIVTGH	R	D	D	D	K	L	1	0	2	6	0	2	4	2	2	2	2	1	1	1	0	2	2	0	1	2	0	0	33	0	3763.64	sp|Q8CGK3|LONM_MOUSE	sp|Q8CGK3|LONM_MOUSE	159	191	yes	yes	3;4	7.8045e-76	236.23	3	0			5	3	2
DDNNESDVVESLDEIYHTGTFAQIHEMQDLGDKLR	YVGVFLKRDDNNESDV	QDLGDKLRMIVTGHRR	R	D	D	L	R	M	1	1	2	6	0	2	4	2	2	2	3	1	1	1	0	2	2	0	1	2	0	0	35	1	4032.83	sp|Q8CGK3|LONM_MOUSE	sp|Q8CGK3|LONM_MOUSE	159	193	yes	yes	4;5	2.5153e-41	179.8	1	0	3			2	1
DDNPSLPPFERPEAEAMCTSFK	NECFLQHKDDNPSLPP	EAMCTSFKENPTTFMG	K	D	D	F	K	E	2	1	1	2	1	0	3	0	0	0	1	1	1	2	4	2	1	0	0	0	0	0	22	1	2537.12	sp|P07724|ALBU_MOUSE	sp|P07724|ALBU_MOUSE	131	152	yes	yes	2;3	1.3672e-21	156.23	1.57	0.904	5		2	3	4
DDPENDNSELPTAK	GDIIVFQKDDPENDNS	NSELPTAKEYFRDLYH	K	D	D	A	K	E	1	0	2	3	0	0	2	0	0	0	1	1	0	0	2	1	1	0	0	0	0	0	14	0	1543.66	sp|Q6A4J8-3|UBP7_MOUSE;tr|F8VPX1|F8VPX1_MOUSE;sp|Q6A4J8|UBP7_MOUSE;tr|E9PXY8|E9PXY8_MOUSE;sp|Q6A4J8-2|UBP7_MOUSE	sp|Q6A4J8-3|UBP7_MOUSE	772	785	yes	no	2	0.0032942	70.272	2	0		1		1
DDPIGNINLAMEIAEK	IDYSKLNKDDPIGNIN	LAMEIAEKHLDIPKML	K	D	D	E	K	H	2	0	2	2	0	0	2	1	0	3	1	1	1	0	1	0	0	0	0	0	0	0	16	0	1741.86	sp|Q9JI91|ACTN2_MOUSE	sp|Q9JI91|ACTN2_MOUSE	206	221	yes	yes	2	8.0092e-08	107.98	3	0			2		2
DDPLTNLNTAFDVAER	IDYGKLRKDDPLTNLN	TAFDVAERFLDIPKML	K	D	D	E	R	F	2	1	2	3	0	0	1	0	0	0	2	0	0	1	1	0	2	0	0	1	0	0	16	0	1789.85	tr|A1BN54|A1BN54_MOUSE;sp|Q7TPR4|ACTN1_MOUSE	tr|A1BN54|A1BN54_MOUSE	199	214	yes	no	2;3	0.00020205	86.367	2	1	1		1	1	1
DDPSGQMLLLLSDAR	QLLKRCRRDDPSGQML	LLLLSDARKLTFRGLR	R	D	D	A	R	K	1	1	0	3	0	1	0	1	0	0	4	0	1	0	1	2	0	0	0	0	0	0	15	0	1629.8	tr|E9Q3W4|E9Q3W4_MOUSE;sp|Q9QXS1-15|PLEC_MOUSE;tr|E9Q153|E9Q153_MOUSE;sp|Q9QXS1-10|PLEC_MOUSE;sp|Q9QXS1-9|PLEC_MOUSE;tr|E9QKX4|E9QKX4_MOUSE;sp|Q9QXS1-12|PLEC_MOUSE;sp|Q9QXS1-11|PLEC_MOUSE;tr|E9QLJ5|E9QLJ5_MOUSE;sp|Q9QXS1-13|PLEC_MOUSE;tr|E9QMZ5|E9QMZ5_MOUSE;tr|E9PY96|E9PY96_MOUSE;sp|Q9QXS1-5|PLEC_MOUSE;sp|Q9QXS1-3|PLEC_MOUSE;sp|Q9QXS1-16|PLEC_MOUSE;tr|E9QL05|E9QL05_MOUSE;sp|Q9QXS1-4|PLEC_MOUSE;tr…	tr|E9Q3W4|E9Q3W4_MOUSE	3706	3720	yes	no	2	2.0846e-07	116.96	1	0	2			1	1
DDPVTNLNNAFEVAEK	IEYDKLRKDDPVTNLN	NAFEVAEKYLDIPKML	K	D	D	E	K	Y	2	0	3	2	0	0	2	0	0	0	1	1	0	1	1	0	1	0	0	2	0	0	16	0	1774.84	sp|P57780|ACTN4_MOUSE;tr|E9Q2W9|E9Q2W9_MOUSE;tr|D3Z0L8|D3Z0L8_MOUSE	sp|P57780|ACTN4_MOUSE	219	234	yes	no	2;3	4.0632e-12	152.94	3	0			3	1	2
DDQEISASDK	PISIQWFKDDQEISAS	QEISASDKHKFSFHDN	K	D	D	D	K	H	1	0	0	3	0	1	1	0	0	1	0	1	0	0	0	2	0	0	0	0	0	0	10	0	1106.47	sp|A2ASS6|TITIN_MOUSE;tr|E9Q8N1|E9Q8N1_MOUSE;tr|E9Q8K5|E9Q8K5_MOUSE;tr|F7CR78|F7CR78_MOUSE	sp|A2ASS6|TITIN_MOUSE	5599	5608	yes	no	2	0.00094467	97.734	1.33	0.471	2	1		1	2
DDQGILYEAEPTSAVPSESR	TLGALQIRDDQGILYE	SAVPSESRTQKWRFSL	R	D	D	S	R	T	2	1	0	2	0	1	3	1	0	1	1	0	0	0	2	3	1	0	1	1	0	0	20	0	2163	tr|E9PW85|E9PW85_MOUSE;sp|Q8K3G5|VRK3_MOUSE	tr|E9PW85|E9PW85_MOUSE	154	173	yes	no	2	8.0875e-14	131.56	2.67	0.471		1	2	2	1
DDQILEENDNVHISFEDSVATLQVR	PISITWLKDDQILEEN	SVATLQVRSVDNGHSG	K	D	D	V	R	S	1	1	2	4	0	2	3	0	1	2	2	0	0	1	0	2	1	0	0	3	0	0	25	0	2885.37	sp|A2ASS6|TITIN_MOUSE;tr|E9Q8N1|E9Q8N1_MOUSE;tr|E9Q8K5|E9Q8K5_MOUSE;tr|F7CR78|F7CR78_MOUSE	sp|A2ASS6|TITIN_MOUSE	5972	5996	yes	no	3	2.2952e-09	107.88	2.64	0.771	2		9		11
DDQTLESGDKYDIIADGK	SFEVQWKRDDQTLESG	YDIIADGKKRVLVVKD	R	D	D	G	K	K	1	0	0	5	0	1	1	2	0	2	1	2	0	0	0	1	1	0	1	0	0	0	18	1	1981.91	sp|A2ASS6|TITIN_MOUSE;tr|E9Q8N1|E9Q8N1_MOUSE;tr|E9Q8K5|E9Q8K5_MOUSE;sp|A2ASS6-2|TITIN_MOUSE	sp|A2ASS6|TITIN_MOUSE	14376	14393	yes	no	2;3	7.6866e-57	249.14	2.56	0.685	2	4	12	10	8
DDQTLESGDKYDIIADGKK	SFEVQWKRDDQTLESG	DIIADGKKRVLVVKDA	R	D	D	K	K	R	1	0	0	5	0	1	1	2	0	2	1	3	0	0	0	1	1	0	1	0	0	0	19	2	2110.01	sp|A2ASS6|TITIN_MOUSE;tr|E9Q8N1|E9Q8N1_MOUSE;tr|E9Q8K5|E9Q8K5_MOUSE;sp|A2ASS6-2|TITIN_MOUSE	sp|A2ASS6|TITIN_MOUSE	14376	14394	yes	no	3	1.2533e-13	139.9	2.67	0.471		1	2	2	1
DDQYVPQCDDLGHFIPLQCHGK	EHYGGTPRDDQYVPQC	IPLQCHGKSDFCWCVD	R	D	D	G	K	S	0	0	0	4	2	3	0	2	2	1	2	1	0	1	2	0	0	0	1	1	0	0	22	0	2641.17	sp|O88322|NID2_MOUSE	sp|O88322|NID2_MOUSE	1064	1085	yes	yes	3;4	4.8449e-06	91.276	1	0	4			2	2
DDREDITHTYK	ISTKSVGRDDREDITH	EDITHTYKYPEGSPEE	R	D	D	Y	K	Y	0	1	0	3	0	0	1	0	1	1	0	1	0	0	0	0	2	0	1	0	0	0	11	1	1391.63	sp|P21981|TGM2_MOUSE	sp|P21981|TGM2_MOUSE	434	444	yes	yes	3	0.0084869	57.164	3	0			2	1	1
DDREDITHTYKYPEGSPEER	ISTKSVGRDDREDITH	PEGSPEEREVFTKANH	R	D	D	E	R	E	0	2	0	3	0	0	4	1	1	1	0	1	0	0	2	1	2	0	2	0	0	0	20	2	2436.08	sp|P21981|TGM2_MOUSE	sp|P21981|TGM2_MOUSE	434	453	yes	yes	3;4	3.7687e-17	149.71	3	0			3	2	1
DDSESPQGEEIPFEMVLLNPDAEGNPLDHFSAR	YADKFTCRDDSESPQG	PLDHFSARESGLHEFF	R	D	D	A	R	E	2	1	2	4	0	1	5	2	1	1	3	0	1	2	4	3	0	0	0	1	0	0	33	0	3654.64	sp|Q8BPS4|GP180_MOUSE	sp|Q8BPS4|GP180_MOUSE	135	167	yes	yes	3	5.383e-25	135.52	1	0	1			1
DDSFDSLDSFGSR	LSPPRHGRDDSFDSLD	SLDSFGSRSRQTPSPD	R	D	D	S	R	S	0	1	0	4	0	0	0	1	0	0	1	0	0	2	0	4	0	0	0	0	0	0	13	0	1446.59	sp|Q3UH68|LIMC1_MOUSE;tr|D3YU22|D3YU22_MOUSE;tr|D3YU59|D3YU59_MOUSE;sp|Q3UH68-2|LIMC1_MOUSE;tr|D3Z589|D3Z589_MOUSE;tr|D3YV55|D3YV55_MOUSE;tr|F6X3N8|F6X3N8_MOUSE	sp|Q3UH68|LIMC1_MOUSE	199	211	yes	no	2	1.0065e-06	136.24	2	0		2		1	1
DDSGAEDNVDTHQQQAENSTVPTADSR	MGNSCICRDDSGAEDN	TVPTADSRSQPRDPVR	R	D	D	S	R	S	3	1	2	5	0	3	2	1	1	0	0	0	0	0	1	3	3	0	0	2	0	0	27	0	2886.21	sp|Q8BVR6|RSPRY_MOUSE;sp|Q8BVR6-2|RSPRY_MOUSE	sp|Q8BVR6|RSPRY_MOUSE	48	74	yes	no	3	1.4065e-13	119.87	3	0			1		1
DDSHSAEDSEDEKDDHK	EKDVKTKKDDSHSAED	EDEKDDHKNVRQQRQA	K	D	D	H	K	N	1	0	0	6	0	0	3	0	2	0	0	2	0	0	0	3	0	0	0	0	0	0	17	1	1957.74	sp|Q80XU3|NUCKS_MOUSE	sp|Q80XU3|NUCKS_MOUSE	71	87	yes	yes	2	2.3483e-32	207.53	1.5	0.5	1	1		1	1
DDSHYSLCHGDTAGVIHDNDFER	FDPHEGRKDDSHYSLC	IHDNDFERESHLDICN	K	D	D	E	R	E	1	1	1	5	1	0	1	2	3	1	1	0	0	1	0	2	1	0	1	1	0	0	23	0	2659.1	sp|Q99MR9|PPR3A_MOUSE	sp|Q99MR9|PPR3A_MOUSE	758	780	yes	yes	3;4	3.4077e-05	75.956	2	0		2			2
DDSIEGIYDTLK	SCFLLSMKDDSIEGIY	EGIYDTLKQCALISKS	K	D	D	L	K	Q	0	0	0	3	0	0	1	1	0	2	1	1	0	0	0	1	1	0	1	0	0	0	12	0	1367.65	sp|P07742|RIR1_MOUSE	sp|P07742|RIR1_MOUSE	225	236	yes	yes	2	0.0014225	77.644	2	0		1		1
DDSIPVNR	QPAHLTLKDDSIPVNR	DDSIPVNRNLSIYDGP	K	D	D	N	R	N	0	1	1	2	0	0	0	0	0	1	0	0	0	0	1	1	0	0	0	1	0	0	8	0	914.446	tr|Q6PF96|Q6PF96_MOUSE;sp|Q921G7|ETFD_MOUSE	tr|Q6PF96|Q6PF96_MOUSE	480	487	yes	no	2	0.0055934	85.212	3	0			1	1
DDSKGKSEEELSDLFR	VMMVRCMKDDSKGKSE	EELSDLFRMFDKNADG	K	D	D	F	R	M	0	1	0	3	0	0	3	1	0	0	2	2	0	1	0	3	0	0	0	0	0	0	16	2	1853.86	sp|P19123|TNNC1_MOUSE;tr|E9Q8P0|E9Q8P0_MOUSE	sp|P19123|TNNC1_MOUSE	87	102	yes	no	2;3;4	6.7954e-54	245.18	1	0	6			3	3
DDSLDLSPQGR	SPSLQHSRDDSLDLSP	LDLSPQGRLSDVLKRK	R	D	D	G	R	L	0	1	0	3	0	1	0	1	0	0	2	0	0	0	1	2	0	0	0	0	0	0	11	0	1201.56	sp|G5E870|TRIPC_MOUSE	sp|G5E870|TRIPC_MOUSE	1018	1028	yes	yes	2	0.013322	64.224	3	0			2	1	1
DDSPKEYTDLEVSNK	FPTFVSAKDDSPKEYT	TDLEVSNKSEIANVQS	K	D	D	N	K	S	0	0	1	3	0	0	2	0	0	0	1	2	0	0	1	2	1	0	1	1	0	0	15	1	1738.79	sp|Q99P72|RTN4_MOUSE;sp|Q99P72-3|RTN4_MOUSE	sp|Q99P72|RTN4_MOUSE	855	869	yes	no	2;3	2.1171e-31	208.66	3	0			4	3	1
DDSYRPIVDYIDAQFENYLQEELK	GFGDQINKDDSYRPIV	NYLQEELKIRRSLFDY	K	D	D	L	K	I	1	1	1	4	0	2	3	0	0	2	2	1	0	1	1	1	0	0	3	1	0	0	24	1	2962.39	sp|Q8CHH9|SEPT8_MOUSE;sp|Q8CHH9-2|SEPT8_MOUSE;tr|B1AQY9|B1AQY9_MOUSE;tr|B1AQZ0|B1AQZ0_MOUSE	sp|Q8CHH9|SEPT8_MOUSE	114	137	yes	no	3	2.5713e-39	187.79	1	0	2			1	1
DDTDDEIAK	WILSKAKKDDTDDEIA	DTDDEIAKYDGKWEVD	K	D	D	A	K	Y	1	0	0	4	0	0	1	0	0	1	0	1	0	0	0	0	1	0	0	0	0	0	9	0	1020.42	sp|P35564|CALX_MOUSE	sp|P35564|CALX_MOUSE	92	100	yes	yes	2	0.016443	63.076	1.5	0.5	1	1		2
DDTDDEIAKYDGK	WILSKAKKDDTDDEIA	EIAKYDGKWEVDEMKE	K	D	D	G	K	W	1	0	0	5	0	0	1	1	0	1	0	2	0	0	0	0	1	0	1	0	0	0	13	1	1483.63	sp|P35564|CALX_MOUSE	sp|P35564|CALX_MOUSE	92	104	yes	yes	2;3	3.4865e-21	187.97	1.67	0.471	1	2		3
DDTESLEIFQNEVAR	FLILFHMKDDTESLEI	IFQNEVARQLISEKGT	K	D	D	A	R	Q	1	1	1	2	0	1	3	0	0	1	1	0	0	1	0	1	1	0	0	1	0	0	15	0	1764.82	sp|Q9D1Q6|ERP44_MOUSE	sp|Q9D1Q6|ERP44_MOUSE	271	285	yes	yes	2;3	2.6772e-41	220.21	2	0		4		2	2
DDTKEWLIEVPGSADPMEDQFAK	RWGYKRARDDTKEWLI	PMEDQFAKRTQAKKER	R	D	D	A	K	R	2	0	0	4	0	1	3	1	0	1	1	2	1	1	2	1	1	1	0	1	0	0	23	1	2620.2	sp|Q9CYH6|RRS1_MOUSE	sp|Q9CYH6|RRS1_MOUSE	151	173	yes	yes	3	0.0092846	39.785	3	0			1		1
DDTLHETEDVK	FNKLGLMRDDTLHETE	LHETEDVKEAIRRLPE	R	D	D	V	K	E	0	0	0	3	0	0	2	0	1	0	1	1	0	0	0	0	2	0	0	1	0	0	11	0	1300.58	tr|Q9CQB4|Q9CQB4_MOUSE;sp|Q9D855|QCR7_MOUSE	tr|Q9CQB4|Q9CQB4_MOUSE	35	45	yes	no	2;3	4.6568e-20	186.74	1.88	0.599	2	5	1	4	4
DDTLHETEDVKEAIR	FNKLGLMRDDTLHETE	EDVKEAIRRLPEDLYN	R	D	D	I	R	R	1	1	0	3	0	0	3	0	1	1	1	1	0	0	0	0	2	0	0	1	0	0	15	1	1769.84	tr|Q9CQB4|Q9CQB4_MOUSE;sp|Q9D855|QCR7_MOUSE	tr|Q9CQB4|Q9CQB4_MOUSE	35	49	yes	no	2;3;4	5.0332e-17	169.92	2.5	0.866	2		6	5	3
DDVLYETETPPDLEK	ETVFKWLKDDVLYETE	ETPPDLEKGVCELLIP	K	D	D	E	K	G	0	0	0	3	0	0	3	0	0	0	2	1	0	0	2	0	2	0	1	1	0	0	15	0	1762.81	tr|Q14BI5|Q14BI5_MOUSE	tr|Q14BI5|Q14BI5_MOUSE	1166	1180	yes	yes	2	0.0038823	62.813	3	0			1		1
DDVPPLDREIEGNK	TAMDFSMRDDVPPLDR	DREIEGNKSYNGGGIG	R	D	D	N	K	S	0	1	1	3	0	0	2	1	0	1	1	1	0	0	2	0	0	0	0	1	0	0	14	1	1595.78	tr|B1ATV1|B1ATV1_MOUSE;tr|B1ATV0|B1ATV0_MOUSE	tr|B1ATV1|B1ATV1_MOUSE	44	57	yes	no	2;3	3.0596e-06	128.71	3	0			3	2	1
DDVVAPDLDLK	SEIVVVAKDDVVAPDL	VAPDLDLKDLPDLCYL	K	D	D	L	K	D	1	0	0	4	0	0	0	0	0	0	2	1	0	0	1	0	0	0	0	2	0	0	11	0	1198.61	sp|A2ASS6|TITIN_MOUSE;tr|E9Q8N1|E9Q8N1_MOUSE;tr|E9Q8K5|E9Q8K5_MOUSE;sp|A2ASS6-2|TITIN_MOUSE	sp|A2ASS6|TITIN_MOUSE	21764	21774	yes	no	1;2	0.0014979	83.182	2.5	0.5		2	2	3	1
DDVVAPDLDLKDLPDLCYLAK	SEIVVVAKDDVVAPDL	PDLCYLAKENSNFRLK	K	D	D	A	K	E	2	0	0	6	1	0	0	0	0	0	5	2	0	0	2	0	0	0	1	2	0	0	21	1	2387.19	sp|A2ASS6|TITIN_MOUSE;tr|E9Q8N1|E9Q8N1_MOUSE;tr|E9Q8K5|E9Q8K5_MOUSE;sp|A2ASS6-2|TITIN_MOUSE	sp|A2ASS6|TITIN_MOUSE	21764	21784	yes	no	2;3	1.6272e-05	88.071	1	0	3			1	2
DDWESGLNAMECALHLEK	QDIKKPDRDDWESGLN	ECALHLEKSVNQSLLE	R	D	D	E	K	S	2	0	1	2	1	0	3	1	1	0	3	1	1	0	0	1	0	1	0	0	0	0	18	0	2116.92	sp|P09528|FRIH_MOUSE	sp|P09528|FRIH_MOUSE	92	109	yes	yes	2;3	0.0159	49.768	1	0	2			2
DDYEVSCPELDQLVEAALSVPGVYGSR	VESHYSLRDDYEVSCP	VPGVYGSRMTGGGFGG	R	D	D	S	R	M	2	1	0	3	1	1	3	2	0	0	3	0	0	0	2	3	0	0	2	4	0	0	27	0	2967.38	sp|Q9R0N0|GALK1_MOUSE	sp|Q9R0N0|GALK1_MOUSE	316	342	yes	yes	3	1.5795e-05	70.027	1	0	2			1	1
DEAAAAAGGEGAAAPGEQAGGAGAEGAAGGEPR	GATAEGAKDEAAAAAG	GAAGGEPREAEAAEPE	K	D	E	P	R	E	13	1	0	1	0	1	5	10	0	0	0	0	0	0	2	0	0	0	0	0	0	0	33	0	2750.21	sp|P26645|MARCS_MOUSE	sp|P26645|MARCS_MOUSE	187	219	yes	yes	3	2.3541e-19	115.77	3	0			1	1
DEAEDYYDVIEHPMDFQTIQNK	PFREPVTRDEAEDYYD	DFQTIQNKCSCGNYRS	R	D	E	N	K	C	1	0	1	4	0	2	3	0	1	2	0	1	1	1	1	0	1	0	2	1	0	0	22	0	2699.17	sp|Q9Z277-2|BAZ1B_MOUSE;sp|Q9Z277|BAZ1B_MOUSE	sp|Q9Z277-2|BAZ1B_MOUSE	1069	1090	yes	no	3	1.8386e-17	139.69	2.5	0.5		1	1	1	1
DEAHVSDEFSK	SFKNTYPKDEAHVSDE	HVSDEFSKSRSSVSKV	K	D	E	S	K	S	1	0	0	2	0	0	2	0	1	0	0	1	0	1	0	2	0	0	0	1	0	0	11	0	1262.54	sp|Q99P72|RTN4_MOUSE;sp|Q99P72-3|RTN4_MOUSE	sp|Q99P72|RTN4_MOUSE	900	910	yes	no	2;3	1.2766e-14	179.19	2.33	0.471		2	1	1	2
DEATDGGGDNKEGEDSSVIHYDDK	FGTEELFKDEATDGGG	SVIHYDDKAIERLLDR	K	D	E	D	K	A	1	0	1	6	0	0	3	4	1	1	0	2	0	0	0	2	1	0	1	1	0	0	24	1	2552.04	tr|E9QAS4|E9QAS4_MOUSE;sp|Q6PDQ2|CHD4_MOUSE;tr|E9QAS5|E9QAS5_MOUSE;tr|F6WR45|F6WR45_MOUSE	tr|E9QAS4|E9QAS4_MOUSE	1209	1232	yes	no	3	7.6837e-09	103.02	2	0		1		1
DECEVLKGEEEDHVDHDQER	ASTITSPKDECEVLKG	HVDHDQERKSSRHKKK	K	D	E	E	R	K	0	1	0	4	1	1	6	1	2	0	1	1	0	0	0	0	0	0	0	2	0	0	20	1	2467.02	sp|O54774|AP3D1_MOUSE	sp|O54774|AP3D1_MOUSE	896	915	yes	yes	3	0.0046025	66.536	2	0		1		1
DEDGDLITIFDSSDLSFAIQCSR	DEVTIKYKDEDGDLIT	SFAIQCSRILKLTLFV	K	D	E	S	R	I	1	1	0	5	1	1	1	1	0	3	2	0	0	2	0	4	1	0	0	0	0	0	23	0	2603.17	tr|Q9Z1A1|Q9Z1A1_MOUSE;tr|B8JJG9|B8JJG9_MOUSE;tr|B8JJG7|B8JJG7_MOUSE;tr|B8JJG8|B8JJG8_MOUSE;tr|B8JJG6|B8JJG6_MOUSE	tr|Q9Z1A1|Q9Z1A1_MOUSE	60	82	yes	no	3	0.060684	11.133	2	0		1		1
DEEEEEEKLEEK	KEEEKNKRDEEEEEEK	EEEKLEEKQKSDAEED	R	D	E	E	K	Q	0	0	0	1	0	0	8	0	0	0	1	2	0	0	0	0	0	0	0	0	0	0	12	1	1534.65	sp|P35564|CALX_MOUSE	sp|P35564|CALX_MOUSE	539	550	yes	yes	2	2.8689e-27	208.28	1.33	0.471	2	1		2	1
DEEKMELQEIQLK	VIENRALKDEEKMELQ	ELQEIQLKEAKHIAEE	K	D	E	L	K	E	0	0	0	1	0	2	4	0	0	1	2	2	1	0	0	0	0	0	0	0	0	0	13	1	1631.81	sp|P21107|TPM3_MOUSE;tr|Q8K0Z5|Q8K0Z5_MOUSE;tr|E9Q5J9|E9Q5J9_MOUSE;tr|D3YVR0|D3YVR0_MOUSE;tr|D3Z6I8|D3Z6I8_MOUSE;tr|E9Q7Q3|E9Q7Q3_MOUSE;sp|P21107-2|TPM3_MOUSE;tr|D3Z2H9|D3Z2H9_MOUSE	sp|P21107|TPM3_MOUSE	138	150	no	no	2;3	4.3098e-21	184.76	2.5	0.5		2	2	2	2
DEELEKDTMDNWDEK	RSVYIDARDEELEKDT	TMDNWDEKKLEEVVNK	R	D	E	E	K	K	0	0	1	4	0	0	4	0	0	0	1	2	1	0	0	0	1	1	0	0	0	0	15	1	1895.77	sp|Q3TIV5|ZC3HF_MOUSE	sp|Q3TIV5|ZC3HF_MOUSE	142	156	yes	yes	2;3	2.7867e-95	300.03	2.5	0.5		3	3	2	4
DEFEGLFK	EHTLQWARDEFEGLFK	DEFEGLFKQPAENVNQ	R	D	E	F	K	Q	0	0	0	1	0	0	2	1	0	0	1	1	0	2	0	0	0	0	0	0	0	0	8	0	983.46	sp|Q02053|UBA1_MOUSE;sp|P31254|UBA1Y_MOUSE	sp|Q02053|UBA1_MOUSE	650	657	yes	no	2	0.023572	61.962	1.5	0.5	2	2		2	2
DEFEGLFKQPAENVNQYLTDSK	EHTLQWARDEFEGLFK	NQYLTDSKFVERTLRL	R	D	E	S	K	F	1	0	2	2	0	2	3	1	0	0	2	2	0	2	1	1	1	0	1	1	0	0	22	1	2571.21	sp|Q02053|UBA1_MOUSE	sp|Q02053|UBA1_MOUSE	650	671	yes	yes	2;3	4.8596e-33	193.87	1	0	3			2	1
DEFLLHMSEEDWDR	VSCAGITRDEFLLHMS	MSEEDWDRVIAVNLKG	R	D	E	D	R	V	0	1	0	3	0	0	3	0	1	0	2	0	1	1	0	1	0	1	0	0	0	0	14	0	1820.77	tr|G3UX44|G3UX44_MOUSE;sp|P50171|DHB8_MOUSE;sp|P50171-2|DHB8_MOUSE	tr|G3UX44|G3UX44_MOUSE	114	127	yes	no	3	1.6635e-11	117.2	2	0		2		1	1
DEFPEVYVPTVFENYVADIEVDGK	CLLIVFSKDEFPEVYV	ADIEVDGKQVELALWD	K	D	E	G	K	Q	1	0	1	3	0	0	4	1	0	1	0	1	0	2	2	0	1	0	2	5	0	0	24	0	2773.3	sp|P62746|RHOB_MOUSE	sp|P62746|RHOB_MOUSE	28	51	yes	yes	3	0.00013846	61.612	2	1	2		2	1	3
DEFTNTCAADSEIELAYADVAR	YLKNAYARDEFTNTCA	LAYADVARRLSRS___	R	D	E	A	R	R	5	1	1	3	1	0	3	0	0	1	1	0	0	1	0	1	2	0	1	1	0	0	22	0	2460.08	sp|Q8BXK9|CLIC5_MOUSE	sp|Q8BXK9|CLIC5_MOUSE	225	246	yes	yes	3	0.01419	37.373	2	0		1		1
DEFTNTCPSDK	YLTNAYSRDEFTNTCP	TNTCPSDKEVEIAYSD	R	D	E	D	K	E	0	0	1	2	1	0	1	0	0	0	0	1	0	1	1	1	2	0	0	0	0	0	11	0	1312.52	sp|Q9QYB1|CLIC4_MOUSE	sp|Q9QYB1|CLIC4_MOUSE	228	238	yes	yes	2	1.8971e-14	176.95	2.67	0.471		1	2	1	2
DEFTNTCPSDKEVEIAYSDVAK	YLTNAYSRDEFTNTCP	IAYSDVAKRLTK____	R	D	E	A	K	R	2	0	1	3	1	0	3	0	0	1	0	2	0	1	1	2	2	0	1	2	0	0	22	1	2517.12	sp|Q9QYB1|CLIC4_MOUSE	sp|Q9QYB1|CLIC4_MOUSE	228	249	yes	yes	2;3	6.6722e-75	264.8	2	0		4		2	2
DEGANAFFK	DCWRKIAKDEGANAFF	EGANAFFKGAWSNVLR	K	D	E	F	K	G	2	0	1	1	0	0	1	1	0	0	0	1	0	2	0	0	0	0	0	0	0	0	9	0	997.451	sp|P48962|ADT1_MOUSE	sp|P48962|ADT1_MOUSE	264	272	yes	yes	2	0.0043702	78.516	2	0.816	1	1	1	2	1
DEGEGFVGGER				D	E	E	R		0	1	0	1	0	0	3	4	0	0	0	0	0	1	0	0	0	0	0	1	0	0	11	0	1150.49		REV__tr|D6RCV4|D6RCV4_MOUSE			yes	yes	2	0.015281	49.3	1.57	0.728	8	4	2	4	10
DEGNNLLTEK	VLVTLYERDEGNNLLT	GNNLLTEKQKLRVKKI	R	D	E	E	K	Q	0	0	2	1	0	0	2	1	0	0	2	1	0	0	0	0	1	0	0	0	0	0	10	0	1131.54	tr|Q5NCU4|Q5NCU4_MOUSE;sp|P07214|SPRC_MOUSE	tr|Q5NCU4|Q5NCU4_MOUSE	180	189	yes	no	2	0.042521	52.391	2	0		1		1
DEGSWQDGDSSQEITR	RDGAARPKDEGSWQDG	DSSQEITRLQGRMQAE	K	D	E	T	R	L	0	1	0	3	0	2	2	2	0	1	0	0	0	0	0	3	1	1	0	0	0	0	16	0	1808.74	sp|P58871|TB182_MOUSE	sp|P58871|TB182_MOUSE	1037	1052	yes	yes	2	1.1232e-07	117	3	0			1		1
DEHVQELESYIDR	RERELSQRDEHVQELE	ELESYIDRLLVRIMET	R	D	E	D	R	L	0	1	0	2	0	1	3	0	1	1	1	0	0	0	0	1	0	0	1	1	0	0	13	0	1631.74	sp|Q8R361|RFIP5_MOUSE	sp|Q8R361|RFIP5_MOUSE	612	624	yes	yes	2;3	1.0901e-14	171.11	2.33	0.471		2	1	2	1
DEIDAPNASLDPK	SSGAITARDEIDAPNA	PNASLDPKYRDVIIVH	R	D	E	P	K	Y	2	0	1	3	0	0	1	0	0	1	1	1	0	0	2	1	0	0	0	0	0	0	13	0	1383.65	sp|A2ASS6|TITIN_MOUSE;tr|E9Q8N1|E9Q8N1_MOUSE;tr|E9Q8K5|E9Q8K5_MOUSE;sp|A2ASS6-2|TITIN_MOUSE	sp|A2ASS6|TITIN_MOUSE	26489	26501	yes	no	2	5.4522e-05	96.464	3	0			2	1	1
DEIFAQSK	LEEARASRDEIFAQSK	DEIFAQSKESEKKLKS	R	D	E	S	K	E	1	0	0	1	0	1	1	0	0	1	0	1	0	1	0	1	0	0	0	0	0	0	8	0	936.455	sp|Q61879|MYH10_MOUSE;tr|Q5SV64|Q5SV64_MOUSE;tr|Q3UH59|Q3UH59_MOUSE	sp|Q61879|MYH10_MOUSE	1669	1676	yes	no	2	0.019978	69.598	3	0			2	1	1
DEILPTTPISEQK	HVSIVEPKDEILPTTP	TTPISEQKGGKPEPPA	K	D	E	Q	K	G	0	0	0	1	0	1	2	0	0	2	1	1	0	0	2	1	2	0	0	0	0	0	13	0	1469.76	sp|P62908|RS3_MOUSE	sp|P62908|RS3_MOUSE	215	227	yes	yes	2	4.1195e-05	115.68	2.5	0.5		2	2	2	2
DEITEWESR	PDKLQQAKDEITEWES	EITEWESRVTQYERDF	K	D	E	S	R	V	0	1	0	1	0	0	3	0	0	1	0	0	0	0	0	1	1	1	0	0	0	0	9	0	1163.51	tr|Q6NZD2|Q6NZD2_MOUSE;sp|Q9WV80|SNX1_MOUSE	tr|Q6NZD2|Q6NZD2_MOUSE	450	458	yes	no	2	0.00027249	111.61	3	0			1		1
DEKEFEELVAFIQQR	EELEKSERDEKEFEEL	LVAFIQQRLTQTEPVT	R	D	E	Q	R	L	1	1	0	1	0	2	4	0	0	1	1	1	0	2	0	0	0	0	0	1	0	0	15	1	1879.93	sp|A2ASS6|TITIN_MOUSE;tr|E9Q8N1|E9Q8N1_MOUSE;tr|E9Q8K5|E9Q8K5_MOUSE;tr|F7CR78|F7CR78_MOUSE;tr|A2AT70|A2AT70_MOUSE	sp|A2ASS6|TITIN_MOUSE	9523	9537	no	no	3	3.2082e-12	149.32	1	0	2			1	1
DELAPPTLDLDFR	CTKPITCKDELAPPTL	PTLDLDFRDKLTVRVG	K	D	E	F	R	D	1	1	0	3	0	0	1	0	0	0	3	0	0	1	2	0	1	0	0	0	0	0	13	0	1500.75	sp|A2ASS6|TITIN_MOUSE;tr|E9Q8N1|E9Q8N1_MOUSE;tr|E9Q8K5|E9Q8K5_MOUSE;sp|A2ASS6-2|TITIN_MOUSE	sp|A2ASS6|TITIN_MOUSE	18602	18614	yes	no	2	0.00033238	90.412	2	1	1		1	1	1
DELAPPTLDLDFRDK	CTKPITCKDELAPPTL	LDLDFRDKLTVRVGES	K	D	E	D	K	L	1	1	0	4	0	0	1	0	0	0	3	1	0	1	2	0	1	0	0	0	0	0	15	1	1743.87	sp|A2ASS6|TITIN_MOUSE;tr|E9Q8N1|E9Q8N1_MOUSE;tr|E9Q8K5|E9Q8K5_MOUSE;sp|A2ASS6-2|TITIN_MOUSE	sp|A2ASS6|TITIN_MOUSE	18602	18616	yes	no	3	0.00015825	81.448	3	0			2	1	1
DELEGFQDDTGR	EATLAEQRDELEGFQD	GFQDDTGRGKKNSIIL	R	D	E	G	R	G	0	1	0	3	0	1	2	2	0	0	1	0	0	1	0	0	1	0	0	0	0	0	12	0	1380.58	sp|Q76LL6-4|FHOD3_MOUSE;sp|Q76LL6|FHOD3_MOUSE;sp|Q76LL6-3|FHOD3_MOUSE;sp|Q76LL6-2|FHOD3_MOUSE	sp|Q76LL6-4|FHOD3_MOUSE	81	92	yes	no	2	0.0011701	81.565	2.5	0.5		1	1	1	1
DELGQGLQGVEQK	HQDFSRQRDELGQGLQ	GLQGVEQKVQSLQATF	R	D	E	Q	K	V	0	0	0	1	0	3	2	3	0	0	2	1	0	0	0	0	0	0	0	1	0	0	13	0	1399.69	sp|Q8BMK4|CKAP4_MOUSE	sp|Q8BMK4|CKAP4_MOUSE	128	140	yes	yes	2	2.0527e-21	192.14	3	0			2	1	1
DELILEGNDIELVSNSAALIQQATTVK	CSVSQAQKDELILEGN	IQQATTVKNKDIRKFL	K	D	E	V	K	N	3	0	2	2	0	2	3	1	0	3	4	1	0	0	0	2	2	0	0	2	0	0	27	0	2883.51	tr|G3UW34|G3UW34_MOUSE;sp|P51410|RL9_MOUSE	tr|G3UW34|G3UW34_MOUSE	142	168	yes	no	3	7.4535e-08	93.166	1	0	2			1	1
DELKEALDDVTLPR	MTEVAWTKDELKEALD	LDDVTLPRLKAFIPQL	K	D	E	P	R	L	1	1	0	3	0	0	2	0	0	0	3	1	0	0	1	0	1	0	0	1	0	0	14	1	1612.83	tr|F6RPJ9|F6RPJ9_MOUSE;sp|Q9JHR7|IDE_MOUSE	tr|F6RPJ9|F6RPJ9_MOUSE	666	679	yes	no	2;3	6.5572e-07	132.08	2.5	0.5		2	2	2	2
DELTDLDQSNVTEETPEGEEHPVADTENK	SHNWGTVKDELTDLDQ	PVADTENKENEVEEVK	K	D	E	N	K	E	1	0	2	4	0	1	7	1	1	0	2	1	0	0	2	1	4	0	0	2	0	0	29	0	3240.41	sp|Q9CY58-3|PAIRB_MOUSE;sp|Q9CY58-2|PAIRB_MOUSE	sp|Q9CY58-3|PAIRB_MOUSE	223	251	yes	no	3	8.7511e-06	62.108	3	0			1		1
DEMEEWSASEACLFEEALEK	LGGPVLCRDEMEEWSA	LFEEALEKYGKDFNDI	R	D	E	E	K	Y	3	0	0	1	1	0	7	0	0	0	2	1	1	1	0	2	0	1	0	0	0	0	20	0	2401.99	tr|Q3UII8|Q3UII8_MOUSE;sp|Q924K8|MTA3_MOUSE;tr|H3BLE1|H3BLE1_MOUSE;sp|Q924K8-2|MTA3_MOUSE;tr|Q3U3A7|Q3U3A7_MOUSE;tr|E9Q794|E9Q794_MOUSE	tr|Q3UII8|Q3UII8_MOUSE	266	285	yes	no	2;3	0.002413	64.377	2	0		2			2
DEMEEWSASEANLFEEALEK	QGGPVLCRDEMEEWSA	LFEEALEKYGKDFTDI	R	D	E	E	K	Y	3	0	1	1	0	0	7	0	0	0	2	1	1	1	0	2	0	1	0	0	0	0	20	0	2356.01	tr|F8WHY8|F8WHY8_MOUSE;tr|E9PX23|E9PX23_MOUSE;sp|Q8K4B0|MTA1_MOUSE	tr|F8WHY8|F8WHY8_MOUSE	266	285	yes	no	2	4.1082e-07	101.17	2	0		1			1
DEMHAQLQELENK	ARSGLLQRDEMHAQLQ	QLQELENKILTKMAEM	R	D	E	N	K	I	1	0	1	1	0	2	3	0	1	0	2	1	1	0	0	0	0	0	0	0	0	0	13	0	1583.72	sp|Q8BJS4-3|SUN2_MOUSE;sp|Q8BJS4-2|SUN2_MOUSE;sp|Q8BJS4|SUN2_MOUSE	sp|Q8BJS4-3|SUN2_MOUSE	461	473	yes	no	2;3	1.3088e-33	169.4	2.67	0.471		1	2	1	2
DENEWKEFEQR	PAGKAITKDENEWKEF	EWKEFEQREVDYSGLR	K	D	E	Q	R	E	0	1	1	1	0	1	4	0	0	0	0	1	0	1	0	0	0	1	0	0	0	0	11	1	1508.65	sp|Q4VAA2-2|CDV3_MOUSE;sp|Q4VAA2|CDV3_MOUSE	sp|Q4VAA2-2|CDV3_MOUSE	106	116	yes	no	2;3	7.7e-27	208.74	3	0			3	1	2
DENPFASLTATSQPIATAARSPDR	LMMSTQTRDENPFASL	TAARSPDRNLMLNTGS	R	D	E	D	R	N	5	2	1	2	0	1	1	0	0	1	1	0	0	1	3	3	3	0	0	0	0	0	24	1	2515.23	tr|G3UZM6|G3UZM6_MOUSE;tr|G3UZD6|G3UZD6_MOUSE;sp|Q9ES00|UBE4B_MOUSE	tr|G3UZM6|G3UZM6_MOUSE	218	241	yes	no	3	2.2515e-33	177.73	1	0	1				1
DENVIVPEEIK	YPTITWIKDENVIVPE	VIVPEEIKKRAAPPVR	K	D	E	I	K	K	0	0	1	1	0	0	3	0	0	2	0	1	0	0	1	0	0	0	0	2	0	0	11	0	1283.66	sp|A2ASS6|TITIN_MOUSE;tr|E9Q8N1|E9Q8N1_MOUSE;tr|E9Q8K5|E9Q8K5_MOUSE;sp|A2ASS6-2|TITIN_MOUSE	sp|A2ASS6|TITIN_MOUSE	16505	16515	yes	no	2	0.0016949	80.17	3	0			2	1	1
DENVPPTVEFGPEYFDGLVIK	SSGLIMTRDENVPPTV	YFDGLVIKSGDSLRIK	R	D	E	I	K	S	0	0	1	2	0	0	3	2	0	1	1	1	0	2	3	0	1	0	1	3	0	0	21	0	2364.15	sp|A2ASS6|TITIN_MOUSE;tr|E9Q8N1|E9Q8N1_MOUSE;tr|E9Q8K5|E9Q8K5_MOUSE;sp|A2ASS6-2|TITIN_MOUSE	sp|A2ASS6|TITIN_MOUSE	29740	29760	yes	no	2;3	1.5912e-05	92.913	1	0	3			1	2
DEPVRPDQETQQPQVQEK	QPPLPSVRDEPVRPDQ	QQPQVQEKESPVTVDA	R	D	E	E	K	E	0	1	0	2	0	5	3	0	0	0	0	1	0	0	3	0	1	0	0	2	0	0	18	1	2150.02	tr|A2AU91|A2AU91_MOUSE;tr|A2AU89|A2AU89_MOUSE;sp|P70399|TP53B_MOUSE;sp|P70399-3|TP53B_MOUSE;tr|A2AU90|A2AU90_MOUSE;tr|F6QNC8|F6QNC8_MOUSE	tr|A2AU91|A2AU91_MOUSE	832	849	yes	no	2;3	4.6305e-27	194.92	3	0			3	2	1
DEQDGASADAEPWAAAVPPEWVPIIQQDIQSQR	PAPEGGSRDEQDGASA	QQDIQSQRKVKPQPPL	R	D	E	Q	R	K	6	1	0	4	0	5	3	1	0	3	0	0	0	0	4	2	0	2	0	2	0	0	33	0	3616.71	tr|Q3UF95|Q3UF95_MOUSE;sp|Q9Z1R2|BAG6_MOUSE;tr|G3UYQ2|G3UYQ2_MOUSE;tr|Q3TDL4|Q3TDL4_MOUSE;tr|G3UZT6|G3UZT6_MOUSE	tr|Q3UF95|Q3UF95_MOUSE	1002	1034	yes	no	3	6.461e-07	63.576	1	0	1				1
DEQEHEFYK	AYKTVIKKDEQEHEFY	EQEHEFYK________	K	D	E	Y	K	-	0	0	0	1	0	1	3	0	1	0	0	1	0	1	0	0	0	0	1	0	0	0	9	0	1223.51	sp|P54775|PRS6B_MOUSE	sp|P54775|PRS6B_MOUSE	410	418	yes	yes	2	0.0017118	94.465	2	0		1			1
DEQGSAADSEDSPTIEAVR	GVPSRVPKDEQGSAAD	SPTIEAVRLLRKTFPS	K	D	E	V	R	L	3	1	0	3	0	1	3	1	0	1	0	0	0	0	1	3	1	0	0	1	0	0	19	0	1975.86	sp|P10518|HEM2_MOUSE	sp|P10518|HEM2_MOUSE	88	106	yes	yes	2;3	4.8373e-36	217.26	2.6	0.8	1		4	3	2
DEQQINSAVEK	LPCVVDVRDEQQINSA	QINSAVEKAVEKFGGI	R	D	E	E	K	A	1	0	1	1	0	2	2	0	0	1	0	1	0	0	0	1	0	0	0	1	0	0	11	0	1259.6	sp|Q2TPA8|HSDL2_MOUSE	sp|Q2TPA8|HSDL2_MOUSE	77	87	yes	yes	2	7.9178e-05	125.97	3	0			1		1
DEQQQLDFR	LVKSLQSRDEQQQLDF	EQQQLDFRREVEMFGK	R	D	E	F	R	R	0	1	0	2	0	3	1	0	0	0	1	0	0	1	0	0	0	0	0	0	0	0	9	0	1177.54	sp|Q8BKG3|PTK7_MOUSE	sp|Q8BKG3|PTK7_MOUSE	828	836	yes	yes	2	5.6427e-05	134.25	3	0			1	1
DESDNLLNQAR	DTQIIYHKDESDNLLN	DNLLNQARELQAKADS	K	D	E	A	R	E	1	1	2	2	0	1	1	0	0	0	2	0	0	0	0	1	0	0	0	0	0	0	11	0	1273.59	sp|P97927|LAMA4_MOUSE	sp|P97927|LAMA4_MOUSE	660	670	yes	yes	2	2.9166e-09	152.07	2.67	0.471		1	2	2	1
DESSPYAAMLAAQDVAQR	GMKVKADRDESSPYAA	AAQDVAQRCKELGITA	R	D	E	Q	R	C	5	1	0	2	0	2	1	0	0	0	1	0	1	0	1	2	0	0	1	1	0	0	18	0	1921.88	sp|P62264|RS14_MOUSE;tr|D3YVF4|D3YVF4_MOUSE;tr|D3Z7I1|D3Z7I1_MOUSE	sp|P62264|RS14_MOUSE	67	84	yes	no	2;3	1.3545e-09	117.78	2.75	0.433		1	3	1	3
DETEFYLGK	KIEGVYARDETEFYLG	ETEFYLGKRCAYVYKA	R	D	E	G	K	R	0	0	0	1	0	0	2	1	0	0	1	1	0	1	0	0	1	0	1	0	0	0	9	0	1100.5	sp|O55142|RL35A_MOUSE	sp|O55142|RL35A_MOUSE	37	45	yes	yes	2	0.015089	64.711	3	0			2	1	1
DETNYGIPQR	IIMWKLTRDETNYGIP	TNYGIPQRALRGHSHF	R	D	E	Q	R	A	0	1	1	1	0	1	1	1	0	1	0	0	0	0	1	0	1	0	1	0	0	0	10	0	1191.55	sp|P68040|GBLP_MOUSE	sp|P68040|GBLP_MOUSE	48	57	yes	yes	2	3.2727e-05	128.27	2.33	0.943	1		2	2	1
DETVGTTDLQQGIDPGAVSPEPGKDHAAQGPGR	SLATRDWRDETVGTTD	HAAQGPGRTEAGRLSS	R	D	E	G	R	T	3	1	0	4	0	3	2	6	1	1	1	1	0	0	4	1	3	0	0	2	0	0	33	1	3299.57	sp|Q3UIZ8-2|MYLK3_MOUSE;sp|Q3UIZ8|MYLK3_MOUSE;tr|D3Z630|D3Z630_MOUSE	sp|Q3UIZ8-2|MYLK3_MOUSE	351	383	yes	no	3;4	5.6003e-51	194.63	2	0		2			2
DETYAPPPFSEDK	LCITSFLRDETYAPPP	PPPFSEDKFIFHKDLC	R	D	E	D	K	F	1	0	0	2	0	0	2	0	0	0	0	1	0	1	3	1	1	0	1	0	0	0	13	0	1494.65	sp|P02772|FETA_MOUSE	sp|P02772|FETA_MOUSE	514	526	yes	yes	2	2.9812e-05	107.65	3	0			5	4	1
DEYDDLSDLNAVQMESVR	CLDKDALRDEYDDLSD	AVQMESVREWEMQFKE	R	D	E	V	R	E	1	1	1	4	0	1	2	0	0	0	2	0	1	0	0	2	0	0	1	2	0	0	18	0	2097.92	sp|Q80UU9|PGRC2_MOUSE	sp|Q80UU9|PGRC2_MOUSE	161	178	yes	yes	2;3	1.8137e-20	171.98	2	0		3		1	2
DFASCHLAQAPNHVVVSR	DGTRKPVKDFASCHLA	PNHVVVSRKEKAARVK	K	D	F	S	R	K	3	1	1	1	1	1	0	0	2	0	1	0	0	1	1	2	0	0	0	3	0	0	18	0	2006.97	sp|Q921I1|TRFE_MOUSE;tr|F7BAE9|F7BAE9_MOUSE;tr|F7CJN9|F7CJN9_MOUSE;tr|E9Q035|E9Q035_MOUSE	tr|E9Q035|E9Q035_MOUSE	593	610	no	no	3	4.5296e-10	114.96	1	0	2			1	1
DFASEVSNVLNK	FHLEVCSRDFASEVSN	EVSNVLNKGHPKVCEK	R	D	F	N	K	G	1	0	2	1	0	0	1	0	0	0	1	1	0	1	0	2	0	0	0	2	0	0	12	0	1321.65	tr|A2ARJ0|A2ARJ0_MOUSE;tr|Q3UGN9|Q3UGN9_MOUSE;sp|P70297|STAM1_MOUSE	tr|A2ARJ0|A2ARJ0_MOUSE	85	96	yes	no	2	0.0064026	70.089	1	0	1			1
DFCTEWPAALDSDEKCEEHFPVEIDTADYVSSGPSIR	KRHCAALKDFCTEWPA	VSSGPSIRNPKARAVT	K	D	F	I	R	N	3	1	0	5	2	0	5	1	1	2	1	1	0	2	3	4	2	1	1	2	0	0	37	1	4271.86	sp|Q8BJZ4|RT35_MOUSE	sp|Q8BJZ4|RT35_MOUSE	125	161	yes	yes	4	2.1463e-15	99.357	1	0	2			1	1
DFDDLCSLPDLNEK	FLPQPQQKDFDDLCSL	SLPDLNEKTLLENLRN	K	D	F	E	K	T	0	0	1	4	1	0	1	0	0	0	3	1	0	1	1	1	0	0	0	0	0	0	14	0	1679.73	sp|Q8C170|MYO9A_MOUSE;sp|Q8C170-2|MYO9A_MOUSE;tr|D3Z3A8|D3Z3A8_MOUSE	sp|Q8C170|MYO9A_MOUSE	147	160	yes	no	2	0.00050862	84.759	2	0		1			1
DFDEFTHDNNDIMLK	LHWMRTTRDFDEFTHD	DNNDIMLKNIADDLRK	R	D	F	L	K	N	0	0	2	4	0	0	1	0	1	1	1	1	1	2	0	0	1	0	0	0	0	0	15	0	1852.79	tr|Q6PGK3|Q6PGK3_MOUSE	tr|Q6PGK3|Q6PGK3_MOUSE	34	48	yes	yes	3	0.0066843	51.03	2	0		1			1
DFDEKQQEANETLAEMEEELR	EEKKKLVRDFDEKQQE	AEMEEELRYAPLTFRN	R	D	F	L	R	Y	2	1	1	2	0	2	7	0	0	0	2	1	1	1	0	0	1	0	0	0	0	0	21	1	2553.12	tr|Q91XH6|Q91XH6_MOUSE	tr|Q91XH6|Q91XH6_MOUSE	47	67	yes	yes	3	8.3833e-22	153.19	2	0		2		1	1
DFDFESANAQFNKEEIDR	DGPMKFEKDFDFESAN	FNKEEIDREFHNKLKL	K	D	F	D	R	E	2	1	2	3	0	1	3	0	0	1	0	1	0	3	0	1	0	0	0	0	0	0	18	1	2173.96	sp|Q8K2F8|LS14A_MOUSE;tr|F6X2V9|F6X2V9_MOUSE	sp|Q8K2F8|LS14A_MOUSE	294	311	yes	no	2;3	1.1176e-26	185.55	2.5	0.866	1		3	3	1
DFDFESANAQFNKEEIDREFHNK	DGPMKFEKDFDFESAN	IDREFHNKLKLKEDKL	K	D	F	N	K	L	2	1	3	3	0	1	4	0	1	1	0	2	0	4	0	1	0	0	0	0	0	0	23	2	2829.26	sp|Q8K2F8|LS14A_MOUSE;tr|F6X2V9|F6X2V9_MOUSE	sp|Q8K2F8|LS14A_MOUSE	294	316	yes	no	4	0.00018817	66.467	1	0	1			1
DFDFWLSEVEALLASEDYGK	QNFNTGIKDFDFWLSE	LASEDYGKDLASVNNL	K	D	F	G	K	D	2	0	0	3	0	0	3	1	0	0	3	1	0	2	0	2	0	1	1	1	0	0	20	0	2333.07	tr|E9Q447|E9Q447_MOUSE;sp|P16546-2|SPTN1_MOUSE;tr|A3KGU5|A3KGU5_MOUSE;sp|P16546|SPTN1_MOUSE;tr|A3KGU7|A3KGU7_MOUSE	tr|E9Q447|E9Q447_MOUSE	1654	1673	yes	no	3	0.00042593	69.361	1	0	1			1
DFDSLAQPSFFDR	RAAIFREKDFDSLAQP	AQPSFFDRFIRWIC__	K	D	F	D	R	F	1	1	0	3	0	1	0	0	0	0	1	0	0	3	1	2	0	0	0	0	0	0	13	0	1543.69	sp|Q02788|CO6A2_MOUSE	sp|Q02788|CO6A2_MOUSE	1016	1028	yes	yes	2	4.9498e-05	106.32	1	0	1				1
DFDVGDGFIPVCSLGVAQVGR	SGSELAFKDFDVGDGF	LGVAQVGRMNFGKDVS	K	D	F	G	R	M	1	1	0	3	1	1	0	4	0	1	1	0	0	2	1	1	0	0	0	4	0	0	21	0	2207.07	tr|F6U7V1|F6U7V1_MOUSE;sp|E9Q401|RYR2_MOUSE	tr|F6U7V1|F6U7V1_MOUSE	1194	1214	yes	no	2;3	2.7863e-21	151.87	1	0	4			2	2
DFEDLFKQEESLK	NTPELCAKDFEDLFKQ	FKQEESLKNIKDNLQQ	K	D	F	L	K	N	0	0	0	2	0	1	3	0	0	0	2	2	0	2	0	1	0	0	0	0	0	0	13	1	1626.78	sp|P11531|DMD_MOUSE	sp|P11531|DMD_MOUSE	2029	2041	yes	yes	2;3	1.6638e-14	167.32	2.5	0.5		1	1	1	1
DFEETMDALQADIDQLEAEK	TLLRKKEKDFEETMDA	IDQLEAEKAELKQRLN	K	D	F	E	K	A	3	0	0	4	0	2	4	0	0	1	2	1	1	1	0	0	1	0	0	0	0	0	20	0	2310.02	tr|E9Q586|E9Q586_MOUSE;sp|O08788-2|DCTN1_MOUSE;tr|E9Q3M3|E9Q3M3_MOUSE;sp|O08788|DCTN1_MOUSE;tr|D3YX34|D3YX34_MOUSE	tr|E9Q586|E9Q586_MOUSE	974	993	yes	no	2;3	1.2336e-57	240.59	2.33	0.471		4	2	4	2
DFEETMDALQADIDQLEAEKAELK	TLLRKKEKDFEETMDA	EAEKAELKQRLNSQSK	K	D	F	L	K	Q	4	0	0	4	0	2	5	0	0	1	3	2	1	1	0	0	1	0	0	0	0	0	24	1	2751.28	tr|E9Q586|E9Q586_MOUSE;sp|O08788-2|DCTN1_MOUSE;tr|E9Q3M3|E9Q3M3_MOUSE;sp|O08788|DCTN1_MOUSE;tr|D3YX34|D3YX34_MOUSE	tr|E9Q586|E9Q586_MOUSE	974	997	yes	no	3	5.6493e-34	181.82	3	0			1	1
DFELNALNAR	LDERLKKKDFELNALN	ELNALNARIEDEQALG	K	D	F	A	R	I	2	1	2	1	0	0	1	0	0	0	2	0	0	1	0	0	0	0	0	0	0	0	10	0	1161.58	sp|Q91Z83|MYH7_MOUSE	sp|Q91Z83|MYH7_MOUSE	1084	1093	yes	yes	1;2	2.1714e-08	174.02	2.43	0.904	2		5	3	4
DFEPFDFTLDD	ALARRFRKDFEPFDFT	PFDFTLDD________	K	D	F	D	D	-	0	0	0	4	0	0	1	0	0	0	1	0	0	3	1	0	1	0	0	0	0	0	11	0	1359.55	sp|Q8CI33-2|C19L1_MOUSE;sp|Q8CI33|C19L1_MOUSE	sp|Q8CI33-2|C19L1_MOUSE	389	399	yes	no	1;2	7.8327e-05	136.27	2.4	0.49		3	2	3	2
DFETLENWMLQTLNEEPATPEPEAEPPR	AVKYQGPRDFETLENW	EPEAEPPRAPELKQGL	R	D	F	P	R	A	2	1	2	1	0	1	7	0	0	0	3	0	1	1	5	0	3	1	0	0	0	0	28	0	3282.5	tr|E9PXX7|E9PXX7_MOUSE;sp|Q91W90|TXND5_MOUSE	tr|E9PXX7|E9PXX7_MOUSE	69	96	yes	no	4	0.018496	31.964	1	0	1				1
DFETLENWMLQTLNEEPATPEPEAEPPRAPELK	AVKYQGPRDFETLENW	PPRAPELKQGLYELSA	R	D	F	L	K	Q	3	1	2	1	0	1	8	0	0	0	4	1	1	1	6	0	3	1	0	0	0	0	33	1	3820.81	tr|E9PXX7|E9PXX7_MOUSE;sp|Q91W90|TXND5_MOUSE	tr|E9PXX7|E9PXX7_MOUSE	69	101	yes	no	3;4;5	6.0576e-112	279.93	1	0	6			3	3
DFEVIAEEQIHQDDFGEGK	QTLIMMTKDFEVIAEE	QDDFGEGKFVTVGWGS	K	D	F	G	K	F	1	0	0	3	0	2	4	2	1	2	0	1	0	2	0	0	0	0	0	1	0	0	19	0	2204.99	sp|Q7TT37|ELP1_MOUSE	sp|Q7TT37|ELP1_MOUSE	139	157	yes	yes	3	2.2047e-05	85.937	2	0		1		1
DFGIQPVEDK	FADTGSVKDFGIQPVE	GIQPVEDKGACRLPLC	K	D	F	D	K	G	0	0	0	2	0	1	1	1	0	1	0	1	0	1	1	0	0	0	0	1	0	0	10	0	1146.56	sp|Q3UD01|A7L3B_MOUSE	sp|Q3UD01|A7L3B_MOUSE	58	67	yes	yes	2	0.00079244	100.88	2	0		1		1
DFIYVSQDPK	YKPKAYLRDFIYVSQD	IYVSQDPKDQLLLGPT	R	D	F	P	K	D	0	0	0	2	0	1	0	0	0	1	0	1	0	1	1	1	0	0	1	1	0	0	10	0	1210.59	sp|Q99JY0|ECHB_MOUSE	sp|Q99JY0|ECHB_MOUSE	340	349	yes	yes	2	0.015754	62.466	2	0		1		1
DFKDNNVVFNR	SKWYQQWKDFKDNNVV	DNNVVFNRFFEMKMKY	K	D	F	N	R	F	0	1	3	2	0	0	0	0	0	0	0	1	0	2	0	0	0	0	0	2	0	0	11	1	1366.66	sp|O35857|TIM44_MOUSE	sp|O35857|TIM44_MOUSE	247	257	yes	yes	2	0.048994	52.247	1	0	1			1
DFKEGTFDANNLEK	TVAPAIEKDFKEGTFD	FDANNLEKYGFEPTQE	K	D	F	E	K	Y	1	0	2	2	0	0	2	1	0	0	1	2	0	2	0	0	1	0	0	0	0	0	14	1	1626.75	sp|Q9CQN7|RM41_MOUSE	sp|Q9CQN7|RM41_MOUSE	101	114	yes	yes	2;3	4.9118e-22	196.95	2	0		2			2
DFKVDQEIMNIIQER	EAEMQWRRDFKVDQEI	IMNIIQERLKACQQRE	R	D	F	E	R	L	0	1	1	2	0	2	2	0	0	3	0	1	1	1	0	0	0	0	0	1	0	0	15	1	1876.94	tr|D3YUK4|D3YUK4_MOUSE;sp|Q9DCS9|NDUBA_MOUSE	tr|D3YUK4|D3YUK4_MOUSE	110	124	yes	no	3	6.3206e-08	118.2	1	0	2			1	1
DFLAGGVAAAISK	DAAVSFAKDFLAGGVA	GVAAAISKTAVAPIER	K	D	F	S	K	T	4	0	0	1	0	0	0	2	0	1	1	1	0	1	0	1	0	0	0	1	0	0	13	0	1218.66	sp|P51881|ADT2_MOUSE	sp|P51881|ADT2_MOUSE	11	23	yes	yes	2	0.052906	44.925	1	0	1			1
DFLEALLDHFEITSEPETSVTGDR	SAEFEDMRDFLEALLD	ETSVTGDRVALLSHAP	R	D	F	D	R	V	1	1	0	3	0	0	4	1	1	1	3	0	0	2	1	2	3	0	0	1	0	0	24	0	2720.28	tr|E9Q6A6|E9Q6A6_MOUSE;sp|Q8C6K9|CO6A6_MOUSE	tr|E9Q6A6|E9Q6A6_MOUSE	1985	2008	yes	no	3	2.5367e-09	108.96	1	0	1				1
DFLEEANR	SLMGTNIRDFLEEANR	DFLEEANRVLKTGGLL	R	D	F	N	R	V	1	1	1	1	0	0	2	0	0	0	1	0	0	1	0	0	0	0	0	0	0	0	8	0	992.456	sp|Q9DB85|RRP8_MOUSE;tr|E9PVA2|E9PVA2_MOUSE	sp|Q9DB85|RRP8_MOUSE	374	381	yes	no	2	0.0050447	87.251	3	0			1	1
DFLQDIDLICSNALEYNPDKDPGDK	KHNYLTAKDFLQDIDL	PDKDPGDKIIRHRACT	K	D	F	D	K	I	1	0	2	6	1	1	1	1	0	2	3	2	0	1	2	1	0	0	1	0	0	0	25	1	2894.33	tr|E9Q166|E9Q166_MOUSE	tr|E9Q166|E9Q166_MOUSE	1024	1048	yes	yes	3;4	9.8831e-13	116.24	1	0	3			2	1
DFLSQEGADPDSIEMVATR	RELIQNVKDFLSQEGA	SIEMVATRVLDISIPA	K	D	F	T	R	V	2	1	0	3	0	1	2	1	0	1	1	0	1	1	1	2	1	0	0	1	0	0	19	0	2079.94	sp|Q61292|LAMB2_MOUSE	sp|Q61292|LAMB2_MOUSE	1522	1540	yes	yes	2;3	8.469e-06	89.831	3	0			3	2	1
DFLVSQDR	GSYAWEIKDFLVSQDR	DFLVSQDRCAEVTLEG	K	D	F	D	R	C	0	1	0	2	0	1	0	0	0	0	1	0	0	1	0	1	0	0	0	1	0	0	8	0	978.477	sp|Q9ERE7|MESD_MOUSE	sp|Q9ERE7|MESD_MOUSE	163	170	yes	yes	2	0.0043863	89.698	2	0		1		1
DFMAALEAEPYDDIVGETVEK	EIEGEIKRDFMAALEA	IVGETVEKTEFIPLLD	R	D	F	E	K	T	3	0	0	3	0	0	4	1	0	1	1	1	1	1	1	0	1	0	1	2	0	0	21	0	2341.07	sp|P27546-3|MAP4_MOUSE;sp|P27546-2|MAP4_MOUSE;tr|E9QPW8|E9QPW8_MOUSE;sp|P27546|MAP4_MOUSE;tr|Q78TF3|Q78TF3_MOUSE	sp|P27546-3|MAP4_MOUSE	24	44	yes	no	2;3	1.7858e-16	133.84	2.25	0.433		3	1	1	3
DFNDTSQDPDFTQVVELDLK	LQAVGMFRDFNDTSQD	QVVELDLKTVVPCCSG	R	D	F	L	K	T	0	0	1	5	0	2	1	0	0	0	2	1	0	2	1	1	2	0	0	2	0	0	20	0	2325.06	sp|P28271|ACOC_MOUSE	sp|P28271|ACOC_MOUSE	345	364	yes	yes	2;3	1.3149e-21	172.3	3	0			2	2
DFNMPLTISR	GFRLQGGKDFNMPLTI	NMPLTISRITPGSKAA	K	D	F	S	R	I	0	1	1	1	0	0	0	0	0	1	1	0	1	1	1	1	1	0	0	0	0	0	10	0	1192.59	sp|Q9JKS4-3|LDB3_MOUSE;sp|Q9JKS4|LDB3_MOUSE;sp|Q9JKS4-5|LDB3_MOUSE;sp|Q9JKS4-4|LDB3_MOUSE;tr|E9PYJ9|E9PYJ9_MOUSE;sp|Q9JKS4-2|LDB3_MOUSE;sp|Q9JKS4-6|LDB3_MOUSE	sp|Q9JKS4-3|LDB3_MOUSE	22	31	yes	no	2	0.021075	69.721	1	0	1				1
DFNPNWMSAVEILDDDNFLGAENAFNLFVCQK	GNFEEIARDFNPNWMS	FNLFVCQKDSAATTDE	R	D	F	Q	K	D	3	0	5	4	1	1	2	1	0	1	3	1	1	4	1	1	0	1	0	2	0	0	32	0	3732.69	sp|Q3U1J4|DDB1_MOUSE	sp|Q3U1J4|DDB1_MOUSE	948	979	yes	yes	3	8.5143e-13	107.17	1	0	2			1	1
DFNVGDYIEAVLDR	APNDFKLKDFNVGDYI	YIEAVLDRNLAENISR	K	D	F	D	R	N	1	1	1	3	0	0	1	1	0	1	1	0	0	1	0	0	0	0	1	2	0	0	14	0	1624.77	sp|Q8CI94|PYGB_MOUSE	sp|Q8CI94|PYGB_MOUSE	257	270	yes	yes	2;3	4.4124e-11	159.22	1	0	4			2	2
DFNVGGYIQAVLDR	APNDFNLKDFNVGGYI	YIQAVLDRNLAENISR	K	D	F	D	R	N	1	1	1	2	0	1	0	2	0	1	1	0	0	1	0	0	0	0	1	2	0	0	14	0	1565.78	tr|E9PUM3|E9PUM3_MOUSE;sp|Q9WUB3|PYGM_MOUSE	tr|E9PUM3|E9PUM3_MOUSE	169	182	yes	no	2;3	7.7694e-07	130.47	1	0	4			2	2
DFPELTMEVDGK	NEMSEVLRDFPELTME	LTMEVDGKVESIMKRT	R	D	F	G	K	V	0	0	0	2	0	0	2	1	0	0	1	1	1	1	1	0	1	0	0	1	0	0	12	0	1379.63	sp|P50516-2|VATA_MOUSE;sp|P50516|VATA_MOUSE	sp|P50516-2|VATA_MOUSE	290	301	yes	no	2	2.0726e-05	128.36	2	0		3		2	1
DFPEYTFAIADEEDYATEVK	NKVLEVAKDFPEYTFA	EDYATEVKDLGLSESG	K	D	F	V	K	D	3	0	0	3	0	0	4	0	0	1	0	1	0	2	1	0	2	0	2	1	0	0	20	0	2352.03	sp|P08003|PDIA4_MOUSE	sp|P08003|PDIA4_MOUSE	437	456	yes	yes	2	5.062e-07	98.443	2	0		1		1
DFPGRPMGHIAQEVDESDSQEGEER	RCCGSETRDFPGRPMG	DSQEGEERFLSLEAST	R	D	F	E	R	F	1	2	0	3	0	2	5	3	1	1	0	0	1	1	2	2	0	0	0	1	0	0	25	1	2814.22	tr|E9PXD2|E9PXD2_MOUSE	tr|E9PXD2|E9PXD2_MOUSE	72	96	yes	yes	3	0.016213	36.049	2	0		1			1
DFQAISDVIGNK	QAIRKYGRDFQAISDV	ISDVIGNKSVVQVKNF	R	D	F	N	K	S	1	0	1	2	0	1	0	1	0	2	0	1	0	1	0	1	0	0	0	1	0	0	12	0	1305.66	sp|Q8CFE3|RCOR1_MOUSE;tr|K3W4P9|K3W4P9_MOUSE	sp|Q8CFE3|RCOR1_MOUSE	395	406	yes	no	2	0.00023644	101.72	1	0	2			1	1
DFQEYVEPGEDFPASPQR	EMEQKLIRDFQEYVEP	DFPASPQRRTTGAQED	R	D	F	Q	R	R	1	1	0	2	0	2	3	1	0	0	0	0	0	2	3	1	0	0	1	1	0	0	18	0	2109.93	sp|Q8R1Q8|DC1L1_MOUSE	sp|Q8R1Q8|DC1L1_MOUSE	193	210	yes	yes	2;3	1.585e-13	145.91	2	0		4		2	2
DFQKSPIK	SVWHSETKDFQKSPIK	DFQKSPIKSLKQKLLL	K	D	F	I	K	S	0	0	0	1	0	1	0	0	0	1	0	2	0	1	1	1	0	0	0	0	0	0	8	1	961.523	tr|E9PWM5|E9PWM5_MOUSE;sp|Q5U5Q9-2|UIMC1_MOUSE;tr|E9Q577|E9Q577_MOUSE;sp|Q5U5Q9|UIMC1_MOUSE	tr|E9PWM5|E9PWM5_MOUSE	375	382	yes	no	2	0.0019079	103.43	3	0			2	1	1
DFQPSPDLIPPGPDVQHQR	REIEVDEKDFQPSPDL	GPDVQHQRHLFETCSL	K	D	F	Q	R	H	0	1	0	3	0	3	0	1	1	1	1	0	0	1	5	1	0	0	0	1	0	0	19	0	2142.05	sp|O70373|XIRP1_MOUSE;tr|E9QQ93|E9QQ93_MOUSE	sp|O70373|XIRP1_MOUSE	328	346	yes	no	3	0.013084	40.432	2	0		1			1
DFSALESQLQDTQELLQEENR	SKSSKLTKDFSALESQ	ELLQEENRQKLSLSTK	K	D	F	N	R	Q	1	1	1	2	0	4	4	0	0	0	4	0	0	1	0	2	1	0	0	0	0	0	21	0	2492.17	sp|Q8VDD5|MYH9_MOUSE	sp|Q8VDD5|MYH9_MOUSE	1302	1322	yes	yes	2;3	2.929e-229	401.1	1.67	0.943	4		2	2	4
DFSAPTLEDHFNK	EDEEVYKRDFSAPTLE	TLEDHFNKTILPKVMQ	R	D	F	N	K	T	1	0	1	2	0	0	1	0	1	0	1	1	0	2	1	1	1	0	0	0	0	0	13	0	1519.69	sp|Q9CQU1|MFAP1_MOUSE	sp|Q9CQU1|MFAP1_MOUSE	359	371	yes	yes	2	0.005147	69.345	1	0	1			1
DFSATDLTEFAAR	GAYGGLLKDFSATDLT	DLTEFAARAALSAGKV	K	D	F	A	R	A	3	1	0	2	0	0	1	0	0	0	1	0	0	2	0	1	2	0	0	0	0	0	13	0	1442.67	sp|Q8BWT1|THIM_MOUSE	sp|Q8BWT1|THIM_MOUSE	26	38	yes	yes	2	4.6382e-05	112.44	1	0	2			1	1
DFSDIESK	VAAADAGRDFSDIESK	DFSDIESKFALRTPED	R	D	F	S	K	F	0	0	0	2	0	0	1	0	0	1	0	1	0	1	0	2	0	0	0	0	0	0	8	0	939.419	sp|P11152|LIPL_MOUSE	sp|P11152|LIPL_MOUSE	33	40	yes	yes	2	0.016736	68.625	2.5	0.5		1	1	1	1
DFSELEPDKFQNK	IVKTQVFKDFSELEPD	EPDKFQNKTNGITPRR	K	D	F	N	K	T	0	0	1	2	0	1	2	0	0	0	1	2	0	2	1	1	0	0	0	0	0	0	13	1	1595.75	sp|Q9ET01|PYGL_MOUSE;tr|Q3UEJ6|Q3UEJ6_MOUSE	sp|Q9ET01|PYGL_MOUSE	471	483	yes	no	2;3	1.1159e-14	172.76	2	0		3		1	2
DFSFQEDSLK	ELNTTVYKDFSFQEDS	SFQEDSLKSIKGQLDR	K	D	F	L	K	S	0	0	0	2	0	1	1	0	0	0	1	1	0	2	0	2	0	0	0	0	0	0	10	0	1214.55	tr|E9Q6R7|E9Q6R7_MOUSE	tr|E9Q6R7|E9Q6R7_MOUSE	1902	1911	yes	yes	2	0.00063061	104.22	2	0		1		1
DFTDSQLQEGK	KKAQEHKRDFTDSQLQ	DSQLQEGKHVIGLQMG	R	D	F	G	K	H	0	0	0	2	0	2	1	1	0	0	1	1	0	1	0	1	1	0	0	0	0	0	11	0	1266.57	sp|P37804|TAGL_MOUSE	sp|P37804|TAGL_MOUSE	162	172	yes	yes	2	0.00018337	119.27	3	0			2	1	1
DFTPAAQAAFQK	VLGHHLGKDFTPAAQA	AAQAAFQKVVAGVAAA	K	D	F	Q	K	V	4	0	0	1	0	2	0	0	0	0	0	1	0	2	1	0	1	0	0	0	0	0	12	0	1293.64	sp|P02089|HBB2_MOUSE;tr|A8DUK4|A8DUK4_MOUSE;sp|P02088|HBB1_MOUSE	tr|A8DUK4|A8DUK4_MOUSE	122	133	no	no	2	0.00033992	94.465	1	0	2			1	1
DFTPAELR	PLPRLKRRDFTPAELR	DFTPAELRRFDGVQDP	R	D	F	L	R	R	1	1	0	1	0	0	1	0	0	0	1	0	0	1	1	0	1	0	0	0	0	0	8	0	947.471	sp|O55022|PGRC1_MOUSE	sp|O55022|PGRC1_MOUSE	72	79	yes	yes	2	0.027015	59.35	2	0		1			1
DFTPSGIAGAFR	LPSWIMMRDFTPSGIA	SGIAGAFRRGYDRYYN	R	D	F	F	R	R	2	1	0	1	0	0	0	2	0	1	0	0	0	2	1	1	1	0	0	0	0	0	12	0	1237.61	sp|P56135|ATPK_MOUSE;tr|F8WHP8|F8WHP8_MOUSE	sp|P56135|ATPK_MOUSE	28	39	yes	no	2	0.00089677	85.813	1	0	2			1	1
DFTPVCTTELGR	GILFSHPRDFTPVCTT	VCTTELGRAAKLAPEF	R	D	F	G	R	A	0	1	0	1	1	0	1	1	0	0	1	0	0	1	1	0	3	0	0	1	0	0	12	0	1394.65	tr|D3Z0Y2|D3Z0Y2_MOUSE;tr|Q6GT24|Q6GT24_MOUSE;tr|Q8BG37|Q8BG37_MOUSE;sp|O08709|PRDX6_MOUSE	tr|D3Z0Y2|D3Z0Y2_MOUSE	18	29	yes	no	2	0.00075468	88.021	3	0			1	1
DFTPVPWSQYFESMEDVEVENETGKDTFR	RMGPGRKRDFTPVPWS	ETGKDTFRVYKSGSEG	R	D	F	F	R	V	0	1	1	3	0	1	5	1	0	0	0	1	1	3	2	2	3	1	1	3	0	0	29	1	3481.53	sp|Q8BVQ5|PPME1_MOUSE	sp|Q8BVQ5|PPME1_MOUSE	40	68	yes	yes	3	8.9581e-48	197.89	1	0	2			1	1
DFTSLENTVEER	VVKDARERDFTSLENT	LENTVEERLTELTKSI	R	D	F	E	R	L	0	1	1	1	0	0	3	0	0	0	1	0	0	1	0	1	2	0	0	1	0	0	12	0	1438.66	sp|Q8BMK4|CKAP4_MOUSE	sp|Q8BMK4|CKAP4_MOUSE	208	219	yes	yes	2	7.294e-10	159.99	2.5	0.5		1	1	1	1
DFTVSALHGDMDQK	LTEKMHARDFTVSALH	LHGDMDQKERDVIMRE	R	D	F	Q	K	E	1	0	0	3	0	1	0	1	1	0	1	1	1	1	0	1	1	0	0	1	0	0	14	0	1562.7	tr|Q8BTU6|Q8BTU6_MOUSE;sp|P10630|IF4A2_MOUSE;sp|P10630-2|IF4A2_MOUSE;tr|E9Q561|E9Q561_MOUSE	tr|Q8BTU6|Q8BTU6_MOUSE	297	310	yes	no	3	0.039291	30.867	3	0			1	1
DFTVSAMHGDMDQK	LTEKMHARDFTVSAMH	MHGDMDQKERDVIMRE	R	D	F	Q	K	E	1	0	0	3	0	1	0	1	1	0	0	1	2	1	0	1	1	0	0	1	0	0	14	0	1580.66	sp|P60843|IF4A1_MOUSE	sp|P60843|IF4A1_MOUSE	296	309	yes	yes	2;3	4.7367e-22	196.33	2	0		3		1	2
DFVAEPMGEKPVGSLAGIGDVLSK	MTTSQKHRDFVAEPMG	GIGDVLSKRLEERGFD	R	D	F	S	K	R	2	0	0	2	0	0	2	4	0	1	2	2	1	1	2	2	0	0	0	3	0	0	24	1	2415.24	sp|O54962|BAF_MOUSE	sp|O54962|BAF_MOUSE	9	32	yes	yes	2;3	1.6748e-12	113.31	1	0	3			1	2
DFVDALEDSLEEVALK	RHDRLRFRDFVDALED	SLEEVALKQTGDDDEV	R	D	F	L	K	Q	2	0	0	3	0	0	3	0	0	0	3	1	0	1	0	1	0	0	0	2	0	0	16	0	1791.88	sp|Q3TVI8|PBIP1_MOUSE	sp|Q3TVI8|PBIP1_MOUSE	654	669	yes	yes	2;3	1.733e-08	123.29	3	0			6	3	3
DFVEDDTTHG	VITAEMAKDFVEDDTT	VEDDTTHG________	K	D	F	H	G	-	0	0	0	3	0	0	1	1	1	0	0	0	0	1	0	0	2	0	0	1	0	0	10	0	1134.45	sp|Q9CW03|SMC3_MOUSE	sp|Q9CW03|SMC3_MOUSE	1208	1217	yes	yes	2	0.047762	62.463	2	0		1		1
DFVTNLVNSLDVGSDNIR	KNNFPYVRDFVTNLVN	DVGSDNIRVGLVQFSD	R	D	F	I	R	V	0	1	3	3	0	0	0	1	0	1	2	0	0	1	0	2	1	0	0	3	0	0	18	0	1976.98	tr|E9PWQ3|E9PWQ3_MOUSE;tr|D3YWD1|D3YWD1_MOUSE	tr|E9PWQ3|E9PWQ3_MOUSE	659	676	yes	no	2;3	1.1031e-69	260.25	1	0	4			2	2
DFWDNLEK	ERLGPLTRDFWDNLEK	DFWDNLEKETDWVRQE	R	D	F	E	K	E	0	0	1	2	0	0	1	0	0	0	1	1	0	1	0	0	0	1	0	0	0	0	8	0	1065.48	sp|Q00623|APOA1_MOUSE	sp|Q00623|APOA1_MOUSE	93	100	yes	yes	1;2	1.0859e-13	214.12	2.29	0.452		5	2	5	2
DFWDNLEKETDWVR	ERLGPLTRDFWDNLEK	EKETDWVRQEMNKDLE	R	D	F	V	R	Q	0	1	1	3	0	0	2	0	0	0	1	1	0	1	0	0	1	2	0	1	0	0	14	1	1851.84	sp|Q00623|APOA1_MOUSE	sp|Q00623|APOA1_MOUSE	93	106	yes	yes	2;3	1.585e-44	196.95	1	0	5			3	2
DFYELEPEK	IVKQSVFKDFYELEPE	FYELEPEKFQNKTNGI	K	D	F	E	K	F	0	0	0	1	0	0	3	0	0	0	1	1	0	1	1	0	0	0	1	0	0	0	9	0	1168.53	sp|Q8CI94|PYGB_MOUSE	sp|Q8CI94|PYGB_MOUSE	471	479	yes	yes	2	0.0041253	79.986	3	0			2	1	1
DFYELEPEKFQNK	IVKQSVFKDFYELEPE	EPEKFQNKTNGITPRR	K	D	F	N	K	T	0	0	1	1	0	1	3	0	0	0	1	2	0	2	1	0	0	0	1	0	0	0	13	1	1685.79	sp|Q8CI94|PYGB_MOUSE	sp|Q8CI94|PYGB_MOUSE	471	483	yes	yes	2;3	0.00030531	91.62	2	0		3		1	2
DFYLATSPPDSFLDDHHLTRPHPER	RRIMNEAKDFYLATSP	LTRPHPERVPFLVAET	K	D	F	E	R	V	1	2	0	4	0	0	1	0	3	0	3	0	0	2	4	2	2	0	1	0	0	0	25	1	2962.4	sp|Q5EG47|AAPK1_MOUSE	sp|Q5EG47|AAPK1_MOUSE	350	374	yes	yes	3;4	2.237e-06	87.739	1	0	4			2	2
DFYMTDSISR	VPPQLTIKDFYMTDSI	YMTDSISRASQTMAKC	K	D	F	S	R	A	0	1	0	2	0	0	0	0	0	1	0	0	1	1	0	2	1	0	1	0	0	0	10	0	1233.53	sp|Q91VD9|NDUS1_MOUSE	sp|Q91VD9|NDUS1_MOUSE	693	702	yes	yes	2	0.0084895	70.942	2	0		1		1
DGAALSPSPDCR	VIEIIWQKDGAALSPS	LSPSPDCRVTDADNKH	K	D	G	C	R	V	2	1	0	2	1	0	0	1	0	0	1	0	0	0	2	2	0	0	0	0	0	0	12	0	1244.55	sp|A2ASS6|TITIN_MOUSE;tr|E9Q8N1|E9Q8N1_MOUSE;tr|E9Q8K5|E9Q8K5_MOUSE;tr|F7CR78|F7CR78_MOUSE	sp|A2ASS6|TITIN_MOUSE	4475	4486	yes	no	2	0.00071204	87.519	2	0		1			1
DGADFAK	ERCAQYKKDGADFAKW	KDGADFAKWRCVLKIG	K	D	G	A	K	W	2	0	0	2	0	0	0	1	0	0	0	1	0	1	0	0	0	0	0	0	0	0	7	0	722.324	sp|P05064|ALDOA_MOUSE;tr|A6ZI44|A6ZI44_MOUSE;tr|D3YWI1|D3YWI1_MOUSE;tr|Q9CPQ9|Q9CPQ9_MOUSE;tr|A6ZI46|A6ZI46_MOUSE;sp|P05063|ALDOC_MOUSE	sp|P05064|ALDOA_MOUSE	141	147	yes	no	2	0.021513	70.69	2	0		2		1	1
DGADFAKWR	ERCAQYKKDGADFAKW	GADFAKWRCVLKIGEH	K	D	G	W	R	C	2	1	0	2	0	0	0	1	0	0	0	1	0	1	0	0	0	1	0	0	0	0	9	1	1064.5	sp|P05064|ALDOA_MOUSE;tr|A6ZI44|A6ZI44_MOUSE;tr|D3YWI1|D3YWI1_MOUSE;tr|Q9CPQ9|Q9CPQ9_MOUSE;tr|A6ZI46|A6ZI46_MOUSE;sp|P05063|ALDOC_MOUSE	sp|P05064|ALDOA_MOUSE	141	149	yes	no	2	9.3257e-07	158.76	3	0			2	1	1
DGALEEQIER	DDRSSDRKDGALEEQI	ALEEQIERLQEKVEAA	K	D	G	E	R	L	1	1	0	1	0	1	3	1	0	1	1	0	0	0	0	0	0	0	0	0	0	0	10	0	1158.55	sp|Q3UYV9|NCBP1_MOUSE	sp|Q3UYV9|NCBP1_MOUSE	685	694	yes	yes	2	0.00033214	110.39	2	0		2			2
DGDAQSLKEHLIDELDYILLPTEGWNK	IDNSGLLKDGDAQSLK	LPTEGWNKLVSWYTLM	K	D	G	N	K	L	1	0	1	4	0	1	3	2	1	2	5	2	0	0	1	1	1	1	1	0	0	0	27	1	3111.54	sp|Q8R5H1|UBP15_MOUSE;sp|Q8R5H1-5|UBP15_MOUSE;sp|Q8R5H1-2|UBP15_MOUSE;sp|Q8R5H1-4|UBP15_MOUSE;sp|Q8R5H1-3|UBP15_MOUSE	sp|Q8R5H1|UBP15_MOUSE	73	99	yes	no	3	2.9549e-05	65.801	1	0	1				1
DGDCCSAVIQAVEDLDVSK	SEPVKHFKDGDCCSAV	VEDLDVSKVLPVGRQH	K	D	G	S	K	V	2	0	0	4	2	1	1	1	0	1	1	1	0	0	0	2	0	0	0	3	0	0	19	0	2079.91	sp|Q5XG71|UTP20_MOUSE;tr|E9QK83|E9QK83_MOUSE	sp|Q5XG71|UTP20_MOUSE	1070	1088	yes	no	3	2.2047e-05	85.937	3	0			2	1	1
DGDEVPLPR	ILNLYFPRDGDEVPLP	GDEVPLPRQTPAAPET	R	D	G	P	R	Q	0	1	0	2	0	0	1	1	0	0	1	0	0	0	2	0	0	0	0	1	0	0	9	0	996.488	tr|G3UYJ5|G3UYJ5_MOUSE;sp|P47802|MTX1_MOUSE;tr|D3Z3F4|D3Z3F4_MOUSE;tr|D3YVW0|D3YVW0_MOUSE;tr|F7C846|F7C846_MOUSE;tr|G3XA75|G3XA75_MOUSE;tr|G3XA66|G3XA66_MOUSE	tr|G3UYJ5|G3UYJ5_MOUSE	90	98	yes	no	2	0.0077553	73.573	3	0			2	1	1
DGDIVDVMEK	NDDELELRDGDIVDVM	DIVDVMEKCDDGWFVG	R	D	G	E	K	C	0	0	0	3	0	0	1	1	0	1	0	1	1	0	0	0	0	0	0	2	0	0	10	0	1119.51	tr|D3Z5J3|D3Z5J3_MOUSE;tr|E9PYX6|E9PYX6_MOUSE;sp|Q62417-3|SRBS1_MOUSE;sp|Q62417-5|SRBS1_MOUSE;sp|Q62417-6|SRBS1_MOUSE;tr|E9Q6A3|E9Q6A3_MOUSE;sp|Q62417-4|SRBS1_MOUSE;tr|E9QNA7|E9QNA7_MOUSE;sp|Q62417-2|SRBS1_MOUSE;sp|Q62417|SRBS1_MOUSE	tr|D3Z5J3|D3Z5J3_MOUSE	900	909	no	no	1;2	0.00073489	87.568	2.67	0.471		1	2	1	2
DGDKLSAGAAPSEESPERPVEPTEEQQQQPPTEDPQFLHQAK	EGEEPPSRDGDKLSAG	PQFLHQAKGLGNYLYN	R	D	G	A	K	G	4	1	0	3	0	6	7	2	1	0	2	2	0	1	7	3	2	0	0	1	0	0	42	2	4597.15	sp|Q9D5V6|SYAP1_MOUSE	sp|Q9D5V6|SYAP1_MOUSE	28	69	yes	yes	4;5	3.6969e-38	157.89	2	0		3		1	2
DGDKNNDGRIDYDEFLEFMK	DDIEELMKDGDKNNDG	DEFLEFMKGVE_____	K	D	G	M	K	G	0	1	2	5	0	0	2	2	0	1	1	2	1	2	0	0	0	0	1	0	0	0	20	2	2420.06	sp|P19123|TNNC1_MOUSE	sp|P19123|TNNC1_MOUSE	139	158	yes	yes	2;3;4	3.6969e-71	259.93	2.22	0.786	4	6	8	10	8
DGDSESADLLGK	KYDFIEIRDGDSESAD	ESADLLGKHCGNIAPP	R	D	G	G	K	H	1	0	0	3	0	0	1	2	0	0	2	1	0	0	0	2	0	0	0	0	0	0	12	0	1205.54	sp|O35375-5|NRP2_MOUSE;sp|O35375-6|NRP2_MOUSE;sp|O35375-2|NRP2_MOUSE;sp|O35375-3|NRP2_MOUSE;sp|O35375-4|NRP2_MOUSE;sp|O35375|NRP2_MOUSE	sp|O35375-5|NRP2_MOUSE	92	103	yes	no	2	0.0012264	80.69	2	0		1			1
DGDTNEVPQAETLK	SKVESQLKDGDTNEVP	VPQAETLKLAEESGTQ	K	D	G	L	K	L	1	0	1	2	0	1	2	1	0	0	1	1	0	0	1	0	2	0	0	1	0	0	14	0	1515.71	sp|A2ASS6|TITIN_MOUSE;sp|A2ASS6-2|TITIN_MOUSE	sp|A2ASS6|TITIN_MOUSE	4210	4223	yes	no	2	2.0241e-05	111.66	3	0			2	1	1
DGDWWTGTVGDK	DVIVVTKKDGDWWTGT	WTGTVGDKSGVFPSNY	K	D	G	D	K	S	0	0	0	3	0	0	0	3	0	0	0	1	0	0	0	0	2	2	0	1	0	0	12	0	1335.57	tr|E9Q3I4|E9Q3I4_MOUSE;sp|Q9Z0R4-2|ITSN1_MOUSE;tr|E9Q3I5|E9Q3I5_MOUSE;CON__ENSEMBL:ENSBTAP00000001528;sp|Q9Z0R4|ITSN1_MOUSE;tr|E9Q0N0|E9Q0N0_MOUSE	tr|E9Q3I4|E9Q3I4_MOUSE	991	1002	yes	no	2	0.03512	61.11	3	0			1	1
DGDYIVNVQPIDDGWMYGTVQR	DEDEVSFRDGDYIVNV	WMYGTVQRTGRTGMLP	R	D	G	Q	R	T	0	1	1	4	0	2	0	3	0	2	0	0	1	0	1	0	1	1	2	3	0	0	22	0	2540.16	tr|B7ZCI2|B7ZCI2_MOUSE;sp|Q9DC07|LNEBL_MOUSE	tr|B7ZCI2|B7ZCI2_MOUSE	977	998	yes	no	2;3	2.5869e-11	114.63	1	0	4			2	2
DGEAEVAQEAIPQEAPTDGPR	TDLSCSSKDGEAEVAQ	EAPTDGPRARSSTTPV	K	D	G	P	R	A	4	1	0	2	0	2	4	2	0	1	0	0	0	0	3	0	1	0	0	1	0	0	21	0	2179	tr|E9QP49|E9QP49_MOUSE;sp|Q99MS7|EH1L1_MOUSE;sp|Q99MS7-3|EH1L1_MOUSE;sp|Q99MS7-2|EH1L1_MOUSE;sp|Q99MS7-4|EH1L1_MOUSE;sp|Q99MS7-5|EH1L1_MOUSE;tr|G5E8Y6|G5E8Y6_MOUSE	tr|E9QP49|E9QP49_MOUSE	1393	1413	yes	no	2;3	1.0619e-21	160.67	3	0			4	2	2
DGEAPDPEDPSR	VALMSAIRDGEAPDPE	PDPEDPSRKIYRFNQR	R	D	G	S	R	K	1	1	0	3	0	0	2	1	0	0	0	0	0	0	3	1	0	0	0	0	0	0	12	0	1283.53	sp|P24527|LKHA4_MOUSE	sp|P24527|LKHA4_MOUSE	176	187	yes	yes	2	0.00059937	90.434	2	0.816	2	2	2	3	3
DGEAPLDKACAEEEEEEEEEEEEPEPERV	AHVEELARDGEAPLDK	EEPEPERV________	R	D	G	R	V	-	3	1	0	2	1	0	15	1	0	0	1	1	0	0	3	0	0	0	0	1	0	0	29	2	3401.37	tr|F6WZH1|F6WZH1_MOUSE;sp|Q9Z2D8-2|MBD3_MOUSE;tr|D3YTR5|D3YTR5_MOUSE;tr|D3YTR4|D3YTR4_MOUSE;sp|Q9Z2D8|MBD3_MOUSE	tr|F6WZH1|F6WZH1_MOUSE	157	185	yes	no	3	0.0004757	53.758	2	0		1		1
DGEAVWFGCDVGK	KMVAASIKDGEAVWFG	WFGCDVGKHFNGKLGL	K	D	G	G	K	H	1	0	0	2	1	0	1	3	0	0	0	1	0	1	0	0	0	1	0	2	0	0	13	0	1438.62	sp|Q8R016|BLMH_MOUSE	sp|Q8R016|BLMH_MOUSE	318	330	yes	yes	2	0.00094554	79.875	2	0		1			1
DGEEAGAYDGPR	YPTLKIFRDGEEAGAY	AGAYDGPRTADGIVSH	R	D	G	P	R	T	2	1	0	2	0	0	2	3	0	0	0	0	0	0	1	0	0	0	1	0	0	0	12	0	1235.51	sp|P27773|PDIA3_MOUSE;tr|F6Q404|F6Q404_MOUSE	sp|P27773|PDIA3_MOUSE	108	119	yes	no	2	0.00075468	88.021	1.5	0.5	1	1		2
DGEEVVESPALLLEK	WAEVRWTKDGEEVVES	SPALLLEKEDTIRRLV	K	D	G	E	K	E	1	0	0	1	0	0	4	1	0	0	3	1	0	0	1	1	0	0	0	2	0	0	15	0	1626.84	tr|D3YYU8|D3YYU8_MOUSE;tr|F7AD47|F7AD47_MOUSE	tr|D3YYU8|D3YYU8_MOUSE	934	948	yes	no	2	4.4754e-05	94.487	2.5	0.5		1	1	1	1
DGEEVVESPALLLEKEDTIR	WAEVRWTKDGEEVVES	LEKEDTIRRLVLPSVQ	K	D	G	I	R	R	1	1	0	2	0	0	5	1	0	1	3	1	0	0	1	1	1	0	0	2	0	0	20	1	2241.14	tr|D3YYU8|D3YYU8_MOUSE;tr|F7AD47|F7AD47_MOUSE	tr|D3YYU8|D3YYU8_MOUSE	934	953	yes	no	2;3	2.0738e-14	135.38	2	0		5		3	2
DGEGHLDDDDDDERENFEITDWDLQNEFNPNR	MSLSHLYRDGEGHLDD	QNEFNPNRQRHWQTKE	R	D	G	N	R	Q	0	2	4	9	0	1	5	2	1	1	2	0	0	2	1	0	1	1	0	0	0	0	32	1	3863.57	sp|Q9ERA6|TFP11_MOUSE;tr|D3YWC8|D3YWC8_MOUSE	sp|Q9ERA6|TFP11_MOUSE	9	40	yes	no	3;4	3.7975e-218	393.7	2	0		2			2
DGELNVLDDILTEVPEQDDELYNPESEQDKNEK	AADSREEKDGELNVLD	SEQDKNEKKGSKRKSE	K	D	G	E	K	K	0	0	3	6	0	2	7	1	0	1	4	2	0	0	2	1	1	0	1	2	0	0	33	1	3831.73	tr|E9Q7Z8|E9Q7Z8_MOUSE;tr|E9Q5K9|E9Q5K9_MOUSE;tr|E9PW44|E9PW44_MOUSE	tr|E9Q7Z8|E9Q7Z8_MOUSE	10	42	yes	no	3;4	3.5948e-63	209.36	2	0		2		1	1
DGELPVEDDIDLSDVELDDLEKDEL	PREPWDGKDGELPVED	DDLEKDEL________	K	D	G	E	L	-	0	0	0	8	0	0	5	1	0	1	5	1	0	0	1	1	0	0	0	2	0	0	25	1	2829.28	sp|Q922R8|PDIA6_MOUSE;tr|Q3TML0|Q3TML0_MOUSE	sp|Q922R8|PDIA6_MOUSE	416	440	yes	no	3	2.7888e-18	132.36	2.75	0.433		1	3	2	2
DGENLENNMESLR	EIDPVKLKDGENLENN	ENNMESLRQYVDRIFT	K	D	G	L	R	Q	0	1	3	1	0	0	3	1	0	0	2	0	1	0	0	1	0	0	0	0	0	0	13	0	1519.66	sp|Q60790|RASA3_MOUSE	sp|Q60790|RASA3_MOUSE	419	431	yes	yes	2	0.0012088	77.204	3	0			1	1
DGENVMMKDPPDLLDR	IRDELEKKDGENVMMK	DPPDLLDRQKCLNALA	K	D	G	D	R	Q	0	1	1	4	0	0	1	1	0	0	2	1	2	0	2	0	0	0	0	1	0	0	16	1	1843.84	sp|Q91WM1-2|STRBP_MOUSE;sp|Q91WM1|STRBP_MOUSE	sp|Q91WM1-2|STRBP_MOUSE	177	192	yes	no	3	0.06167	25.586	2	0		1			1
DGEPIENEEEDDEKHIFSDDSSELTIR	EPTMSWTKDGEPIENE	DSSELTIRNVDKNDEA	K	D	G	I	R	N	0	1	1	5	0	0	7	1	1	3	1	1	0	1	1	3	1	0	0	0	0	0	27	1	3147.36	sp|P13595|NCAM1_MOUSE;tr|E9QB01|E9QB01_MOUSE;sp|P13595-2|NCAM1_MOUSE;sp|P13595-4|NCAM1_MOUSE;tr|E9Q589|E9Q589_MOUSE;sp|P13595-3|NCAM1_MOUSE	sp|P13595|NCAM1_MOUSE	250	276	yes	no	3;4	1.5451e-40	196.41	2.64	0.771	2		9	7	4
DGEQHEDLNEVAK	PIARKIIKDGEQHEDL	EDLNEVAKLFNIHED_	K	D	G	A	K	L	1	0	1	2	0	1	3	1	1	0	1	1	0	0	0	0	0	0	0	1	0	0	13	0	1482.66	tr|B1AU25|B1AU25_MOUSE;sp|Q9Z0X1|AIFM1_MOUSE	tr|B1AU25|B1AU25_MOUSE	589	601	yes	no	2;3	3.0011e-10	160.78	1.71	0.7	3	3	1	5	2
DGESYDPYDFSEAETQMPQVHTPK	KRRKTHAKDGESYDPY	MPQVHTPKTDDSQEKT	K	D	G	P	K	T	1	0	0	3	0	2	3	1	1	0	0	1	1	1	3	2	2	0	2	1	0	0	24	0	2770.17	sp|P25206|MCM3_MOUSE	sp|P25206|MCM3_MOUSE	698	721	yes	yes	3	0.0024952	50.042	2	0		1			1
DGETIHQQLAQMGDLEAIDVAR	NGKWEFIRDGETIHQQ	LEAIDVARWRVSDDTV	R	D	G	A	R	W	3	1	0	3	0	3	2	2	1	2	2	0	1	0	0	0	1	0	0	1	0	0	22	0	2409.16	sp|P54923|ADPRH_MOUSE	sp|P54923|ADPRH_MOUSE	34	55	yes	yes	2;3	4.695e-22	162.11	1	0	3			1	2
DGEVVSEATQQQHEVL	MIKTIETRDGEVVSEA	TQQQHEVL________	R	D	G	V	L	-	1	0	0	1	0	3	3	1	1	0	1	0	0	0	0	1	1	0	0	3	0	0	16	0	1767.83	sp|P31001|DESM_MOUSE	sp|P31001|DESM_MOUSE	454	469	yes	yes	2	3.5395e-09	137.73	2.25	0.829	2	2	4	6	2
DGFAGEDCNEPLCLNNCYNR	VDGRCVCKDGFAGEDC	CLNNCYNRGRCVENEC	K	D	G	N	R	G	1	1	4	2	3	0	2	2	0	0	2	0	0	1	1	0	0	0	1	0	0	0	20	0	2416.95	tr|Q80YX0|Q80YX0_MOUSE;sp|Q80YX1-5|TENA_MOUSE;sp|Q80YX1-4|TENA_MOUSE;sp|Q80YX1-3|TENA_MOUSE;sp|Q80YX1-2|TENA_MOUSE;sp|Q80YX1|TENA_MOUSE	tr|Q80YX0|Q80YX0_MOUSE	272	291	yes	no	2;3	1.0319e-21	174.78	2	0		4		2	2
DGFIDKEDLHDMLASMGK	FNMIDQNRDGFIDKED	DMLASMGKNPTDEYLD	R	D	G	G	K	N	1	0	0	4	0	0	1	2	1	1	2	2	2	1	0	1	0	0	0	0	0	0	18	1	2020.92	tr|Q6ZWQ9|Q6ZWQ9_MOUSE;tr|D3YV37|D3YV37_MOUSE	tr|Q6ZWQ9|Q6ZWQ9_MOUSE	46	63	yes	no	3	5.9956e-10	113.49	1	0	1			1
DGFIDKNDLR	FTIMDQNRDGFIDKND	FIDKNDLRDTFAALGR	R	D	G	L	R	D	0	1	1	3	0	0	0	1	0	1	1	1	0	1	0	0	0	0	0	0	0	0	10	1	1191.59	sp|P51667|MLRV_MOUSE;tr|E9Q8Y0|E9Q8Y0_MOUSE;tr|F6RBQ5|F6RBQ5_MOUSE;tr|D3Z0I3|D3Z0I3_MOUSE;tr|D3YW14|D3YW14_MOUSE;tr|D3Z1V1|D3Z1V1_MOUSE;tr|D3YUI7|D3YUI7_MOUSE	sp|P51667|MLRV_MOUSE	41	50	no	no	1;2;3	2.994e-26	163.84	2.04	0.418	14	164	21	104	95
DGFSGIEDDADEALEISQAQLLYK	QASLWFSKDGFSGIED	SQAQLLYKSRQKEQQP	K	D	G	Y	K	S	3	0	0	4	0	2	3	2	0	2	3	1	0	1	0	2	0	0	1	0	0	0	24	0	2626.23	sp|Q9DBE9|SPB1_MOUSE	sp|Q9DBE9|SPB1_MOUSE	529	552	yes	yes	2;3	7.2312e-68	246.22	3	0			4	3	1
DGFTLATVLKPDEGTADPPAGR	QKVWLVQKDGFTLATV	TADPPAGRVRLCIDAD	K	D	G	G	R	V	3	1	0	3	0	0	1	3	0	0	2	1	0	1	3	0	3	0	0	1	0	0	22	1	2227.11	tr|E9PV66|E9PV66_MOUSE	tr|E9PV66|E9PV66_MOUSE	562	583	yes	yes	3	0.036426	29.447	1	0	1			1
DGGFDYSTVDDNPDFDNLDIVAR	HQRFLDGKDGGFDYST	DNLDIVARDEEDRYFD	K	D	G	A	R	D	1	1	2	7	0	0	0	2	0	1	1	0	0	2	1	1	1	0	1	2	0	0	23	0	2559.1	sp|Q9DBT3|CCD97_MOUSE	sp|Q9DBT3|CCD97_MOUSE	295	317	yes	yes	2;3	3.2643e-17	138.66	2	0		2			2
DGGGDVAFVK	VGAFKCLKDGGGDVAF	GGDVAFVKHTTIFEVL	K	D	G	V	K	H	1	0	0	2	0	0	0	3	0	0	0	1	0	1	0	0	0	0	0	2	0	0	10	0	963.466	sp|Q921I1|TRFE_MOUSE;tr|D3YYR8|D3YYR8_MOUSE;tr|E9Q035|E9Q035_MOUSE	tr|E9Q035|E9Q035_MOUSE	216	225	no	no	2	0.0014458	91.549	3	0			2	1	1
DGGGENTDEAQPQPQSQSPSSNK	AKPSSSSKDGGGENTD	SQSPSSNKRPSNSTPP	K	D	G	N	K	R	1	0	2	2	0	4	2	3	0	0	0	1	0	0	3	4	1	0	0	0	0	0	23	0	2357	tr|Q91V89|Q91V89_MOUSE	tr|Q91V89|Q91V89_MOUSE	27	49	yes	yes	2;3	5.6049e-51	231.93	3	0			3	1	2
DGGGENTDEAQPQPQSQSPSSNKRPSNSTPPPTQLSK	AKPSSSSKDGGGENTD	PPPTQLSKIKYSGGPQ	K	D	G	S	K	I	1	1	3	2	0	5	2	3	0	0	1	2	0	0	7	7	3	0	0	0	0	0	37	2	3847.78	tr|Q91V89|Q91V89_MOUSE	tr|Q91V89|Q91V89_MOUSE	27	63	yes	yes	3	2.4553e-07	60.194	2	0		1			1
DGGGRGPDDLEGPDSK	PQNSTTWRDGGGRGPD	DLEGPDSKLHHGHDPR	R	D	G	S	K	L	0	1	0	4	0	0	1	5	0	0	1	1	0	0	2	1	0	0	0	0	0	0	16	1	1570.69	tr|G3UX48|G3UX48_MOUSE;sp|Q7TSC1|PRC2A_MOUSE	tr|G3UX48|G3UX48_MOUSE	154	169	yes	no	2;3	4.4869e-12	153.75	2.6	0.49		2	3	2	3
DGGLDLDKNR	VGTARPLRDGGLDLDK	GLDLDKNRQRKSLSNP	R	D	G	N	R	Q	0	1	1	3	0	0	0	2	0	0	2	1	0	0	0	0	0	0	0	0	0	0	10	1	1101.54	sp|Q80U35|ARHGH_MOUSE	sp|Q80U35|ARHGH_MOUSE	443	452	yes	yes	2	0.00034066	111.27	3	0			2	1	1
DGGQTESNEEGKENR	KKGVSGQKDGGQTESN	NEEGKENRDRDRDYSR	K	D	G	N	R	D	0	1	2	1	0	1	4	3	0	0	0	1	0	0	0	1	1	0	0	0	0	0	15	1	1648.69	sp|Q80X50-4|UBP2L_MOUSE;sp|Q80X50-2|UBP2L_MOUSE;sp|Q80X50-3|UBP2L_MOUSE;sp|Q80X50|UBP2L_MOUSE;sp|Q80X50-5|UBP2L_MOUSE	sp|Q80X50-4|UBP2L_MOUSE	110	124	yes	no	2	1.1883e-11	148.57	1	0	1			1
DGGSPILGYIIER	LTWEPPLKDGGSPILG	ILGYIIERREEGKDNW	K	D	G	E	R	R	0	1	0	1	0	0	1	3	0	3	1	0	0	0	1	1	0	0	1	0	0	0	13	0	1388.73	sp|A2ASS6|TITIN_MOUSE;tr|E9Q8N1|E9Q8N1_MOUSE;tr|E9Q8K5|E9Q8K5_MOUSE;sp|A2ASS6-2|TITIN_MOUSE	sp|A2ASS6|TITIN_MOUSE	15107	15119	yes	no	2	0.00094554	79.875	1	0	2			1	1
DGGSPITGYLVEYQEEGDKDWIK	LVWNKPDRDGGSPITG	EGDKDWIKFKTVKNLD	R	D	G	I	K	F	0	0	0	3	0	1	3	4	0	2	1	2	0	0	1	1	1	1	2	1	0	0	23	1	2598.21	sp|A2ASS6|TITIN_MOUSE;tr|E9Q8N1|E9Q8N1_MOUSE;tr|E9Q8K5|E9Q8K5_MOUSE;sp|A2ASS6-2|TITIN_MOUSE	sp|A2ASS6|TITIN_MOUSE	19225	19247	yes	no	2;3	9.0487e-41	208.27	3	0			6	3	3
DGGSPPLLEK	KTTVQDRKDGGSPPLL	GSPPLLEKQTVTKDVT	K	D	G	E	K	Q	0	0	0	1	0	0	1	2	0	0	2	1	0	0	2	1	0	0	0	0	0	0	10	0	1011.52	sp|Q8CGN4-4|BCOR_MOUSE;sp|Q8CGN4-3|BCOR_MOUSE;sp|Q8CGN4-2|BCOR_MOUSE;sp|Q8CGN4|BCOR_MOUSE	sp|Q8CGN4-4|BCOR_MOUSE	420	429	yes	no	2	0.0021001	83.137	2	0		1			1
DGGSTTAGNSSQVSDGAAAVLLAR	AKLKPAFKDGGSTTAG	AAAVLLARRSKAEELG	K	D	G	A	R	R	5	1	1	2	0	1	0	4	0	0	2	0	0	0	0	4	2	0	0	2	0	0	24	0	2204.07	tr|H3BKL5|H3BKL5_MOUSE;sp|Q921H8|THIKA_MOUSE;sp|Q8VCH0|THIKB_MOUSE	tr|H3BKL5|H3BKL5_MOUSE	266	289	yes	no	3	0.013992	35.812	1	0	1				1
DGGVCLLSGNK	GLGQEGCKDGGVCLLS	VCLLSGNKGASFGRLA	K	D	G	N	K	G	0	0	1	1	1	0	0	3	0	0	2	1	0	0	0	1	0	0	0	1	0	0	11	0	1118.54	sp|Q07113|MPRI_MOUSE	sp|Q07113|MPRI_MOUSE	1845	1855	yes	yes	2	0.0022065	77.062	2	0		2		1	1
DGHFTLFAPTNEAFEK	DLLESLGRDGHFTLFA	PTNEAFEKLPRGVLER	R	D	G	E	K	L	2	0	1	1	0	0	2	1	1	0	1	1	0	3	1	0	2	0	0	0	0	0	16	0	1822.85	sp|Q62009-5|POSTN_MOUSE;sp|Q62009-4|POSTN_MOUSE;sp|Q62009-3|POSTN_MOUSE;sp|Q62009-2|POSTN_MOUSE;sp|Q62009|POSTN_MOUSE;CON__Q2KJC7	sp|Q62009-5|POSTN_MOUSE	268	283	yes	no	2;3	2.064e-23	188.44	1	0	4			2	2
DGIDDESYEAIFKPVMSK	YAVNYPLRDGIDDESY	IFKPVMSKVMEMFQPS	R	D	G	S	K	V	1	0	0	3	0	0	2	1	0	2	0	2	1	1	1	2	0	0	1	1	0	0	18	1	2042.95	sp|O09106|HDAC1_MOUSE	sp|O09106|HDAC1_MOUSE	230	247	yes	yes	2;3	1.0368e-20	178.06	3	0			4	3	1
DGIDDESYGQIFKPIISK	YAVNFPMRDGIDDESY	IFKPIISKVMEMYQPS	R	D	G	S	K	V	0	0	0	3	0	1	1	2	0	4	0	2	0	1	1	2	0	0	1	0	0	0	18	1	2024.01	sp|P70288|HDAC2_MOUSE;tr|Q8BQ10|Q8BQ10_MOUSE	sp|P70288|HDAC2_MOUSE	231	248	yes	no	2;3	7.3158e-27	191.07	1.8	0.98	3		2	2	3
DGIELTDGR	DMRACWLKDGIELTDG	GIELTDGRHYHIDQLK	K	D	G	G	R	H	0	1	0	2	0	0	1	2	0	1	1	0	0	0	0	0	1	0	0	0	0	0	9	0	974.467	sp|A2AAJ9-2|OBSCN_MOUSE;tr|E9QQ96|E9QQ96_MOUSE;sp|A2AAJ9|OBSCN_MOUSE;tr|H7BX05|H7BX05_MOUSE;tr|E9PU99|E9PU99_MOUSE	sp|A2AAJ9-2|OBSCN_MOUSE	5874	5882	yes	no	2	0.00028468	111.46	3	0			4	2	2
DGIEPGHIPGSVNIPFTEFLTNEGLEK	QGTQPEPRDGIEPGHI	LTNEGLEKSPEEIKRL	R	D	G	E	K	S	0	0	2	1	0	0	4	4	1	3	2	1	0	2	3	1	2	0	0	1	0	0	27	0	2909.44	tr|Q3UW66|Q3UW66_MOUSE;sp|Q99J99|THTM_MOUSE	tr|Q3UW66|Q3UW66_MOUSE	198	224	yes	no	3	0.057403	14.974	1	0	1			1
DGIEPMWEDEK	GCDYSLFKDGIEPMWE	EPMWEDEKNKRGGRWL	K	D	G	E	K	N	0	0	0	2	0	0	3	1	0	1	0	1	1	0	1	0	0	1	0	0	0	0	11	0	1347.57	sp|P63073|IF4E_MOUSE	sp|P63073|IF4E_MOUSE	96	106	yes	yes	1;2	0.00050115	103.91	2.8	0.4		1	4	2	3
DGIEPMWEDEKNK	GCDYSLFKDGIEPMWE	MWEDEKNKRGGRWLIT	K	D	G	N	K	R	0	0	1	2	0	0	3	1	0	1	0	2	1	0	1	0	0	1	0	0	0	0	13	1	1589.7	sp|P63073|IF4E_MOUSE	sp|P63073|IF4E_MOUSE	96	108	yes	yes	2;3	0.0010823	80.312	3	0			4	2	2
DGIEVHAGDK	FIKVKWYKDGIEVHAG	IEVHAGDKYRMHSDRK	K	D	G	D	K	Y	1	0	0	2	0	0	1	2	1	1	0	1	0	0	0	0	0	0	0	1	0	0	10	0	1039.49	sp|A2ASS6|TITIN_MOUSE;tr|E9Q8N1|E9Q8N1_MOUSE;tr|E9Q8K5|E9Q8K5_MOUSE;sp|A2ASS6-2|TITIN_MOUSE;sp|A2ASS6-3|TITIN_MOUSE	sp|A2ASS6|TITIN_MOUSE	2216	2225	no	no	2	0.0025391	78.342	2.5	0.5		1	1	1	1
DGIGDACDEDADGDGILNEQDNCVLTHNIDQR	SGQEDADRDGIGDACD	LTHNIDQRNSDKDIFG	R	D	G	Q	R	N	2	1	3	8	2	2	2	4	1	3	2	0	0	0	0	0	1	0	0	1	0	0	32	0	3543.47	sp|Q9Z1T2|TSP4_MOUSE	sp|Q9Z1T2|TSP4_MOUSE	503	534	yes	yes	3	1.2023e-38	181.56	2	0		1		1
DGKEDLDQLETVTVEEDEELQSQQLLPQQLCESK	VTSELECKDGKEDLDQ	PQQLCESKVESEATIE	K	D	G	S	K	V	0	0	0	4	1	6	7	1	0	0	6	2	0	0	1	2	2	0	0	2	0	0	34	1	3972.86	sp|E9Q5F9-2|SETD2_MOUSE;sp|E9Q5F9|SETD2_MOUSE;tr|G3UZC5|G3UZC5_MOUSE;tr|G3UYE0|G3UYE0_MOUSE	sp|E9Q5F9-2|SETD2_MOUSE	1878	1911	yes	no	3	0.046451	18.538	2	0		1		1
DGKEGIEEIDR	TRPRKIKKDGKEGIEE	EGIEEIDRHVERRRSR	K	D	G	D	R	H	0	1	0	2	0	0	3	2	0	2	0	1	0	0	0	0	0	0	0	0	0	0	11	1	1259.6	sp|Q80SY5|PR38B_MOUSE	sp|Q80SY5|PR38B_MOUSE	244	254	yes	yes	3	0.00060206	78.342	2	0		1		1
DGKNCEDMDECSIR	NAGFHVTRDGKNCEDM	DMDECSIRNMCLNGMC	R	D	G	I	R	N	0	1	1	3	2	0	2	1	0	1	0	1	1	0	0	1	0	0	0	0	0	0	14	1	1727.65	tr|A2AQ53|A2AQ53_MOUSE	tr|A2AQ53|A2AQ53_MOUSE	568	581	yes	yes	2	3.1071e-15	176.4	3	0			2	1	1
DGKYDLDFK	VAASEFYRDGKYDLDF	GKYDLDFKSPADPSRY	R	D	G	F	K	S	0	0	0	3	0	0	0	1	0	0	1	2	0	1	0	0	0	0	1	0	0	0	9	1	1099.52	sp|P17183|ENOG_MOUSE;tr|D3Z6E4|D3Z6E4_MOUSE	sp|P17183|ENOG_MOUSE	254	262	yes	no	2;3	2.4324e-05	143.5	2.5	0.612	1	6	9	10	6
DGLALEKTSPDREK	MAAIDTERDGLALEKT	KTSPDREKKKEQSDIS	R	D	G	E	K	K	1	1	0	2	0	0	2	1	0	0	2	2	0	0	1	1	1	0	0	0	0	0	14	2	1557.8	tr|S4R1G6|S4R1G6_MOUSE;tr|S4R1Z8|S4R1Z8_MOUSE;tr|S4R2L4|S4R2L4_MOUSE	tr|S4R1G6|S4R1G6_MOUSE	9	22	yes	no	2;3	1.3286e-10	163.18	3	0			4	2	2
DGLAQELANEIR	VNLFILGKDGLAQELA	QELANEIRTQSTDDEY	K	D	G	I	R	T	2	1	1	1	0	1	2	1	0	1	2	0	0	0	0	0	0	0	0	0	0	0	12	0	1327.67	sp|P97393|RHG05_MOUSE;tr|E9PYT0|E9PYT0_MOUSE	sp|P97393|RHG05_MOUSE	604	615	yes	no	2	0.00020176	105.65	2	0		1			1
DGLEDPLEDTGLVQQQLDQLSTIGR	ESVHIILRDGLEDPLE	DQLSTIGRCEYEKTCA	R	D	G	G	R	C	0	1	0	4	0	4	2	3	0	1	5	0	0	0	1	1	2	0	0	1	0	0	25	0	2739.36	sp|Q9EPK7-2|XPO7_MOUSE;sp|Q9EPK7|XPO7_MOUSE;tr|E9PUW7|E9PUW7_MOUSE	sp|Q9EPK7-2|XPO7_MOUSE	427	451	yes	no	2;3	8.061e-95	283.64	1	0	4			2	2
DGLEMEK	TPFMIFFKDGLEMEKC	KDGLEMEKC_______	K	D	G	E	K	C	0	0	0	1	0	0	2	1	0	0	1	1	1	0	0	0	0	0	0	0	0	0	7	0	820.364	sp|P63028|TCTP_MOUSE;tr|D3YU75|D3YU75_MOUSE	sp|P63028|TCTP_MOUSE	165	171	yes	no	2	0.020387	73.26	2	0		2		1	1
DGLEMEKC	TPFMIFFKDGLEMEKC	DGLEMEKC________	K	D	G	K	C	-	0	0	0	1	1	0	2	1	0	0	1	1	1	0	0	0	0	0	0	0	0	0	8	1	980.394	sp|P63028|TCTP_MOUSE;tr|D3YU75|D3YU75_MOUSE	sp|P63028|TCTP_MOUSE	165	172	yes	no	2	0.016324	62.546	1.67	0.745	3	2	1	4	2
DGLEVEVSDALQLGAEGPAR	GSQVRWYKDGLEVEVS	LGAEGPARTLTLPHAQ	K	D	G	A	R	T	3	1	0	2	0	1	3	3	0	0	3	0	0	0	1	1	0	0	0	2	0	0	20	0	2025	tr|D3YYU8|D3YYU8_MOUSE;tr|F7AD47|F7AD47_MOUSE;tr|F7AGE9|F7AGE9_MOUSE	tr|D3YYU8|D3YYU8_MOUSE	1117	1136	no	no	3	0.053637	18.623	3	0			2	1	1
DGLGLCALIHR	QNFHTSWKDGLGLCAL	GLCALIHRHRPDLIDY	K	D	G	H	R	H	1	1	0	1	1	0	0	2	1	1	3	0	0	0	0	0	0	0	0	0	0	0	11	0	1223.64	sp|Q9JI91|ACTN2_MOUSE	sp|Q9JI91|ACTN2_MOUSE	182	192	yes	yes	2	0.00014713	121.6	1	0	1				1
DGLKDVVDALQSPLVDK	RNQVKMTKDGLKDVVD	LQSPLVDKKSFIPVER	K	D	G	D	K	K	1	0	0	4	0	1	0	1	0	0	3	2	0	0	1	1	0	0	0	3	0	0	17	1	1810.97	sp|O55137|ACOT1_MOUSE	sp|O55137|ACOT1_MOUSE	287	303	yes	yes	3	8.8252e-07	99.813	1	0	1				1
DGLKDVVDALQSPLVDKK	RNQVKMTKDGLKDVVD	QSPLVDKKSFIPVERS	K	D	G	K	K	S	1	0	0	4	0	1	0	1	0	0	3	3	0	0	1	1	0	0	0	3	0	0	18	2	1939.06	sp|O55137|ACOT1_MOUSE	sp|O55137|ACOT1_MOUSE	287	304	yes	yes	3	5.6287e-05	79.88	1	0	2			1	1
DGLLCGETGGGGGSALGPGGGGGGGGGGGGPGHEQEEDYR	GLGVGGERDGLLCGET	HEQEEDYRYEVLTAEQ	R	D	G	Y	R	Y	1	1	0	2	1	1	4	21	1	0	3	0	0	0	2	1	1	0	1	0	0	0	40	0	3498.47	sp|Q9Z1K5|ARI1_MOUSE;tr|H7BWY7|H7BWY7_MOUSE	sp|Q9Z1K5|ARI1_MOUSE	59	98	yes	no	3	0.024919	43.905	2	0		1		1
DGLLDVVEALQSPLVDK	RNQVKMTKDGLLDVVE	LQSPLVDKKSFIPVER	K	D	G	D	K	K	1	0	0	3	0	1	1	1	0	0	4	1	0	0	1	1	0	0	0	3	0	0	17	0	1809.97	sp|Q9QYR9|ACOT2_MOUSE	sp|Q9QYR9|ACOT2_MOUSE	328	344	yes	yes	2;3	7.9142e-13	152.37	1	0	5			2	3
DGLLDVVEALQSPLVDKK	RNQVKMTKDGLLDVVE	QSPLVDKKSFIPVERS	K	D	G	K	K	S	1	0	0	3	0	1	1	1	0	0	4	2	0	0	1	1	0	0	0	3	0	0	18	1	1938.07	sp|Q9QYR9|ACOT2_MOUSE	sp|Q9QYR9|ACOT2_MOUSE	328	345	yes	yes	2;3	1.8158e-20	167.14	1	0	4			2	2
DGLLLDEDEEEEEAAESEEDDNLSSVLHQR	LPRAMSSRDGLLLDED	LSSVLHQRAKIPWRAC	R	D	G	Q	R	A	2	1	1	5	0	1	9	1	1	0	5	0	0	0	0	3	0	0	0	1	0	0	30	0	3414.47	tr|B2RUS7|B2RUS7_MOUSE	tr|B2RUS7|B2RUS7_MOUSE	970	999	yes	yes	3	1.1981e-06	74.874	3	0			1		1
DGLNDDDFEPYLSPQAR	QNGSVHQKDGLNDDDF	PYLSPQARPNNAYTAM	K	D	G	A	R	P	1	1	1	4	0	1	1	1	0	0	2	0	0	1	2	1	0	0	1	0	0	0	17	0	1950.86	tr|Q91YT7|Q91YT7_MOUSE;tr|E9PW90|E9PW90_MOUSE;tr|F6Y6H7|F6Y6H7_MOUSE	tr|Q91YT7|Q91YT7_MOUSE	27	43	yes	no	2;3	3.7312e-81	280.7	2	0		4		2	2
DGLNDMWADLLELIDTR	AATIAEWKDGLNDMWA	LLELIDTRMQLLAASY	K	D	G	T	R	M	1	1	1	4	0	0	1	1	0	1	4	0	1	0	0	0	1	1	0	0	0	0	17	0	1988.95	sp|P15508|SPTB1_MOUSE;tr|E9Q397|E9Q397_MOUSE;tr|Q3UGX2|Q3UGX2_MOUSE	sp|P15508|SPTB1_MOUSE	1764	1780	yes	no	2;3	4.2974e-24	186.94	1	0	6			2	4
DGLNEAWADLLELIDTR	AATIAEWKDGLNEAWA	LLELIDTRTQILAASY	K	D	G	T	R	T	2	1	1	3	0	0	2	1	0	1	4	0	0	0	0	0	1	1	0	0	0	0	17	0	1942.96	sp|Q62261|SPTB2_MOUSE;sp|Q62261-2|SPTB2_MOUSE	sp|Q62261|SPTB2_MOUSE	1781	1797	yes	no	2;3	2.4645e-32	204.78	1	0	8			4	4
DGLSEEVEKEVGQAEGK	TKKRQMPKDGLSEEVE	EVGQAEGKLITHRSAF	K	D	G	G	K	L	1	0	0	1	0	1	5	3	0	0	1	2	0	0	0	1	0	0	0	2	0	0	17	1	1802.85	sp|Q9QXY7|XK_MOUSE	sp|Q9QXY7|XK_MOUSE	112	128	yes	yes	2;3	3.5279e-24	191.35	3	0			2	2
DGLTDVYNK	KLEDLIVKDGLTDVYN	GLTDVYNKIHMGNCAE	K	D	G	N	K	I	0	0	1	2	0	0	0	1	0	0	1	1	0	0	0	0	1	0	1	1	0	0	9	0	1023.49	sp|Q8QZT1|THIL_MOUSE	sp|Q8QZT1|THIL_MOUSE	179	187	yes	yes	1;2	0.00015279	160.88	2.71	0.7	1		6	4	3
DGMDNQGGYGSVGR	SGMGGYGRDGMDNQGG	GGYGSVGRMGMGNSYS	R	D	G	G	R	M	0	1	1	2	0	1	0	5	0	0	0	0	1	0	0	1	0	0	1	1	0	0	14	0	1411.58	tr|D3YWT1|D3YWT1_MOUSE;tr|D3Z3N4|D3Z3N4_MOUSE	tr|D3YWT1|D3YWT1_MOUSE	273	286	yes	no	2	3.3202e-05	98.943	3	0			2		2
DGMEYPFIGEGEPHVDGEPGDLR	VEIEPGVRDGMEYPFI	DGEPGDLRFRIKVVKH	R	D	G	L	R	F	0	1	0	3	0	0	4	5	1	1	1	0	1	1	3	0	0	0	1	1	0	0	23	0	2515.1	sp|Q99KV1|DJB11_MOUSE	sp|Q99KV1|DJB11_MOUSE	218	240	yes	yes	2;3	3.6476e-17	137.52	2	0		5		3	2
DGNEAEPDDDHFSIGVSSR	HTVPLDARDGNEAEPD	FSIGVSSRLDGLRNRG	R	D	G	S	R	L	1	1	1	4	0	0	2	2	1	1	0	0	0	1	1	3	0	0	0	1	0	0	19	0	2045.86	tr|D3YZS5|D3YZS5_MOUSE;tr|Q3UNH9|Q3UNH9_MOUSE;sp|P97473|TRBP2_MOUSE	tr|D3YZS5|D3YZS5_MOUSE	212	230	yes	no	2;3	6.4595e-16	148.64	2.43	0.728	1	2	4	5	2
DGNELEETAAR	IPDIIWSKDGNELEET	ELEETAARMEIKSTLQ	K	D	G	A	R	M	2	1	1	1	0	0	3	1	0	0	1	0	0	0	0	0	1	0	0	0	0	0	11	0	1203.54	sp|A2ASS6|TITIN_MOUSE;tr|E9Q8N1|E9Q8N1_MOUSE;tr|E9Q8K5|E9Q8K5_MOUSE;sp|A2ASS6-2|TITIN_MOUSE	sp|A2ASS6|TITIN_MOUSE	26533	26543	yes	no	2	0.00024542	115.29	1.69	0.722	6	5	2	7	6
DGNIMIWDTR	AVFSTGGRDGNIMIWD	NIMIWDTRCNKKDGFY	R	D	G	T	R	C	0	1	1	2	0	0	0	1	0	2	0	0	1	0	0	0	1	1	0	0	0	0	10	0	1219.57	sp|Q3TLR7-4|DTL_MOUSE;sp|Q3TLR7|DTL_MOUSE;sp|Q3TLR7-2|DTL_MOUSE	sp|Q3TLR7-4|DTL_MOUSE	162	171	yes	no	2	0.032947	44.425	1	0	1			1
DGNLVEDFVFDGGTGEIADR	VRAQALDRDGNLVEDF	GTGEIADRVLHVRNAP	R	D	G	D	R	V	1	1	1	4	0	0	2	4	0	1	1	0	0	2	0	0	1	0	0	2	0	0	20	0	2124.96	sp|Q91YP0|L2HDH_MOUSE	sp|Q91YP0|L2HDH_MOUSE	413	432	yes	yes	2;3	3.3789e-22	180.86	2.25	0.433		3	1	1	3
DGNNTQLSK	VFQKYSGKDGNNTQLS	GNNTQLSKTEFLSFMN	K	D	G	S	K	T	0	0	2	1	0	1	0	1	0	0	1	1	0	0	0	1	1	0	0	0	0	0	9	0	975.462	sp|P50543|S10AB_MOUSE	sp|P50543|S10AB_MOUSE	23	31	yes	yes	2	1.3381e-08	108.43	1.33	0.471	2	1		2	1
DGNSEDQVEGR	PPLDEPQRDGNSEDQV	SEDQVEGRATLSEPGE	R	D	G	G	R	A	0	1	1	2	0	1	2	2	0	0	0	0	0	0	0	1	0	0	0	1	0	0	11	0	1204.5	sp|Q60829-2|PPR1B_MOUSE;sp|Q60829|PPR1B_MOUSE	sp|Q60829-2|PPR1B_MOUSE	132	142	yes	no	2	0.0010648	89.805	1	0	1				1
DGPLGEDSERYDEEEEAAK	SEDEEEPRDGPLGEDS	DEEEEAAKDRRNIRAP	R	D	G	A	K	D	2	1	0	3	0	0	6	2	0	0	1	1	0	0	1	1	0	0	1	0	0	0	19	1	2137.89	tr|D3Z0Q6|D3Z0Q6_MOUSE;sp|Q9Z1E4|GYS1_MOUSE	tr|D3Z0Q6|D3Z0Q6_MOUSE	601	619	yes	no	2;3	4.0079e-45	224.89	1.8	0.748	4	4	2	5	5
DGPLGEDSERYDEEEEAAKDR	SEDEEEPRDGPLGEDS	EEEAAKDRRNIRAPEW	R	D	G	D	R	R	2	2	0	4	0	0	6	2	0	0	1	1	0	0	1	1	0	0	1	0	0	0	21	2	2409.02	tr|D3Z0Q6|D3Z0Q6_MOUSE;sp|Q9Z1E4|GYS1_MOUSE	tr|D3Z0Q6|D3Z0Q6_MOUSE	601	621	yes	no	2;3;4	5.9568e-22	161.68	2.12	0.331		7	1	4	4
DGPLNMILDDGGDLTNLIHTK	IEQTLHFKDGPLNMIL	LTNLIHTKYPQLLSGI	K	D	G	T	K	Y	0	0	2	4	0	0	0	3	1	2	4	1	1	0	1	0	2	0	0	0	0	0	21	0	2251.12	sp|P50247|SAHH_MOUSE	sp|P50247|SAHH_MOUSE	122	142	yes	yes	3	1.0843e-11	114.63	1	0	4			2	2
DGPNALTPPPTTPEWVK	RAAEILARDGPNALTP	PTTPEWVKFCRQLFGG	R	D	G	V	K	F	1	0	1	1	0	0	1	1	0	0	1	1	0	0	5	0	3	1	0	1	0	0	17	0	1818.92	sp|Q8VDN2|AT1A1_MOUSE;sp|Q6PIC6|AT1A3_MOUSE;tr|Q8VCE0|Q8VCE0_MOUSE;tr|D3YVX6|D3YVX6_MOUSE	sp|Q8VDN2|AT1A1_MOUSE	75	91	no	no	2	0.0077429	56.906	1	0	2			1	1
DGPQWTDGVTVLQYVDGDLCPDK	PVNLGKVRDGPQWTDG	DGDLCPDKIRRRSTII	R	D	G	D	K	I	0	0	0	5	1	2	0	3	0	0	2	1	0	0	2	0	2	1	1	3	0	0	23	0	2577.17	sp|Q07113|MPRI_MOUSE;tr|F6SFP4|F6SFP4_MOUSE	sp|Q07113|MPRI_MOUSE	1435	1457	yes	no	2;3	1.6827e-75	266.28	1	0	6			3	3
DGPVKPQSPEEEK	RGGNTGPRDGPVKPQS	PQSPEEEKAGSDLRVS	R	D	G	E	K	A	0	0	0	1	0	1	3	1	0	0	0	2	0	0	3	1	0	0	0	1	0	0	13	1	1438.69	sp|Q31125|S39A7_MOUSE	sp|Q31125|S39A7_MOUSE	305	317	yes	yes	2;3	6.389e-05	96.866	3	0			2	1	1
DGQAMLWDLNEGK	SLCASGGKDGQAMLWD	LWDLNEGKHLYTLDGG	K	D	G	G	K	H	1	0	1	2	0	1	1	2	0	0	2	1	1	0	0	0	0	1	0	0	0	0	13	0	1475.67	sp|P68040|GBLP_MOUSE	sp|P68040|GBLP_MOUSE	213	225	yes	yes	2	7.5895e-11	155.08	2.4	0.49		3	2	2	3
DGQELEPQVGEQLLQLWER	NKKVQISRDGQELEPQ	QLLQLWERLPLGEKTT	R	D	G	E	R	L	0	1	0	1	0	4	4	2	0	0	4	0	0	0	1	0	0	1	0	1	0	0	19	0	2266.12	sp|B2RR83|YTDC2_MOUSE	sp|B2RR83|YTDC2_MOUSE	1417	1435	yes	yes	2	1.968e-07	109.22	1	0	1				1
DGQELQIADR	DITVQWMKDGQELQIA	QELQIADRIKIQKEKY	K	D	G	D	R	I	1	1	0	2	0	2	1	1	0	1	1	0	0	0	0	0	0	0	0	0	0	0	10	0	1143.55	sp|A2ASS6|TITIN_MOUSE;tr|E9Q8N1|E9Q8N1_MOUSE;tr|E9Q8K5|E9Q8K5_MOUSE;sp|A2ASS6-2|TITIN_MOUSE;sp|A2ASS6-3|TITIN_MOUSE	sp|A2ASS6|TITIN_MOUSE	3099	3108	no	no	2	1.4822e-05	129.82	2.25	0.829	1	1	2	3	1
DGQEVEESDIIVLENK	DTTVHWYKDGQEVEES	DIIVLENKGPHHRLVL	K	D	G	N	K	G	0	0	1	2	0	1	4	1	0	2	1	1	0	0	0	1	0	0	0	2	0	0	16	0	1815.87	tr|D3YYU8|D3YYU8_MOUSE;tr|F7AD47|F7AD47_MOUSE	tr|D3YYU8|D3YYU8_MOUSE	843	858	yes	no	2	4.9653e-17	131.45	3	0			3	3
DGQEVQHSDR	NVEGVWMKDGQEVQHS	QEVQHSDRVHIVIDKQ	K	D	G	D	R	V	0	1	0	2	0	2	1	1	1	0	0	0	0	0	0	1	0	0	0	1	0	0	10	0	1169.51	sp|A2ASS6|TITIN_MOUSE;tr|E9Q8N1|E9Q8N1_MOUSE;tr|E9Q8K5|E9Q8K5_MOUSE;sp|A2ASS6-2|TITIN_MOUSE;sp|A2ASS6-3|TITIN_MOUSE	sp|A2ASS6|TITIN_MOUSE	2397	2406	no	no	2	0.0094802	69.786	2	0		2		1	1
DGQSVTSFSQR	PQWGQLLRDGQSVTSF	SVTSFSQRDLLDGAIL	R	D	G	Q	R	D	0	1	0	1	0	2	0	1	0	0	0	0	0	1	0	3	1	0	0	1	0	0	11	0	1210.56	sp|Q8VHY0|CSPG4_MOUSE;sp|Q8VHY0-3|CSPG4_MOUSE	sp|Q8VHY0|CSPG4_MOUSE	1185	1195	yes	no	2	0.058606	47.062	2	0		1			1
DGQVINETSQHHDDLE	LIKTVETRDGQVINET	SQHHDDLE________	R	D	G	L	E	-	0	0	1	3	0	2	2	1	2	1	1	0	0	0	0	1	1	0	0	1	0	0	16	0	1835.79	sp|P20152|VIME_MOUSE	sp|P20152|VIME_MOUSE	451	466	yes	yes	2;3	1.1296e-17	181.69	2.45	0.854	7	2	20	15	14
DGQVPEVLGCGCDPHGSISSQCDAAGQCQCK	SQGQPCHRDGQVPEVL	AAGQCQCKAQVEGRSC	R	D	G	C	K	A	2	0	0	3	5	4	1	5	1	1	1	1	0	0	2	3	0	0	0	2	0	0	31	0	3376.36	sp|Q05793|PGBM_MOUSE;tr|B1B0C7|B1B0C7_MOUSE;tr|E9PZ16|E9PZ16_MOUSE	sp|Q05793|PGBM_MOUSE	1266	1296	yes	no	3	4.9673e-22	146.1	3	0			1		1
DGQVVLENVSEDGKELPGCLGR	RILQHVQRDGQVVLEN	ELPGCLGRHQNPGHTL	R	D	G	G	R	H	0	1	1	2	1	1	3	4	0	0	3	1	0	0	1	1	0	0	0	3	0	0	22	1	2370.15	sp|P82343-2|RENBP_MOUSE;tr|D6RHA2|D6RHA2_MOUSE;sp|P82343|RENBP_MOUSE	sp|P82343-2|RENBP_MOUSE	218	239	yes	no	3	1.5619e-17	142.27	3	0			1	1
DGRPLCEPCYQDTLEK	AGQRFYQKDGRPLCEP	CYQDTLEKCGKCGEVV	K	D	G	E	K	C	0	1	0	2	2	1	2	1	0	0	2	1	0	0	2	0	1	0	1	0	0	0	16	1	1979.87	sp|Q71FD7|FBLI1_MOUSE	sp|Q71FD7|FBLI1_MOUSE	229	244	yes	yes	2;3	4.3648e-08	126.63	2	0		2		2
DGSAPPRSPQPATSPVPSETSQTAK	AKPEASSKDGSAPPRS	SETSQTAKSPEPTLTM	K	D	G	A	K	S	3	1	0	1	0	2	1	1	0	0	0	1	0	0	6	5	3	0	0	1	0	0	25	1	2492.21	tr|E9QA74|E9QA74_MOUSE;tr|E9PUR2|E9PUR2_MOUSE	tr|E9QA74|E9QA74_MOUSE	10	34	no	no	3	9.2568e-05	70.449	2.5	0.5		1	1	1	1
DGSASGTTLLEALDCILPPTRPTDK	KGWKVTRKDGSASGTT	PPTRPTDKPLRLPLQD	K	D	G	D	K	P	2	1	0	3	1	0	1	2	0	1	4	1	0	0	3	2	4	0	0	0	0	0	25	1	2627.31	sp|P10126|EF1A1_MOUSE;tr|D3YZ68|D3YZ68_MOUSE	sp|P10126|EF1A1_MOUSE	220	244	yes	no	2;3	2.5284e-26	163.18	1	0	3			2	1
DGSASGTTLLEALDCILPPTRPTDKPLR	KGWKVTRKDGSASGTT	RPTDKPLRLPLQDVYK	K	D	G	L	R	L	2	2	0	3	1	0	1	2	0	1	5	1	0	0	4	2	4	0	0	0	0	0	28	2	2993.55	sp|P10126|EF1A1_MOUSE;tr|D3YZ68|D3YZ68_MOUSE	sp|P10126|EF1A1_MOUSE	220	247	yes	no	3;4	0.019906	34.04	1	0	2			1	1
DGSCGVAYVVQEPGDYEVSVK	EISFEDRKDGSCGVAY	GDYEVSVKFNEEHIPD	K	D	G	V	K	F	1	0	0	2	1	1	2	3	0	0	0	1	0	0	1	2	0	0	2	5	0	0	21	0	2257.02	tr|B7FAV1|B7FAV1_MOUSE;tr|B7FAU9|B7FAU9_MOUSE;sp|Q8BTM8|FLNA_MOUSE;tr|J3JS91|J3JS91_MOUSE	tr|B7FAV1|B7FAV1_MOUSE	2226	2246	yes	no	2	1.4678e-11	124.69	2	0		1			1
DGSCGVSYVVQEPGDYEVSIK	EIAFEDRKDGSCGVSY	GDYEVSIKFNDEHIPD	K	D	G	I	K	F	0	0	0	2	1	1	2	3	0	1	0	1	0	0	1	3	0	0	2	4	0	0	21	0	2287.03	sp|Q8VHX6-2|FLNC_MOUSE;tr|D3YW87|D3YW87_MOUSE;sp|Q8VHX6|FLNC_MOUSE;tr|D3Z576|D3Z576_MOUSE	sp|Q8VHX6-2|FLNC_MOUSE	2334	2354	yes	no	2;3	1.1233e-11	126.09	2	0		3		1	2
DGSDITANDK	GVKVRWQRDGSDITAN	SDITANDKYGLAAEGK	R	D	G	D	K	Y	1	0	1	3	0	0	0	1	0	1	0	1	0	0	0	1	1	0	0	0	0	0	10	0	1034.45	tr|E9Q9T8|E9Q9T8_MOUSE;tr|Q3UIK0|Q3UIK0_MOUSE;sp|O70468|MYPC3_MOUSE	tr|E9Q9T8|E9Q9T8_MOUSE	53	62	yes	no	2	1.4271e-18	119.53	1.38	0.696	6	1	1	3	5
DGSDITANDKYGLAAEGK	GVKVRWQRDGSDITAN	YGLAAEGKRHTLTVRD	R	D	G	G	K	R	3	0	1	3	0	0	1	3	0	1	1	2	0	0	0	1	1	0	1	0	0	0	18	1	1823.85	tr|E9Q9T8|E9Q9T8_MOUSE;tr|Q3UIK0|Q3UIK0_MOUSE;sp|O70468|MYPC3_MOUSE	tr|E9Q9T8|E9Q9T8_MOUSE	53	70	yes	no	2;3	3.3283e-70	269.33	2.33	0.667	1	4	4	7	2
DGSEASLEWSSDR	DGWRVEQRDGSEASLE	SLEWSSDRQDIAVISD	R	D	G	D	R	Q	1	1	0	2	0	0	2	1	0	0	1	0	0	0	0	4	0	1	0	0	0	0	13	0	1437.6	tr|F8VQJ3|F8VQJ3_MOUSE;sp|P02468|LAMC1_MOUSE	tr|F8VQJ3|F8VQJ3_MOUSE	530	542	yes	no	2	4.247e-10	158.58	2.5	0.866	1		3	2	2
DGSGDSHPDFPEDADIDLK	DDWGIFPKDGSGDSHP	EDADIDLKDVDKILLI	K	D	G	L	K	D	1	0	0	6	0	0	1	2	1	1	1	1	0	1	2	2	0	0	0	0	0	0	19	0	2028.85	sp|Q9CR16|PPID_MOUSE	sp|Q9CR16|PPID_MOUSE	196	214	yes	yes	3	3.6331e-05	79.88	2.67	0.471		1	2	2	1
DGSGDSHPDFPEDADIDLKDVDK	DDWGIFPKDGSGDSHP	IDLKDVDKILLISEDL	K	D	G	D	K	I	1	0	0	8	0	0	1	2	1	1	1	2	0	1	2	2	0	0	0	1	0	0	23	1	2486.07	sp|Q9CR16|PPID_MOUSE	sp|Q9CR16|PPID_MOUSE	196	218	yes	yes	2;3;4	2.4251e-65	254.72	2.4	0.663	1	4	5	7	3
DGSLICQAGEPGK	TPVVQWYKDGSLICQA	CQAGEPGKYRIESRYG	K	D	G	G	K	Y	1	0	0	1	1	1	1	3	0	1	1	1	0	0	1	1	0	0	0	0	0	0	13	0	1330.62	tr|Q14BI5|Q14BI5_MOUSE	tr|Q14BI5|Q14BI5_MOUSE	190	202	yes	yes	2	5.728e-07	105.66	2.5	0.5		1	1	1	1
DGSPDALQNPCYIGTHGCDSNAACR	SNSIGPVRDGSPDALQ	CDSNAACRPGPGTQFT	R	D	G	C	R	P	3	1	2	3	3	1	0	3	1	1	1	0	0	0	2	2	1	0	1	0	0	0	25	0	2735.11	sp|P10493|NID1_MOUSE	sp|P10493|NID1_MOUSE	660	684	yes	yes	3	1.9701e-18	134.68	2	0		1			1
DGSSVEEVKAELVPEQEEAMLPVEESEAAGDGVETK	AERLTETKDGSSVEEV	AGDGVETKVAQRATEK	K	D	G	T	K	V	4	0	0	2	0	1	10	3	0	0	2	2	1	0	2	3	1	0	0	5	0	0	36	1	3786.75	tr|B1AU75|B1AU75_MOUSE;sp|Q99MD9|NASP_MOUSE	tr|B1AU75|B1AU75_MOUSE	393	428	yes	no	3;4	4.717e-19	116.59	2.11	0.314		8	1	4	5
DGSVAIASKPR	GSPIKYNKDGSVAIAS	VAIASKPREVREFNGQ	K	D	G	P	R	E	2	1	0	1	0	0	0	1	0	1	0	1	0	0	1	2	0	0	0	1	0	0	11	1	1099.6	tr|Q3UJQ9|Q3UJQ9_MOUSE;sp|Q9D0K2|SCOT1_MOUSE	tr|Q3UJQ9|Q3UJQ9_MOUSE	177	187	yes	no	2	0.015955	63.944	2	0		1			1
DGSYDMQIDNK	VIAVTYNRDGSYDMQI	YDMQIDNKSFRVLGDL	R	D	G	N	K	S	0	0	1	3	0	1	0	1	0	1	0	1	1	0	0	1	0	0	1	0	0	0	11	0	1284.53	sp|Q99MR8|MCCA_MOUSE	sp|Q99MR8|MCCA_MOUSE	567	577	yes	yes	2	0.00042539	107.03	3	0			1	1
DGTAPPPQSPSSPGSGQDEDWSDEESPRK	LTSIVPTRDGTAPPPQ	SDEESPRKVATGVRVR	R	D	G	R	K	V	1	1	0	4	0	2	3	3	0	0	0	1	0	0	6	6	1	1	0	0	0	0	29	1	3039.3	sp|Q99JB8|PACN3_MOUSE;tr|F6W8Y8|F6W8Y8_MOUSE	sp|Q99JB8|PACN3_MOUSE	333	361	yes	no	3	1.8208e-08	85.448	3	0			2	1	1
DGTGGMSIYGETFPDENFK	QGGDFTARDGTGGMSI	TFPDENFKLKHYGIGW	R	D	G	F	K	L	0	0	1	2	0	0	2	4	0	1	0	1	1	2	1	1	2	0	1	0	0	0	19	0	2063.88	sp|P30412|PPIC_MOUSE	sp|P30412|PPIC_MOUSE	105	123	yes	yes	2	9.9912e-05	83.666	2	0		1			1
DGTGVVEFVR	VCYADVYRDGTGVVEF	TGVVEFVRKEDMTYAV	R	D	G	V	R	K	0	1	0	1	0	0	1	2	0	0	0	0	0	1	0	0	1	0	0	3	0	0	10	0	1077.55	sp|Q6PDM2|SRSF1_MOUSE;tr|H7BX95|H7BX95_MOUSE;sp|Q6PDM2-3|SRSF1_MOUSE;sp|Q6PDM2-2|SRSF1_MOUSE;tr|F7AI47|F7AI47_MOUSE	sp|Q6PDM2|SRSF1_MOUSE	155	164	yes	no	2	0.033244	41.164	2	0		1			1
DGTLLAPGNR	YPQIRWYKDGTLLAPG	TLLAPGNRYRMLNEPR	K	D	G	N	R	Y	1	1	1	1	0	0	0	2	0	0	2	0	0	0	1	0	1	0	0	0	0	0	10	0	1012.53	sp|A2AAJ9-2|OBSCN_MOUSE;tr|E9QQ96|E9QQ96_MOUSE;sp|A2AAJ9|OBSCN_MOUSE;tr|H7BX05|H7BX05_MOUSE;tr|E9PU99|E9PU99_MOUSE;tr|F6TJX7|F6TJX7_MOUSE;tr|F6X8F4|F6X8F4_MOUSE	sp|A2AAJ9-2|OBSCN_MOUSE	7084	7093	yes	no	2	0.0067868	72.928	2	0		1			1
DGTPLSDDQSTHTVSSR	RPTYQWFRDGTPLSDD	STHTVSSRERNLTLRP	R	D	G	S	R	E	0	1	0	3	0	1	0	1	1	0	1	0	0	0	1	4	3	0	0	1	0	0	17	0	1801.81	sp|Q8BKG3|PTK7_MOUSE	sp|Q8BKG3|PTK7_MOUSE	157	173	yes	yes	2	2.7403e-06	99.413	3	0			1		1
DGTVTAGNASGVSDGAGAVIIASEDAVK	KLPSVFKKDGTVTAGN	IASEDAVKKHNFTPLA	K	D	G	V	K	K	6	0	1	3	0	0	1	5	0	2	0	1	0	0	0	3	2	0	0	4	0	0	28	0	2531.24	sp|Q8BWT1|THIM_MOUSE	sp|Q8BWT1|THIM_MOUSE	242	269	yes	yes	2;3	4.272e-36	168.69	3	0			4	2	2
DGVAEPPQK	GDSGAPGKDGVAEPPQ	GVAEPPQKGAPPGEAA	K	D	G	Q	K	G	1	0	0	1	0	1	1	1	0	0	0	1	0	0	2	0	0	0	0	1	0	0	9	0	939.466	sp|Q8C7E7|STBD1_MOUSE	sp|Q8C7E7|STBD1_MOUSE	33	41	yes	yes	2	0.024107	58.246	2	0		1		1
DGVANVSIEDR	LGNVTAGKDGVANVSI	ANVSIEDRVISLSGEH	K	D	G	D	R	V	1	1	1	2	0	0	1	1	0	1	0	0	0	0	0	1	0	0	0	2	0	0	11	0	1173.56	sp|P08228|SODC_MOUSE	sp|P08228|SODC_MOUSE	93	103	yes	yes	1;2	3.8808e-08	112.71	2.57	0.728	2	2	10	5	9
DGVDLMESYVDR	ILLTGLTKDGVDLMES	LMESYVDRTGDVQTAS	K	D	G	D	R	T	0	1	0	3	0	0	1	1	0	0	1	0	1	0	0	1	0	0	1	2	0	0	12	0	1397.61	sp|Q8VE19|MIO_MOUSE	sp|Q8VE19|MIO_MOUSE	657	668	yes	yes	2	0.0007835	87.573	2	0		1		1
DGVEIEER	LPVISWAKDGVEIEER	DGVEIEERAKTEIVST	K	D	G	E	R	A	0	1	0	1	0	0	3	1	0	1	0	0	0	0	0	0	0	0	0	1	0	0	8	0	945.44	sp|A2ASS6|TITIN_MOUSE;tr|E9Q8N1|E9Q8N1_MOUSE;tr|E9Q8K5|E9Q8K5_MOUSE;sp|A2ASS6-2|TITIN_MOUSE	sp|A2ASS6|TITIN_MOUSE	27615	27622	yes	no	2	8.7271e-05	111.95	1.88	0.781	3	3	2	5	3
DGVEIER	VPRVTWFKDGVEIERR	KDGVEIERRMNMEITD	K	D	G	E	R	R	0	1	0	1	0	0	2	1	0	1	0	0	0	0	0	0	0	0	0	1	0	0	7	0	816.398	sp|A2ASS6|TITIN_MOUSE;tr|E9Q8N1|E9Q8N1_MOUSE;tr|E9Q8K5|E9Q8K5_MOUSE;sp|A2ASS6-2|TITIN_MOUSE	sp|A2ASS6|TITIN_MOUSE	29784	29790	yes	no	2	0.010145	98.523	1.83	0.687	2	3	1	4	2
DGVELGPSDKYDFLHK	EARVVWRKDGVELGPS	DKYDFLHKAGARGLTV	K	D	G	H	K	A	0	0	0	3	0	0	1	2	1	0	2	2	0	1	1	1	0	0	1	1	0	0	16	1	1818.88	sp|A2AAJ9-2|OBSCN_MOUSE;tr|E9QQ96|E9QQ96_MOUSE;sp|A2AAJ9|OBSCN_MOUSE;tr|H7BX05|H7BX05_MOUSE;tr|E9PU99|E9PU99_MOUSE;tr|J9JIB2|J9JIB2_MOUSE	sp|A2AAJ9-2|OBSCN_MOUSE	3114	3129	yes	no	3	0.038523	33.36	3	0			1	1
DGVELTR	GAQVKWLKDGVELTRE	KDGVELTREETFKYRF	K	D	G	T	R	E	0	1	0	1	0	0	1	1	0	0	1	0	0	0	0	0	1	0	0	1	0	0	7	0	788.403	tr|E9Q9T8|E9Q9T8_MOUSE;tr|Q3UIK0|Q3UIK0_MOUSE;tr|Q3TF37|Q3TF37_MOUSE;sp|O70468|MYPC3_MOUSE	tr|E9Q9T8|E9Q9T8_MOUSE	492	498	yes	no	2	0.0099451	98.997	2.33	0.471		2	1	2	1
DGVELTREETFK	GAQVKWLKDGVELTRE	LTREETFKYRFKKDGR	K	D	G	F	K	Y	0	1	0	1	0	0	3	1	0	0	1	1	0	1	0	0	2	0	0	1	0	0	12	1	1422.7	tr|E9Q9T8|E9Q9T8_MOUSE;tr|Q3UIK0|Q3UIK0_MOUSE;tr|Q3TF37|Q3TF37_MOUSE;sp|O70468|MYPC3_MOUSE	tr|E9Q9T8|E9Q9T8_MOUSE	492	503	yes	no	2;3	1.4096e-06	142.38	2.67	0.471		1	2	2	1
DGVFLYFEDNAGVIVNNK	QRKSYRRKDGVFLYFE	AGVIVNNKGEMKGSAI	K	D	G	N	K	G	1	0	3	2	0	0	1	2	0	1	1	1	0	2	0	0	0	0	1	3	0	0	18	0	2012.98	sp|P62830|RL23_MOUSE	sp|P62830|RL23_MOUSE	92	109	yes	yes	2	0.0057341	57.936	1	0	3			2	1
DGVGAVMDSMELER	TMHEVKGKDGVGAVMD	MDSMELERQRGITIQS	K	D	G	E	R	Q	1	1	0	2	0	0	2	2	0	0	1	0	2	0	0	1	0	0	0	2	0	0	14	0	1507.66	sp|Q8K0D5|EFGM_MOUSE;tr|E0CXN8|E0CXN8_MOUSE	sp|Q8K0D5|EFGM_MOUSE	84	97	yes	no	2	0.00014197	87.447	2.5	0.5		1	1	1	1
DGVHDIPEDAQLETAENSSVIIIPECTR	GKAKKAMKDGVHDIPE	IIIPECTRAHSGKYSI	K	D	G	T	R	A	2	1	1	3	1	1	4	1	1	4	1	0	0	0	2	2	2	0	0	2	0	0	28	0	3107.47	sp|A2ASS6|TITIN_MOUSE;tr|E9Q8N1|E9Q8N1_MOUSE;tr|E9Q8K5|E9Q8K5_MOUSE;sp|A2ASS6-2|TITIN_MOUSE	sp|A2ASS6|TITIN_MOUSE	17645	17672	yes	no	3;4	2.5595e-47	192.01	2.82	0.513	1	1	15	11	6
DGVITCQPGDSEEK	ATFAGGSRDGVITCQP	QPGDSEEKQLELCQRL	R	D	G	E	K	Q	0	0	0	2	1	1	2	2	0	1	0	1	0	0	1	1	1	0	0	1	0	0	14	0	1533.66	sp|E9Q8I9|FRY_MOUSE;sp|E9Q8I9-2|FRY_MOUSE	sp|E9Q8I9|FRY_MOUSE	2817	2830	yes	no	2	2.3299e-05	108.66	2	0		1			1
DGVLDFNADR	PAVRACLRDGVLDFNA	VLDFNADRLRAVDWAP	R	D	G	D	R	L	1	1	1	3	0	0	0	1	0	0	1	0	0	1	0	0	0	0	0	1	0	0	10	0	1120.51	sp|Q6IRU7|CEP78_MOUSE	sp|Q6IRU7|CEP78_MOUSE	40	49	yes	yes	2	0.00010636	121.9	2	0		1		1
DGVQPLEVLGDSK	RRQLRTHKDGVQPLEV	LEVLGDSKEITQISDH	K	D	G	S	K	E	0	0	0	2	0	1	1	2	0	0	2	1	0	0	1	1	0	0	0	2	0	0	13	0	1355.69	tr|E9PVX6|E9PVX6_MOUSE	tr|E9PVX6|E9PVX6_MOUSE	2853	2865	yes	yes	2	0.0010073	78.814	2	0		2		1	1
DGVSITPSER	PISVTWKKDGVSITPS	VSITPSERCNIVTTEK	K	D	G	E	R	C	0	1	0	1	0	0	1	1	0	1	0	0	0	0	1	2	1	0	0	1	0	0	10	0	1059.52	sp|A2ASS6|TITIN_MOUSE;tr|E9Q8N1|E9Q8N1_MOUSE;tr|E9Q8K5|E9Q8K5_MOUSE;tr|F7CR78|F7CR78_MOUSE	sp|A2ASS6|TITIN_MOUSE	6910	6919	yes	no	2	0.013814	64.73	3	0			1		1
DGYAQILR	QIRATIERDGYAQILR	DGYAQILRDVGGIVLA	R	D	G	L	R	D	1	1	0	1	0	1	0	1	0	1	1	0	0	0	0	0	0	0	1	0	0	0	8	0	934.487	sp|Q99KI0|ACON_MOUSE	sp|Q99KI0|ACON_MOUSE	430	437	yes	yes	2	0.0021239	101.28	3	0			1		1
DGYDYDGYR	AEDAVYGRDGYDYDGY	GYDYDGYRLRVEFPRS	R	D	G	Y	R	L	0	1	0	3	0	0	0	2	0	0	0	0	0	0	0	0	0	0	3	0	0	0	9	0	1122.43	sp|Q6PDM2|SRSF1_MOUSE;tr|H7BX95|H7BX95_MOUSE;sp|Q6PDM2-3|SRSF1_MOUSE;sp|Q6PDM2-2|SRSF1_MOUSE	sp|Q6PDM2|SRSF1_MOUSE	75	83	yes	no	2	0.0031654	85.744	2.33	0.471		2	1	1	2
DGYVQVEEYIADLYSEEPGEEEPAWVQTER	LEDLDKNKDGYVQVEE	PAWVQTERQQFREFRD	K	D	G	E	R	Q	2	1	0	2	0	2	8	2	0	1	1	0	0	0	2	1	1	1	3	3	0	0	30	0	3529.57	sp|Q8BH97|RCN3_MOUSE;tr|D3Z3A9|D3Z3A9_MOUSE;tr|D3Z7T1|D3Z7T1_MOUSE	sp|Q8BH97|RCN3_MOUSE	217	246	yes	no	3;4	5.5638e-21	134.21	2.33	0.471		2	1	2	1
DGYYEADLCPDR	ELVGKDCRDGYYEADL	EADLCPDRSIHSFQNL	R	D	G	D	R	S	1	1	0	3	1	0	1	1	0	0	1	0	0	0	1	0	0	0	2	0	0	0	12	0	1472.59	sp|Q04207-2|TF65_MOUSE;sp|Q04207|TF65_MOUSE	sp|Q04207-2|TF65_MOUSE	97	108	yes	no	2	0.0013787	78.324	3	0			2	1	1
DHASIQMNVAEVDR	SNRIIAAKDHASIQMN	MNVAEVDRTTGRFNGQ	K	D	H	D	R	T	2	1	1	2	0	1	1	0	1	1	0	0	1	0	0	1	0	0	0	2	0	0	14	0	1583.74	sp|Q9CQR2|RS21_MOUSE	sp|Q9CQR2|RS21_MOUSE	28	41	yes	yes	2;3	4.1381e-31	218.28	2	0		7		4	3
DHDNQEIAVPVANLR	NVVEVVARDHDNQEIA	AVPVANLRLSCQPMLS	R	D	H	L	R	L	2	1	2	2	0	1	1	0	1	1	1	0	0	0	1	0	0	0	0	2	0	0	15	0	1689.84	sp|Q9CPP0|NPM3_MOUSE	sp|Q9CPP0|NPM3_MOUSE	88	102	yes	yes	3	0.00010879	83.869	3	0			2	1	1
DHEEVLEIPDRDSEEELENIIGQIAYR	________________	IIGQIAYRDLTIPVTE	R	D	H	Y	R	D	1	2	1	3	0	1	7	1	1	4	2	0	0	0	1	1	0	0	1	1	0	0	27	1	3210.53	sp|P04919|B3AT_MOUSE	sp|P04919|B3AT_MOUSE	6	32	yes	yes	3;4	5.4209e-292	444.29	3	0			4	2	2
DHEFFEDGDVQR	PRAVRFPRDHEFFEDG	FEDGDVQRHLYLQDML	R	D	H	Q	R	H	0	1	0	3	0	1	2	1	1	0	0	0	0	2	0	0	0	0	0	1	0	0	12	0	1492.62	sp|Q6P0X2|ZN511_MOUSE;sp|Q6P0X2-2|ZN511_MOUSE	sp|Q6P0X2|ZN511_MOUSE	46	57	yes	no	3	0.002665	65.179	3	0			1	1
DHEPELEAEAGQGADEASQDIASAHR	QCPQVSGKDHEPELEA	QDIASAHRGAESQEEP	K	D	H	H	R	G	6	1	0	3	0	2	5	2	2	1	1	0	0	0	1	2	0	0	0	0	0	0	26	0	2732.19	sp|Q76LL6-4|FHOD3_MOUSE;sp|Q76LL6|FHOD3_MOUSE;sp|Q76LL6-3|FHOD3_MOUSE;sp|Q76LL6-2|FHOD3_MOUSE	sp|Q76LL6-4|FHOD3_MOUSE	690	715	yes	no	3;4	1.1372e-47	207.64	3	0			4	2	2
DHLSDAQKVETVIEAEADSK	KIDVQGGRDHLSDAQK	IEAEADSKYLVSKEEV	R	D	H	S	K	Y	3	0	0	3	0	1	3	0	1	1	1	2	0	0	0	2	1	0	0	2	0	0	20	1	2184.05	sp|A2ASS6|TITIN_MOUSE;sp|A2ASS6-2|TITIN_MOUSE	sp|A2ASS6|TITIN_MOUSE	4172	4191	yes	no	3;4	1.0982e-11	127.58	1.67	0.471	1	2		3
DHPIPSTVITISEEYDDKQPLTSK	IFRKVHARDHPIPSTV	DKQPLTSKEEEERRIA	R	D	H	S	K	E	0	0	0	3	0	1	2	0	1	3	1	2	0	0	3	3	3	0	1	1	0	0	24	1	2712.35	tr|Q68FL0|Q68FL0_MOUSE;tr|G5E8Y0|G5E8Y0_MOUSE;tr|G3X9J1|G3X9J1_MOUSE;sp|P70414|NAC1_MOUSE	tr|Q68FL0|Q68FL0_MOUSE	653	676	yes	no	3	0.0337	44.474	3	0			1		1
DHPIPSTVITISEEYDDKQPLTSKEEEER	IFRKVHARDHPIPSTV	TSKEEEERRIAEMGRP	R	D	H	E	R	R	0	1	0	3	0	1	6	0	1	3	1	2	0	0	3	3	3	0	1	1	0	0	29	2	3384.62	tr|Q68FL0|Q68FL0_MOUSE;tr|G5E8Y0|G5E8Y0_MOUSE;tr|G3X9J1|G3X9J1_MOUSE;sp|P70414|NAC1_MOUSE	tr|Q68FL0|Q68FL0_MOUSE	653	681	yes	no	3;4;5	1.2527e-65	234.45	2.38	0.696	1	3	4	4	4
DHSPTPSVFNSDEER	TRERERERDHSPTPSV	VFNSDEERYRYREYAE	R	D	H	E	R	Y	0	1	1	2	0	0	2	0	1	0	0	0	0	1	2	3	1	0	0	1	0	0	15	0	1715.74	tr|D3Z3F1|D3Z3F1_MOUSE;tr|D3Z4V2|D3Z4V2_MOUSE;tr|D3Z619|D3Z619_MOUSE;sp|Q9D824-3|FIP1_MOUSE;sp|Q9D824-2|FIP1_MOUSE;sp|Q9D824|FIP1_MOUSE	tr|D3Z3F1|D3Z3F1_MOUSE	485	499	yes	no	2;3	6.8817e-12	152.9	2.75	0.433		1	3	1	3
DHSSQSEEEVVEGEKEVEALKK	DVEMHTSRDHSSQSEE	KEVEALKKSADWVSDW	R	D	H	K	K	S	1	0	0	1	0	1	7	1	1	0	1	3	0	0	0	3	0	0	0	3	0	0	22	2	2485.18	tr|Q91Z78|Q91Z78_MOUSE;sp|Q9Z2F7|BNI3L_MOUSE	tr|Q91Z78|Q91Z78_MOUSE	114	135	yes	no	4	6.142e-08	99.93	3	0			1	1
[truncated: 9,076 more rows]
[truncated: 14 more columns]
